# Supplementary material for: Hierarchical multi-task deep learning-assisted construction of human gut microbiota reactive oxygen species-scavenging enzymes database
Source: mSphere. 2024 Jul 12;9(7):e00346-24. doi: 10.1128/msphere.00346-24 (PMC11288040; doi:10.1128/msphere.00346-24)
Supplement: Supplemental Tables — Tables S1 to S5. [file msphere.00346-24-s0002.xlsx]

## Sheet: Descriptions
Supplemental material descriptions
feil01	Species annotation of MAG
feil02	ROSes blast out
feil03	ROSes prediction quality
feil04	ROSes distribution in MAG
feil05	ROSes annotated by KEGG
	划译

## Sheet: file01 (MAG-tax)
MAG	kingdom	phylum	class	order	family	genus	gram
Abiotrophia_defectiva_ATCC_49176	Bacteria	Firmicutes	Bacilli	Lactobacillales	Aerococcaceae	Abiotrophia	Positive
Achromobacter_xylosoxidans_A8	Bacteria	Proteobacteria	Betaproteobacteria	Burkholderiales	Alcaligenaceae	Achromobacter	Negative
Achromobacter_xylosoxidans_NBRC_15126_=_ATCC_27061	Bacteria	Proteobacteria	Betaproteobacteria	Burkholderiales	Alcaligenaceae	Achromobacter	Negative
Acidaminococcus_fermentans_DSM_20731	Bacteria	Firmicutes	Negativicutes	Acidaminococcales	Acidaminococcaceae	Acidaminococcus	Negative
Acidaminococcus_intestini_RyC-MR95	Bacteria	Firmicutes	Negativicutes	Selenomonadales	Acidaminococcaceae	Acidaminococcus	Negative
Acidaminococcus_sp._D21	Bacteria	Firmicutes	Negativicutes	Selenomonadales	Acidaminococcaceae	Acidaminococcus	Negative
Acinetobacter_baumannii_AB0057	Bacteria	Proteobacteria	Gammaproteobacteria	Pseudomonadales	Moraxellaceae	Acinetobacter	Negative
Acinetobacter_calcoaceticus_PHEA-2	Bacteria	Proteobacteria	Gammaproteobacteria	Pseudomonadales	Moraxellaceae	Acinetobacter	Negative
Acinetobacter_haemolyticus_NIPH_261	Bacteria	Proteobacteria	Gammaproteobacteria	Pseudomonadales	Moraxellaceae	Acinetobacter	Negative
Acinetobacter_johnsonii_SH046	Bacteria	Proteobacteria	Gammaproteobacteria	Pseudomonadales	Moraxellaceae	Acinetobacter	Negative
Acinetobacter_junii_SH205	Bacteria	Proteobacteria	Gammaproteobacteria	Pseudomonadales	Moraxellaceae	Acinetobacter	Negative
Acinetobacter_lwoffii_WJ10621	Bacteria	Proteobacteria	Gammaproteobacteria	Pseudomonadales	Moraxellaceae	Acinetobacter	Negative
Acinetobacter_pittii_ANC_4052	Bacteria	Proteobacteria	Gammaproteobacteria	Pseudomonadales	Moraxellaceae	Acinetobacter	Negative
Acinetobacter_radioresistens_NIPH_2130	Bacteria	Proteobacteria	Gammaproteobacteria	Pseudomonadales	Moraxellaceae	Acinetobacter	Negative
Actinobacillus_pleuropneumoniae_L20	Bacteria	Proteobacteria	Gammaproteobacteria	Pasteurellales	Pasteurellaceae	Actinobacillus	Negative
Actinomyces_cardiffensis_F0333	Bacteria	Actinobacteria	Actinobacteria	Actinomycetales	Actinomycetaceae	Actinomyces	Positive
Actinomyces_georgiae__DSM_6843	Bacteria	Actinobacteria	Actinobacteria	Actinomycetales	Actinomycetaceae	Actinomyces	Positive
Actinomyces_graevenitzii__C83	Bacteria	Actinobacteria	Actinobacteria	Actinomycetales	Actinomycetaceae	Actinomyces	Positive
Actinomyces_naeslundii_str._Howell_279	Bacteria	Actinobacteria	Actinobacteria	Actinomycetales	Actinomycetaceae	Actinomyces	Positive
Actinomyces_odontolyticus_ATCC_17982	Bacteria	Actinobacteria	Actinobacteria	Actinomycetales	Actinomycetaceae	Actinomyces	Positive
Actinomyces_oris_K20	Bacteria	Actinobacteria	Actinobacteria	Actinomycetales	Actinomycetaceae	Actinomyces	Positive
Actinomyces_turicensis_ACS-279-V-Col4	Bacteria	Actinobacteria	Actinobacteria	Actinomycetales	Actinomycetaceae	Actinomyces	Positive
Actinomyces_urogenitalis_DSM_15434	Bacteria	Actinobacteria	Actinobacteria	Actinomycetales	Actinomycetaceae	Actinomyces	Positive
Actinomyces_viscosus__C505	Bacteria	Actinobacteria	Actinobacteria	Actinomycetales	Actinomycetaceae	Actinomyces	Positive
Adlercreutzia_equolifaciens_DSM_19450	Bacteria	Actinobacteria	Coriobacteriia	Eggerthellales	Eggerthellaceae	Adlercreutzia	Positive
Aerococcus_viridans_ATCC_11563	Bacteria	Firmicutes	Bacilli	Lactobacillales	Aerococcaceae	Aerococcus	Positive
Aeromonas_caviae_Ae398	Bacteria	Proteobacteria	Gammaproteobacteria	Aeromonadales	Aeromonadaceae	Aeromonas	Negative
Aeromonas_hydrophila_subsp._hydrophila_ATCC_7966	Bacteria	Proteobacteria	Gammaproteobacteria	Aeromonadales	Aeromonadaceae	Aeromonas	Negative
Aeromonas_jandaei_Riv2	Bacteria	Proteobacteria	Gammaproteobacteria	Aeromonadales	Aeromonadaceae	Aeromonas	Negative
Aeromonas_media_WS	Bacteria	Proteobacteria	Gammaproteobacteria	Aeromonadales	Aeromonadaceae	Aeromonas	Negative
Aeromonas_veronii_B565	Bacteria	Proteobacteria	Gammaproteobacteria	Aeromonadales	Aeromonadaceae	Aeromonas	Negative
Afipia_birgiae_34632	Bacteria	Proteobacteria	Alphaproteobacteria	Rhizobiales	Brucellaceae	Alfipia	Negative
Aggregatibacter_aphrophilus_NJ8700	Bacteria	Proteobacteria	Gammaproteobacteria	Pasteurellales	Pasteurellaceae	Aggregatibacter	Negative
Agrobacterium_tumefaciens_F2	Bacteria	Proteobacteria	Alphaproteobacteria	Rhizobiales	Rhizobiaceae	Agrobacterium	Negative
Akkermansia_muciniphila_ATCC_BAA-835	Bacteria	Verrucomicrobia	Verrucomicrobiae	Verrucomicrobiales	Akkermansiaceae	Akkermansia	Negative
Alcaligenes_faecalis_subsp._faecalis_NBRC_13111	Bacteria	Proteobacteria	Betaproteobacteria	Burkholderiales	Alcaligenaceae	Alcaligenes	Negative
Alcaligenes_faecalis_subsp._faecalis_NCIB_8687	Bacteria	Proteobacteria	Betaproteobacteria	Burkholderiales	Alcaligenaceae	Alcaligenes	Negative
Alistipes_finegoldii_DSM_17242	Bacteria	Bacteroidetes	Bacteroidia	Bacteroidales	Rikenellaceae	Alistipes	Negative
Alistipes_indistinctus_YIT_12060	Bacteria	Bacteroidetes	Bacteroidia	Bacteroidales	Rikenellaceae	Alistipes	Negative
Alistipes_onderdonkii_DSM_19147	Bacteria	Bacteroidetes	Bacteroidia	Bacteroidales	Rikenellaceae	Alistipes	Negative
Alistipes_putredinis_DSM_17216	Bacteria	Bacteroidetes	Bacteroidia	Bacteroidales	Rikenellaceae	Alistipes	Negative
Alistipes_shahii_WAL_8301	Bacteria	Bacteroidetes	Bacteroidia	Bacteroidales	Rikenellaceae	Alistipes	Negative
Alloprevotella_tannerae_ATCC_51259	Bacteria	Bacteroidetes	Bacteroidia	Bacteroidales	Prevotellaceae	Alloprevotella	Negative
Anaerobaculum_hydrogeniformans_OS1,_ATCC_BAA-1850	Bacteria	Synergistetes	Synergistia	Synergistales	Synergistaceae	Anaerobaculum	Negative
Anaerobiospirillum_succiniciproducens_DSM_640001	Bacteria	Proteobacteria	Gammaproteobacteria	Aeromonadales	Vibrionaceae	Anaerobiospirillum	Negative
Anaerococcus_hydrogenalis_DSM_7454	Bacteria	Firmicutes	Clostridia	Clostridiales	Peptoniphilaceae	Anaerococcus	Positive
Anaerococcus_prevotii_DSM_20548	Bacteria	Firmicutes	Tissierellia	Tissierellales	Peptoniphilaceae	Anaerococcus	Positive
Anaerococcus_vaginalis_ATCC_51170	Bacteria	Firmicutes	Tissierellia	Tissierellales	Peptoniphilaceae	Anaerococcus	Positive
Anaerofustis_stercorihominis_DSM_17244	Bacteria	Firmicutes	Clostridia	Clostridiales	Eubacteriaceae	Anaerofustis	Positive
Anaerostipes_caccae_DSM_14662	Bacteria	Firmicutes	Clostridia	Clostridiales	Lachnospiraceae	Anaerostipes	Positive
Anaerostipes_hadrus_DSM_3319	Bacteria	Firmicutes	Clostridia	Clostridiales	Lachnospiraceae	Anaerostipes	Positive
Anaerostipes_sp._3_2_56FAA	Bacteria	Firmicutes	Clostridia	Clostridiales	Lachnospiraceae	Anaerostipes	Positive
Anaerotruncus_colihominis_DSM_17241	Bacteria	Firmicutes	Clostridia	Clostridiales	Ruminococcaceae	Anaerotruncus	Positive
Aneurinibacillus_aneurinilyticus_ATCC_12856	Bacteria	Firmicutes	Bacilli	Bacillales	Paenibacillaceae	Aneurinibacillus	Positive
Arcanobacterium_haemolyticum_DSM_20595	Bacteria	Actinobacteria	Actinobacteria	Actinomycetales	Actinomycetaceae	Arcanobacterium	Positive
Arcobacter_butzleri_RM4018	Bacteria	Proteobacteria	Epsilonproteobacteria	Campylobacterales	Campylobacteraceae	Arcobacter	Negative
Arthrobacter_castelli_DSM_16402	Bacteria	Actinobacteria	Actinobacteria	Actinomycetales	Actinomycetaceae	Arthrobacter	Positive
Atopobium_minutum_10063974	Bacteria	Actinobacteria	Coriobacteriia	Coriobacteriales	Coriobacteriaceae	Atopobium	Positive
Atopobium_parvulum_DSM_20469	Bacteria	Actinobacteria	Coriobacteriia	Coriobacteriales	Coriobacteriaceae	Atopobium	Positive
Atopobium_rimae_ATCC_49626	Bacteria	Actinobacteria	Coriobacteriia	Coriobacteriales	Coriobacteriaceae	Atopobium	Positive
Bacillus_altitudinis_41KF2b	Bacteria	Firmicutes	Bacilli	Bacillales	Bacillaceae	Bacillus	Positive
Bacillus_amyloliquefaciens_DSM7	Bacteria	Firmicutes	Bacilli	Bacillales	Bacillaceae	Bacillus	Positive
Bacillus_amyloliquefaciens_subsp._amyloliquefaciens_DC-12	Bacteria	Firmicutes	Bacilli	Bacillales	Bacillaceae	Bacillus	Positive
Bacillus_atrophaeus_ATCC_49822-1	Bacteria	Firmicutes	Bacilli	Bacillales	Bacillaceae	Bacillus	Positive
Bacillus_cereus_AH187_(F4810/72)	Bacteria	Firmicutes	Bacilli	Bacillales	Bacillaceae	Bacillus	Positive
Bacillus_cereus_G9842	Bacteria	Firmicutes	Bacilli	Bacillales	Bacillaceae	Bacillus	Positive
Bacillus_clausii_KSM-K16	Bacteria	Firmicutes	Bacilli	Bacillales	Bacillaceae	Bacillus	Positive
Bacillus_endophyticus_2102	Bacteria	Firmicutes	Bacilli	Bacillales	Bacillaceae	Bacillus	Positive
Bacillus_firmus_DS1	Bacteria	Firmicutes	Bacilli	Bacillales	Bacillaceae	Bacillus	Positive
Bacillus_flexus_27Col1.1E	Bacteria	Firmicutes	Bacilli	Bacillales	Bacillaceae	Bacillus	Positive
Bacillus_fordii_DSM_16014	Bacteria	Firmicutes	Bacilli	Bacillales	Bacillaceae	Bacillus	Positive
Bacillus_halodurans_C-125	Bacteria	Firmicutes	Bacilli	Bacillales	Bacillaceae	Bacillus	Positive
Bacillus_infantis_NRRL_B-14911	Bacteria	Firmicutes	Bacilli	Bacillales	Bacillaceae	Bacillus	Positive
Bacillus_licheniformis_ATCC_14580	Bacteria	Firmicutes	Bacilli	Bacillales	Bacillaceae	Bacillus	Positive
Bacillus_megaterium_DSM319	Bacteria	Firmicutes	Bacilli	Bacillales	Bacillaceae	Bacillus	Positive
Bacillus_mojavensis_RO-H-1_=_KCTC3706	Bacteria	Firmicutes	Bacilli	Bacillales	Bacillaceae	Bacillus	Positive
Bacillus_mycoides__DSM_2048	Bacteria	Firmicutes	Bacilli	Bacillales	Bacillaceae	Bacillus	Positive
Bacillus_nealsonii_AAU1	Bacteria	Firmicutes	Bacilli	Bacillales	Bacillaceae	Bacillus	Positive
Bacillus_pseudofirmus__OF4	Bacteria	Firmicutes	Bacilli	Bacillales	Bacillaceae	Bacillus	Positive
Bacillus_pumilus_ATCC_7061	Bacteria	Firmicutes	Bacilli	Bacillales	Bacillaceae	Bacillus	Positive
Bacillus_sonorensis_L12	Bacteria	Firmicutes	Bacilli	Bacillales	Bacillaceae	Bacillus	Positive
Bacillus_subtilis_str._168	Bacteria	Firmicutes	Bacilli	Bacillales	Bacillaceae	Bacillus	Positive
Bacillus_thermoamylovorans	Bacteria	Firmicutes	Bacilli	Bacillales	Bacillaceae	Bacillus	Positive
Bacillus_thuringiensis_serovar_thuringiensis_str._T01001	Bacteria	Firmicutes	Bacilli	Bacillales	Bacillaceae	Bacillus	Positive
Bacillus_timonensis_10403023	Bacteria	Firmicutes	Bacilli	Bacillales	Bacillaceae	Bacillus	Positive
Bacillus_vallismortis_DV1-F-3	Bacteria	Firmicutes	Bacilli	Bacillales	Bacillaceae	Bacillus	Positive
Bacteroides_caccae_ATCC_43185	Bacteria	Bacteroidetes	Bacteroidia	Bacteroidales	Bacteroidaceae	Bacteroides	Negative
Bacteroides_cellulosilyticus_DSM_14838	Bacteria	Bacteroidetes	Bacteroidia	Bacteroidales	Bacteroidaceae	Bacteroides	Negative
Bacteroides_clarus_YIT_12056	Bacteria	Bacteroidetes	Bacteroidia	Bacteroidales	Bacteroidaceae	Bacteroides	Negative
Bacteroides_coprocola_M16,_DSM_17136	Bacteria	Bacteroidetes	Bacteroidia	Bacteroidales	Bacteroidaceae	Bacteroides	Negative
Bacteroides_coprophilus_DSM_18228	Bacteria	Bacteroidetes	Bacteroidia	Bacteroidales	Bacteroidaceae	Bacteroides	Negative
Bacteroides_dorei_DSM_17855	Bacteria	Bacteroidetes	Bacteroidia	Bacteroidales	Bacteroidaceae	Bacteroides	Negative
Bacteroides_eggerthii_1_2_48FAA	Bacteria	Bacteroidetes	Bacteroidia	Bacteroidales	Bacteroidaceae	Bacteroides	Negative
Bacteroides_eggerthii_DSM_20697	Bacteria	Bacteroidetes	Bacteroidia	Bacteroidales	Bacteroidaceae	Bacteroides	Negative
Bacteroides_faecis_MAJ27	Bacteria	Bacteroidetes	Bacteroidia	Bacteroidales	Bacteroidaceae	Bacteroides	Negative
Bacteroides_finegoldii_DSM_17565	Bacteria	Bacteroidetes	Bacteroidia	Bacteroidales	Bacteroidaceae	Bacteroides	Negative
Bacteroides_fluxus_YIT_12057	Bacteria	Bacteroidetes	Bacteroidia	Bacteroidales	Bacteroidaceae	Bacteroides	Negative
Bacteroides_fragilis_3_1_12	Bacteria	Bacteroidetes	Bacteroidia	Bacteroidales	Bacteroidaceae	Bacteroides	Negative
Bacteroides_fragilis_638R	Bacteria	Bacteroidetes	Bacteroidia	Bacteroidales	Bacteroidaceae	Bacteroides	Negative
Bacteroides_fragilis_NCTC_9343	Bacteria	Bacteroidetes	Bacteroidia	Bacteroidales	Bacteroidaceae	Bacteroides	Negative
Bacteroides_fragilis_YCH46	Bacteria	Bacteroidetes	Bacteroidia	Bacteroidales	Bacteroidaceae	Bacteroides	Negative
Bacteroides_graminisolvens_DSM_19988_	Bacteria	Bacteroidetes	Bacteroidia	Bacteroidales	Bacteroidaceae	Bacteroides	Negative
Bacteroides_intestinalis_341,_DSM_17393	Bacteria	Bacteroidetes	Bacteroidia	Bacteroidales	Bacteroidaceae	Bacteroides	Negative
Bacteroides_massiliensis_B846dnLKV334_=_Timone_84634_=_DSM_17679_=_JCM_13223	Bacteria	Bacteroidetes	Bacteroidia	Bacteroidales	Bacteroidaceae	Bacteroides	Negative
Bacteroides_nordii_CL02T12C05_	Bacteria	Bacteroidetes	Bacteroidia	Bacteroidales	Bacteroidaceae	Bacteroides	Negative
Bacteroides_oleiciplenus_YIT_12058	Bacteria	Bacteroidetes	Bacteroidia	Bacteroidales	Bacteroidaceae	Bacteroides	Negative
Bacteroides_ovatus_ATCC_8483	Bacteria	Bacteroidetes	Bacteroidia	Bacteroidales	Bacteroidaceae	Bacteroides	Negative
Bacteroides_ovatus_SD_CC_2a	Bacteria	Bacteroidetes	Bacteroidia	Bacteroidales	Bacteroidaceae	Bacteroides	Negative
Bacteroides_ovatus_SD_CMC_3f	Bacteria	Bacteroidetes	Bacteroidia	Bacteroidales	Bacteroidaceae	Bacteroides	Negative
Bacteroides_pectinophilus_ATCC_43243	Bacteria	Firmicutes	Clostridia	Clostridiales	unclassified_Clostridiales	unclassified_Clostridiales	Negative
Bacteroides_plebeius_M12,_DSM_17135	Bacteria	Bacteroidetes	Bacteroidia	Bacteroidales	Bacteroidaceae	Bacteroides	Negative
Bacteroides_pyogenes_DSM20611	Bacteria	Bacteroidetes	Bacteroidia	Bacteroidales	Bacteroidaceae	Bacteroides	Negative
Bacteroides_salyersiae_WAL_10018_=_DSM_18765_=_JCM_12988	Bacteria	Bacteroidetes	Bacteroidia	Bacteroidales	Bacteroidaceae	Bacteroides	Negative
Bacteroides_sp._1_1_14	Bacteria	Bacteroidetes	Bacteroidia	Bacteroidales	Bacteroidaceae	Bacteroides	Negative
Bacteroides_sp._1_1_30	Bacteria	Bacteroidetes	Bacteroidia	Bacteroidales	Bacteroidaceae	Bacteroides	Negative
Bacteroides_sp._1_1_6	Bacteria	Bacteroidetes	Bacteroidia	Bacteroidales	Bacteroidaceae	Bacteroides	Negative
Bacteroides_sp._2_1_22	Bacteria	Bacteroidetes	Bacteroidia	Bacteroidales	Bacteroidaceae	Bacteroides	Negative
Bacteroides_sp._2_1_33B	Bacteria	Bacteroidetes	Bacteroidia	Bacteroidales	Bacteroidaceae	Bacteroides	Negative
Bacteroides_sp._2_1_7	Bacteria	Bacteroidetes	Bacteroidia	Bacteroidales	Bacteroidaceae	Bacteroides	Negative
Bacteroides_sp._2_2_4	Bacteria	Bacteroidetes	Bacteroidia	Bacteroidales	Bacteroidaceae	Bacteroides	Negative
Bacteroides_sp._20_3	Bacteria	Bacteroidetes	Bacteroidia	Bacteroidales	Bacteroidaceae	Bacteroides	Negative
Bacteroides_sp._3_1_19	Bacteria	Bacteroidetes	Bacteroidia	Bacteroidales	Bacteroidaceae	Bacteroides	Negative
Bacteroides_sp._3_1_23	Bacteria	Bacteroidetes	Bacteroidia	Bacteroidales	Bacteroidaceae	Bacteroides	Negative
Bacteroides_sp._3_1_33FAA	Bacteria	Bacteroidetes	Bacteroidia	Bacteroidales	Bacteroidaceae	Bacteroides	Negative
Bacteroides_sp._3_1_40A	Bacteria	Bacteroidetes	Bacteroidia	Bacteroidales	Bacteroidaceae	Bacteroides	Negative
Bacteroides_sp._3_2_5	Bacteria	Bacteroidetes	Bacteroidia	Bacteroidales	Bacteroidaceae	Bacteroides	Negative
Bacteroides_sp._4_1_36	Bacteria	Bacteroidetes	Bacteroidia	Bacteroidales	Bacteroidaceae	Bacteroides	Negative
Bacteroides_sp._4_3_47FAA	Bacteria	Bacteroidetes	Bacteroidia	Bacteroidales	Bacteroidaceae	Bacteroides	Negative
Bacteroides_sp._9_1_42FAA	Bacteria	Bacteroidetes	Bacteroidia	Bacteroidales	Bacteroidaceae	Bacteroides	Negative
Bacteroides_sp._D1	Bacteria	Bacteroidetes	Bacteroidia	Bacteroidales	Bacteroidaceae	Bacteroides	Negative
Bacteroides_sp._D2	Bacteria	Bacteroidetes	Bacteroidia	Bacteroidales	Bacteroidaceae	Bacteroides	Negative
Bacteroides_sp._D20	Bacteria	Bacteroidetes	Bacteroidia	Bacteroidales	Bacteroidaceae	Bacteroides	Negative
Bacteroides_sp._D22	Bacteria	Bacteroidetes	Bacteroidia	Bacteroidales	Bacteroidaceae	Bacteroides	Negative
Bacteroides_stercoris_ATCC_43183	Bacteria	Bacteroidetes	Bacteroidia	Bacteroidales	Bacteroidaceae	Bacteroides	Negative
Bacteroides_thetaiotaomicron_VPI-5482	Bacteria	Bacteroidetes	Bacteroidia	Bacteroidales	Bacteroidaceae	Bacteroides	Negative
Bacteroides_timonensis_AP1	Bacteria	Bacteroidetes	Bacteroidia	Bacteroidales	Bacteroidaceae	Bacteroides	Negative
Bacteroides_uniformis_ATCC_8492	Bacteria	Bacteroidetes	Bacteroidia	Bacteroidales	Bacteroidaceae	Bacteroides	Negative
Bacteroides_ureolyticus_DSM_20703	Bacteria	Proteobacteria	Epsilonproteobacteria	Campylobacterales	Campylobacteraceae	Campylobacter	Negative
Bacteroides_vulgatus_ATCC_8482	Bacteria	Bacteroidetes	Bacteroidia	Bacteroidales	Bacteroidaceae	Bacteroides	Negative
Bacteroides_xylanisolvens_SD_CC_1b	Bacteria	Bacteroidetes	Bacteroidia	Bacteroidales	Bacteroidaceae	Bacteroides	Negative
Bacteroides_xylanisolvens_XB1A	Bacteria	Bacteroidetes	Bacteroidia	Bacteroidales	Bacteroidaceae	Bacteroides	Negative
Barnesiella_intestinihominis_YIT_11860	Bacteria	Bacteroidetes	Bacteroidia	Bacteroidales	Porphyromonadaceae	Barnesiella	Negative
Bartonella_quintana_Toulouse	Bacteria	Proteobacteria	Alphaproteobacteria	Rhizobiales	Bartonellaceae	Bartonella	Negative
Bifidobacterium_adolescentis_ATCC_15703	Bacteria	Actinobacteria	Actinobacteria	Bifidobacteriales	Bifidobacteriaceae	Bifidobacterium	Positive
Bifidobacterium_angulatum_DSM_20098	Bacteria	Actinobacteria	Actinobacteria	Bifidobacteriales	Bifidobacteriaceae	Bifidobacterium	Positive
Bifidobacterium_animalis_lactis_AD011	Bacteria	Actinobacteria	Actinobacteria	Bifidobacteriales	Bifidobacteriaceae	Bifidobacterium	Positive
Bifidobacterium_animalis_lactis_BB-12	Bacteria	Actinobacteria	Actinobacteria	Bifidobacteriales	Bifidobacteriaceae	Bifidobacterium	Positive
Bifidobacterium_animalis_lactis_Bi-07	Bacteria	Actinobacteria	Actinobacteria	Bifidobacteriales	Bifidobacteriaceae	Bifidobacterium	Positive
Bifidobacterium_animalis_lactis_Bl-04,_ATCC_SD5219	Bacteria	Actinobacteria	Actinobacteria	Bifidobacteriales	Bifidobacteriaceae	Bifidobacterium	Positive
Bifidobacterium_animalis_lactis_CNCM_I-2494	Bacteria	Actinobacteria	Actinobacteria	Bifidobacteriales	Bifidobacteriaceae	Bifidobacterium	Positive
Bifidobacterium_animalis_lactis_DSM_10140	Bacteria	Actinobacteria	Actinobacteria	Bifidobacteriales	Bifidobacteriaceae	Bifidobacterium	Positive
Bifidobacterium_animalis_lactis_V9	Bacteria	Actinobacteria	Actinobacteria	Bifidobacteriales	Bifidobacteriaceae	Bifidobacterium	Positive
Bifidobacterium_bifidum_BGN4	Bacteria	Actinobacteria	Actinobacteria	Bifidobacteriales	Bifidobacteriaceae	Bifidobacterium	Positive
Bifidobacterium_bifidum_NCIMB_41171	Bacteria	Actinobacteria	Actinobacteria	Bifidobacteriales	Bifidobacteriaceae	Bifidobacterium	Positive
Bifidobacterium_bifidum_PRL2010	Bacteria	Actinobacteria	Actinobacteria	Bifidobacteriales	Bifidobacteriaceae	Bifidobacterium	Positive
Bifidobacterium_bifidum_S17	Bacteria	Actinobacteria	Actinobacteria	Bifidobacteriales	Bifidobacteriaceae	Bifidobacterium	Positive
Bifidobacterium_boum_DSM_20432	Bacteria	Actinobacteria	Actinobacteria	Bifidobacteriales	Bifidobacteriaceae	Bifidobacterium	Positive
Bifidobacterium_breve_HPH0326	Bacteria	Actinobacteria	Actinobacteria	Bifidobacteriales	Bifidobacteriaceae	Bifidobacterium	Positive
Bifidobacterium_breve_UCC2003_(NCIMB8807)	Bacteria	Actinobacteria	Actinobacteria	Bifidobacteriales	Bifidobacteriaceae	Bifidobacterium	Positive
Bifidobacterium_catenulatum_DSM_16992	Bacteria	Actinobacteria	Actinobacteria	Bifidobacteriales	Bifidobacteriaceae	Bifidobacterium	Positive
Bifidobacterium_coryneforme_DSM_20216	Bacteria	Actinobacteria	Actinobacteria	Bifidobacteriales	Bifidobacteriaceae	Bifidobacterium	Positive
Bifidobacterium_dentium_ATCC_27678	Bacteria	Actinobacteria	Actinobacteria	Bifidobacteriales	Bifidobacteriaceae	Bifidobacterium	Positive
Bifidobacterium_gallicum_DSM_20093	Bacteria	Actinobacteria	Actinobacteria	Bifidobacteriales	Bifidobacteriaceae	Bifidobacterium	Positive
Bifidobacterium_kashiwanohense_DSM_21854	Bacteria	Actinobacteria	Actinobacteria	Bifidobacteriales	Bifidobacteriaceae	Bifidobacterium	Positive
Bifidobacterium_longum_DJO10A	Bacteria	Actinobacteria	Actinobacteria	Bifidobacteriales	Bifidobacteriaceae	Bifidobacterium	Positive
Bifidobacterium_longum_E18	Bacteria	Actinobacteria	Actinobacteria	Bifidobacteriales	Bifidobacteriaceae	Bifidobacterium	Positive
Bifidobacterium_longum_infantis_157F-NC	Bacteria	Actinobacteria	Actinobacteria	Bifidobacteriales	Bifidobacteriaceae	Bifidobacterium	Positive
Bifidobacterium_longum_infantis_ATCC_15697	Bacteria	Actinobacteria	Actinobacteria	Bifidobacteriales	Bifidobacteriaceae	Bifidobacterium	Positive
Bifidobacterium_longum_longum_ATCC_55813	Bacteria	Actinobacteria	Actinobacteria	Bifidobacteriales	Bifidobacteriaceae	Bifidobacterium	Positive
Bifidobacterium_longum_longum_BBMN68	Bacteria	Actinobacteria	Actinobacteria	Bifidobacteriales	Bifidobacteriaceae	Bifidobacterium	Positive
Bifidobacterium_longum_longum_CCUG_52486	Bacteria	Actinobacteria	Actinobacteria	Bifidobacteriales	Bifidobacteriaceae	Bifidobacterium	Positive
Bifidobacterium_longum_longum_JCM_1217	Bacteria	Actinobacteria	Actinobacteria	Bifidobacteriales	Bifidobacteriaceae	Bifidobacterium	Positive
Bifidobacterium_longum_longum_JDM301	Bacteria	Actinobacteria	Actinobacteria	Bifidobacteriales	Bifidobacteriaceae	Bifidobacterium	Positive
Bifidobacterium_longum_NCC2705	Bacteria	Actinobacteria	Actinobacteria	Bifidobacteriales	Bifidobacteriaceae	Bifidobacterium	Positive
Bifidobacterium_mongoliense_DSM_21395	Bacteria	Actinobacteria	Actinobacteria	Bifidobacteriales	Bifidobacteriaceae	Bifidobacterium	Positive
Bifidobacterium_pseudocatenulatum_DSM_20438	Bacteria	Actinobacteria	Actinobacteria	Bifidobacteriales	Bifidobacteriaceae	Bifidobacterium	Positive
Bifidobacterium_pseudolongum_subsp._Pseudolongum_DSM_20099	Bacteria	Actinobacteria	Actinobacteria	Bifidobacteriales	Bifidobacteriaceae	Bifidobacterium	Positive
Bifidobacterium_ruminantium_DSM_6489	Bacteria	Actinobacteria	Actinobacteria	Bifidobacteriales	Bifidobacteriaceae	Bifidobacterium	Positive
Bifidobacterium_scardovii_JCM_12489_=_DSM_13734	Bacteria	Actinobacteria	Actinobacteria	Bifidobacteriales	Bifidobacteriaceae	Bifidobacterium	Positive
Bifidobacterium_stercoris_DSM_24849	Bacteria	Actinobacteria	Actinobacteria	Bifidobacteriales	Bifidobacteriaceae	Bifidobacterium	Positive
Bifidobacterium_thermacidophilum_subsp._thermacidophilum_DSM_15837	Bacteria	Actinobacteria	Actinobacteria	Bifidobacteriales	Bifidobacteriaceae	Bifidobacterium	Positive
Bifidobacterium_thermophilum_RBL67	Bacteria	Actinobacteria	Actinobacteria	Bifidobacteriales	Bifidobacteriaceae	Bifidobacterium	Positive
Bilophila_wadsworthia_3_1_6	Bacteria	Proteobacteria	Deltaproteobacteria	Desulfovibrionales	Desulfovibrionaceae	Bilophila	Negative
Blastococcus_massiliensis_AP3	Bacteria	Actinobacteria	Actinobacteria	Actinomycetales	Geodermatophilaceae	Blastococcus	Positive
Blautia_hansenii_VPI_C7-24,_DSM_20583	Bacteria	Firmicutes	Clostridia	Clostridiales	Lachnospiraceae	Blautia	Positive
Blautia_hydrogenotrophica_DSM_10507	Bacteria	Firmicutes	Clostridia	Clostridiales	Lachnospiraceae	Blautia	Positive
Blautia_obeum_ATCC_29174	Bacteria	Firmicutes	Clostridia	Clostridiales	Lachnospiraceae	Blautia	Positive
Blautia_producta_DSM_2950	Bacteria	Firmicutes	Clostridia	Clostridiales	Lachnospiraceae	Blautia	Positive
Blautia_wexlerae_DSM_19850	Bacteria	Firmicutes	Clostridia	Clostridiales	Lachnospiraceae	Blautia	Positive
Bordetella_hinzii_OH87_BAL007II	Bacteria	Proteobacteria	Betaproteobacteria	Burkholderiales	Bradyrhizobiaceae	Bordetella	Negative
Brachybacterium_paraconglomeratum_LC44	Bacteria	Actinobacteria	Actinobacteria	Actinomycetales	Dermabacteraceae	Brachybacterium	Positive
Brachyspira_pilosicoli_B2904	Bacteria	Spirochaetes	Spirochaetia	Spirochaetales	Spirochaetaceae	Brachyspira	Negative
Bradyrhizobium_elkanii_USDA_76	Bacteria	Proteobacteria	Alphaproteobacteria	Rhizobiales	Bradyrhizobiaceae	Bradyrhizobium	Negative
Bradyrhizobium_japonicum_USDA_6	Bacteria	Proteobacteria	Alphaproteobacteria	Rhizobiales	Brucellaceae	Bradyrhizobium	Negative
Brevibacillus_agri_5-2	Bacteria	Firmicutes	Bacilli	Bacillales	Paenibacillaceae	Brevibacillus	Variable
Brevibacillus_agri_BAB-2500	Bacteria	Firmicutes	Bacilli	Bacillales	Paenibacillaceae	Brevibacillus	Variable
Brevibacillus_borstelensis_AK1	Bacteria	Firmicutes	Bacilli	Bacillales	Paenibacillaceae	Brevibacillus	Variable
Brevibacillus_brevis_NBRC_100599	Bacteria	Firmicutes	Bacilli	Bacillales	Paenibacillaceae	Brevibacillus	Variable
Brevibacterium_casei_S18	Bacteria	Actinobacteria	Actinobacteria	Actinomycetales	Brevibacteriaceae	Brevibacterium	Positive
Brevibacterium_linens_BL2	Bacteria	Actinobacteria	Actinobacteria	Actinomycetales	Brevibacteriaceae	Brevibacterium	Positive
Brevibacterium_massiliense_5401308	Bacteria	Actinobacteria	Actinobacteria	Actinomycetales	Brevibacteriaceae	Brevibacterium	Positive
Brevundimonas_bacteroides_DSM_4726	Bacteria	Proteobacteria	Alphaproteobacteria	Caulobacterales	Caulobacteraceae	Brevundimonas	Negative
Brevundimonas_diminuta_470-4	Bacteria	Proteobacteria	Alphaproteobacteria	Caulobacterales	Caulobacteraceae	Brevundimonas	Negative
Brochothrix_thermosphacta_DSM_20171_=_FSL_F6-1036	Bacteria	Firmicutes	Bacilli	Bacillales	Listeriaceae	Brochotrix	Positive
Bulleidia_extructa_W1219	Bacteria	Firmicutes	Erysipelotrichia	Erysipelotrichales	Erysipelotrichaceae	Bulleidia	Positive
Burkholderia_cepacia_GG4	Bacteria	Proteobacteria	Betaproteobacteria	Burkholderiales	Burkholderiaceae	Burkholderia	Negative
Burkholderiales_bacterium_1_1_47	Bacteria	Proteobacteria	Betaproteobacteria	Burkholderiales	unclassified_Burkholderiales	unclassified_Burkholderiales	Uncharacterized
Butyricicoccus_pullicaecorum_1.2	Bacteria	Firmicutes	Clostridia	Clostridiales	Clostridiaceae	Butyricicoccus	Positive
Butyricimonas_synergistica_DSM_23225	Bacteria	Bacteroidetes	Bacteroidia	Bacteroidales	Porphyromonadaceae	Butyricimonas	Negative
Butyricimonas_virosa_DSM_23226	Bacteria	Bacteroidetes	Bacteroidia	Bacteroidales	Porphyromonadaceae	Butyricimonas	Negative
Butyrivibrio_crossotus_DSM_2876	Bacteria	Firmicutes	Clostridia	Clostridiales	Lachnospiraceae	Butyrivibrio	Structurally_positive_but_stains_negative
Butyrivibrio_fibrisolvens_16/4	Bacteria	Firmicutes	Clostridia	Clostridiales	Lachnospiraceae	Butyrivibrio	Structurally_positive_but_stains_negative
Campylobacter_coli_JV20	Bacteria	Proteobacteria	Epsilonproteobacteria	Campylobacterales	Campylobacteraceae	Campylobacter	Negative
Campylobacter_concisus_13826	Bacteria	Proteobacteria	Epsilonproteobacteria	Campylobacterales	Campylobacteraceae	Campylobacter	Negative
Campylobacter_curvus_525.92	Bacteria	Proteobacteria	Epsilonproteobacteria	Campylobacterales	Campylobacteraceae	Campylobacter	Negative
Campylobacter_fetus_subsp._fetus_82-40	Bacteria	Proteobacteria	Epsilonproteobacteria	Campylobacterales	Campylobacteraceae	Campylobacter	Negative
Campylobacter_gracilis_RM3268	Bacteria	Proteobacteria	Epsilonproteobacteria	Campylobacterales	Campylobacteraceae	Campylobacter	Negative
Campylobacter_hominis_ATCC_BAA-381	Bacteria	Proteobacteria	Epsilonproteobacteria	Campylobacterales	Campylobacteraceae	Campylobacter	Negative
Campylobacter_hyointestinalis_subsp._hyointestinalis_LMG_9260	Bacteria	Proteobacteria	Epsilonproteobacteria	Campylobacterales	Campylobacteraceae	Campylobacter	Negative
Campylobacter_jejuni_jejuni_81-176	Bacteria	Proteobacteria	Epsilonproteobacteria	Campylobacterales	Campylobacteraceae	Campylobacter	Negative
Campylobacter_jejuni_jejuni_ICDCCJ07004	Bacteria	Proteobacteria	Epsilonproteobacteria	Campylobacterales	Campylobacteraceae	Campylobacter	Negative
Campylobacter_jejuni_jejuni_M1	Bacteria	Proteobacteria	Epsilonproteobacteria	Campylobacterales	Campylobacteraceae	Campylobacter	Negative
Campylobacter_jejuni_jejuni_NCTC_11168	Bacteria	Proteobacteria	Epsilonproteobacteria	Campylobacterales	Campylobacteraceae	Campylobacter	Negative
Campylobacter_lari_RM2100	Bacteria	Proteobacteria	Epsilonproteobacteria	Campylobacterales	Campylobacteraceae	Campylobacter	Negative
Campylobacter_rectus_RM3267	Bacteria	Proteobacteria	Epsilonproteobacteria	Campylobacterales	Campylobacteraceae	Campylobacter	Negative
Campylobacter_showae_CSUNSWCD	Bacteria	Proteobacteria	Epsilonproteobacteria	Campylobacterales	Campylobacteraceae	Campylobacter	Negative
Campylobacter_upsaliensis_JV21	Bacteria	Proteobacteria	Epsilonproteobacteria	Campylobacterales	Campylobacteraceae	Campylobacter	Negative
Candidatus_Nitrososphaera_gargensis_Ga9.2	Archaea	Thaumarchaeota	Nitrososphaeria	Nitrososphaerales	Nitrososphaeraceae	Nitrososphaera	Uncharacterized
Capnocytophaga_granulosa_ATCC_51502	Bacteria	Bacteroidetes	Flavobacteriia	Flavobacteriales	Flavobacteriaceae	Capnocytophaga	Negative
Capnocytophaga_ochracea_DSM_7271_	Bacteria	Bacteroidetes	Flavobacteriia	Flavobacteriales	Flavobacteriaceae	Capnocytophaga	Negative
Capnocytophaga_sputigena_ATCC_33612	Bacteria	Bacteroidetes	Flavobacteriia	Flavobacteriales	Flavobacteriaceae	Capnocytophaga	Negative
Catenibacterium_mitsuokai_DSM_15897	Bacteria	Firmicutes	Erysipelotrichia	Erysipelotrichales	Erysipelotrichaceae	Catenibacterium	Positive
Cedecea_davisae_DSM_4568	Bacteria	Proteobacteria	Gammaproteobacteria	Enterobacteriales	Enterobacteriaceae	Cedecea	Negative
Cellulosilyticum_lentocellum_DSM_5427	Bacteria	Firmicutes	Clostridia	Clostridiales	Lachnospiraceae	Cellulosilyticum	Negative
Cellulosimicrobium_cellulans_J36	Bacteria	Actinobacteria	Actinobacteria	Actinomycetales	Promicromonosporaceae	Cellulosimicrobium	Positive
Cetobacterium_somerae_ATCC_BAA-47401	Bacteria	Fusobacteria	Fusobacteriia	Fusobacteriales	Fusobacteriaceae	Cetobacterium	Negative
Citrobacter_amalonaticus_Y19	Bacteria	Proteobacteria	Gammaproteobacteria	Enterobacteriales	Enterobacteriaceae	Citrobacter	Negative
Citrobacter_freundii_ATCC_8090_=_MTCC_1658	Bacteria	Proteobacteria	Gammaproteobacteria	Enterobacteriales	Enterobacteriaceae	Citrobacter	Negative
Citrobacter_freundii_UCI_31	Bacteria	Proteobacteria	Gammaproteobacteria	Enterobacteriales	Enterobacteriaceae	Citrobacter	Negative
Citrobacter_koseri_ATCC_BAA-895	Bacteria	Proteobacteria	Gammaproteobacteria	Enterobacteriales	Enterobacteriaceae	Citrobacter	Negative
Citrobacter_sp._30_2	Bacteria	Proteobacteria	Gammaproteobacteria	Enterobacteriales	Enterobacteriaceae	Citrobacter	Negative
Citrobacter_youngae_ATCC_29220	Bacteria	Proteobacteria	Gammaproteobacteria	Enterobacteriales	Enterobacteriaceae	Citrobacter	Negative
Cloacibacillus_evryensis_DSM_19522	Bacteria	Synergistetes	Synergistia	Synergistales	Synergistaceae	Cloacibacillus	Negative
Clostridiales_sp._1_7_47FAA	Bacteria	Firmicutes	Clostridia	Clostridiales	unclassified_Clostridiales	unclassified_Clostridiales	Uncharacterized
Clostridium_acetobutylicum_ATCC_824	Bacteria	Firmicutes	Clostridia	Clostridiales	Clostridiaceae	Clostridium	Positive
Clostridium_asparagiforme_DSM_15981	Bacteria	Firmicutes	Clostridia	Clostridiales	Lachnospiraceae	Lachnoclostridium	Positive
Clostridium_bartlettii_DSM_16795	Bacteria	Firmicutes	Clostridia	Clostridiales	Peptostreptococcaceae	Intestinibacter	Positive
Clostridium_beijerinckii_NCIMB_8052	Bacteria	Firmicutes	Clostridia	Clostridiales	Clostridiaceae	Clostridium	Positive
Clostridium_bifermentans_ATCC_19299	Bacteria	Firmicutes	Clostridia	Clostridiales	Peptostreptococcaceae	Paraclostridium	Positive
Clostridium_bolteae_ATCC_BAA-613	Bacteria	Firmicutes	Clostridia	Clostridiales	Lachnospiraceae	Lachnoclostridium	Positive
Clostridium_botulinum_A_str._ATCC_19397	Bacteria	Firmicutes	Clostridia	Clostridiales	Clostridiaceae	Clostridium	Positive
Clostridium_botulinum_A_str._ATCC_3502	Bacteria	Firmicutes	Clostridia	Clostridiales	Clostridiaceae	Clostridium	Positive
Clostridium_botulinum_A_str._Hall	Bacteria	Firmicutes	Clostridia	Clostridiales	Clostridiaceae	Clostridium	Positive
Clostridium_botulinum_Bf	Bacteria	Firmicutes	Clostridia	Clostridiales	Clostridiaceae	Clostridium	Positive
Clostridium_botulinum_E1_str._'BoNT_E_Beluga'	Bacteria	Firmicutes	Clostridia	Clostridiales	Clostridiaceae	Clostridium	Positive
Clostridium_botulinum_F_str._230613	Bacteria	Firmicutes	Clostridia	Clostridiales	Clostridiaceae	Clostridium	Positive
Clostridium_butyricum_DSM_10702	Bacteria	Firmicutes	Clostridia	Clostridiales	Clostridiaceae	Clostridium	Positive
Clostridium_butyricum_E4_str._BoNT_E_BL5262	Bacteria	Firmicutes	Clostridia	Clostridiales	Clostridiaceae	Clostridium	Positive
Clostridium_cadaveris_AGR2141	Bacteria	Firmicutes	Clostridia	Clostridiales	Clostridiaceae	Clostridium	Positive
Clostridium_celatum_DSM_1785	Bacteria	Firmicutes	Clostridia	Clostridiales	Clostridiaceae	Clostridium	Positive
Clostridium_cellobioparum_DSM_1351_=_ATCC_15832	Bacteria	Firmicutes	Clostridia	Clostridiales	Ruminococcaceae	Ruminiclostridium	Negative
Clostridium_citroniae_WAL-17108	Bacteria	Firmicutes	Clostridia	Clostridiales	Lachnospiraceae	Lachnoclostridium	Negative
Clostridium_clariflavum_DSM_19732	Bacteria	Firmicutes	Clostridia	Clostridiales	Ruminococcaceae	Ruminiclostridium
Clostridium_clostridioforme_CM201	Bacteria	Firmicutes	Clostridia	Clostridiales	Lachnospiraceae	Lachnoclostridium	Negative
Clostridium_difficile_CD196	Bacteria	Firmicutes	Clostridia	Clostridiales	Peptostreptococcaceae	Clostridioides	Positive
Clostridium_difficile_NAP07	Bacteria	Firmicutes	Clostridia	Clostridiales	Peptostreptococcaceae	Clostridioides	Positive
Clostridium_difficile_NAP08	Bacteria	Firmicutes	Clostridia	Clostridiales	Peptostreptococcaceae	Clostridioides	Positive
Clostridium_difficile_R20291	Bacteria	Firmicutes	Clostridia	Clostridiales	Peptostreptococcaceae	Clostridioides	Positive
Clostridium_glycolicum_ATCC_14880_=_DSM_1288	Bacteria	Firmicutes	Clostridia	Clostridiales	Peptostreptococcaceae	Terrisporobacter	Positive
Clostridium_hathewayi_12489931	Bacteria	Firmicutes	Clostridia	Clostridiales	Lachnospiraceae	Hungatella	Negative
Clostridium_hathewayi_DSM_13479	Bacteria	Firmicutes	Clostridia	Clostridiales	Lachnospiraceae	Hungatella	Negative
Clostridium_hiranonis_TO-931_DSM_13275	Bacteria	Firmicutes	Clostridia	Clostridiales	Peptostreptococcaceae	unclassified_Peptostreptococcaceae	Positive
Clostridium_hylemonae_DSM_15053	Bacteria	Firmicutes	Clostridia	Clostridiales	Lachnospiraceae	Lachnoclostridium	Positive
Clostridium_indolis_DSM_755	Bacteria	Firmicutes	Clostridia	Clostridiales	Lachnospiraceae	Lachnoclostridium	Positive
Clostridium_innocuum_2959	Bacteria	Firmicutes	Erysipelotrichia	Erysipelotrichales	Erysipelotrichaceae	Erysipelatoclostridium	Negative
Clostridium_leptum_DSM_753	Bacteria	Firmicutes	Clostridia	Clostridiales	Ruminococcaceae	Ruminiclostridium	Positive
Clostridium_methoxybenzovorans_SR3	Bacteria	Firmicutes	Clostridia	Clostridiales	Lachnospiraceae	Lachnoclostridium	Positive
Clostridium_methylpentosum_R2,_DSM_5476	Bacteria	Firmicutes	Clostridia	Clostridiales	Ruminococcaceae	Ruminiclostridium	Positive
Clostridium_nexile_DSM_1787	Bacteria	Firmicutes	Clostridia	Clostridiales	Lachnospiraceae	Tyzzerella	Positive
Clostridium_paraputrificum_AGR2156	Bacteria	Firmicutes	Clostridia	Clostridiales	Clostridiaceae	Clostridium	Positive
Clostridium_perfringens_ATCC_13124	Bacteria	Firmicutes	Clostridia	Clostridiales	Clostridiaceae	Clostridium	Positive
Clostridium_ramosum_VPI_0427,_DSM_1402	Bacteria	Firmicutes	Erysipelotrichia	Erysipelotrichales	Erysipelotrichaceae	Erysipelatoclostridium	Positive_or_negative
Clostridium_saccharogumia_DSM_17460	Bacteria	Firmicutes	Erysipelotrichia	Erysipelotrichales	Erysipelotrichaceae	Erysipelatoclostridium	Variable
Clostridium_saccharoperbutylacetonicum_N1-4(HMT)	Bacteria	Firmicutes	Clostridia	Clostridiales	Clostridiaceae	Clostridium	Positive
Clostridium_sartagoforme_AAU1	Bacteria	Firmicutes	Clostridia	Clostridiales	Clostridiaceae	Clostridium	Positive
Clostridium_scindens_ATCC_35704	Bacteria	Firmicutes	Clostridia	Clostridiales	Lachnospiraceae	Lachnoclostridium	Positive
Clostridium_sordellii_ATCC_9714	Bacteria	Firmicutes	Clostridia	Clostridiales	Peptostreptococcaceae	Paeniclostridium	Positive
Clostridium_sp_M62/1	Bacteria	Firmicutes	Clostridia	Clostridiales	Clostridiaceae	Clostridium	Uncharacterized
Clostridium_sp._7_2_43FAA	Bacteria	Firmicutes	Clostridia	Clostridiales	Clostridiaceae	Clostridium	Uncharacterized
Clostridium_sp._L2-50	Bacteria	Firmicutes	Clostridia	Clostridiales	Clostridiaceae	Clostridium	Uncharacterized
Clostridium_sp._SS2/1	Bacteria	Firmicutes	Clostridia	Clostridiales	Clostridiaceae	Clostridium	Positive
Clostridium_sp._SY8519	Bacteria	Firmicutes	Clostridia	Clostridiales	Clostridiaceae	Clostridium	Uncharacterized
Clostridium_spiroforme_DSM_1552	Bacteria	Firmicutes	Erysipelotrichia	Erysipelotrichales	Erysipelotrichaceae	Erysipelatoclostridium	Positive
Clostridium_sporogenes_ATCC_15579	Bacteria	Firmicutes	Clostridia	Clostridiales	Clostridiaceae	Clostridium	Positive
Clostridium_sporosphaeroides_DSM_1294	Bacteria	Firmicutes	Clostridia	Clostridiales	Ruminococcaceae	Ruminiclostridium	Positive
Clostridium_sticklandii_DSM_519	Bacteria	Firmicutes	Clostridia	Clostridiales	Peptostreptococcaceae	Acetoanaerobium	Positive
Clostridium_symbiosum_ATCC_14940	Bacteria	Firmicutes	Clostridia	Clostridiales	Lachnospiraceae	Lachnoclostridium	Negative
Clostridium_symbiosum_WAL-14163	Bacteria	Firmicutes	Clostridia	Clostridiales	Lachnospiraceae	Lachnoclostridium	Negative
Clostridium_symbiosum_WAL-14673	Bacteria	Firmicutes	Clostridia	Clostridiales	Lachnospiraceae	Lachnoclostridium	Negative
Clostridium_tyrobutyricum_DSM_2637_=_ATCC_25755_=_JCM_11008	Bacteria	Firmicutes	Clostridia	Clostridiales	Clostridiaceae	Clostridium	Positive
Clostridium_viride_DSM_6836	Bacteria	Firmicutes	Clostridia	Clostridiales	Ruminococcaceae	Ruminiclostridium	Positive
Collinsella_aerofaciens_ATCC_25986	Bacteria	Actinobacteria	Coriobacteriia	Coriobacteriales	Coriobacteriaceae	Collinsella	Positive
Collinsella_intestinalis_DSM_13280	Bacteria	Actinobacteria	Coriobacteriia	Coriobacteriales	Coriobacteriaceae	Collinsella	Positive
Collinsella_stercoris_DSM_13279	Bacteria	Actinobacteria	Coriobacteriia	Coriobacteriales	Coriobacteriaceae	Collinsella	Positive
Collinsella_tanakaei_YIT_12063	Bacteria	Actinobacteria	Coriobacteriia	Coriobacteriales	Coriobacteriaceae	Collinsella	Positive
Comamonas_testosteroni_CNB-2	Bacteria	Proteobacteria	Betaproteobacteria	Burkholderiales	Comamonadaceae	Comamonas	Negative
Coprobacillus_sp._29_1	Bacteria	Firmicutes	Erysipelotrichia	Erysipelotrichales	Erysipelotrichaceae	Coprobacillus	Positive
Coprobacillus_sp._D7	Bacteria	Firmicutes	Erysipelotrichia	Erysipelotrichales	Erysipelotrichaceae	Coprobacillus	Positive
Coprococcus_catus_GD/7	Bacteria	Firmicutes	Clostridia	Clostridiales	Lachnospiraceae	Coprococcus	Positive
Coprococcus_comes_ATCC_27758	Bacteria	Firmicutes	Clostridia	Clostridiales	Lachnospiraceae	Coprococcus	Positive
Coprococcus_eutactus_ATCC_27759	Bacteria	Firmicutes	Clostridia	Clostridiales	Lachnospiraceae	Coprococcus	Positive
Corynebacterium_ammoniagenes_DSM_20306	Bacteria	Actinobacteria	Actinobacteria	Actinomycetales	Corynebacteriaceae	Corynebacterium	Positive
Corynebacterium_amycolatum_SK46	Bacteria	Actinobacteria	Actinobacteria	Actinomycetales	Corynebacteriaceae	Corynebacterium	Positive
Corynebacterium_aurimucosum_ATCC_700975	Bacteria	Actinobacteria	Actinobacteria	Actinomycetales	Corynebacteriaceae	Corynebacterium	Positive
Corynebacterium_durum_F0235	Bacteria	Actinobacteria	Actinobacteria	Actinomycetales	Corynebacteriaceae	Corynebacterium	Positive
Corynebacterium_glucuronolyticum_ATCC_51867	Bacteria	Actinobacteria	Actinobacteria	Actinomycetales	Corynebacteriaceae	Corynebacterium	Positive
Corynebacterium_kroppenstedtii_DSM_44385	Bacteria	Actinobacteria	Actinobacteria	Actinomycetales	Corynebacteriaceae	Corynebacterium	Positive
Corynebacterium_propinquum_DSM_44285	Bacteria	Actinobacteria	Actinobacteria	Actinomycetales	Corynebacteriaceae	Corynebacterium	Positive
Corynebacterium_striatum_ATCC_6940	Bacteria	Actinobacteria	Actinobacteria	Actinomycetales	Corynebacteriaceae	Corynebacterium	Positive
Corynebacterium_tuberculostearicum_SK141	Bacteria	Actinobacteria	Actinobacteria	Actinomycetales	Corynebacteriaceae	Corynebacterium	Positive
Corynebacterium_ulcerans_809	Bacteria	Actinobacteria	Actinobacteria	Actinomycetales	Corynebacteriaceae	Corynebacterium	Positive
Corynebacterium_ureicelerivorans	Bacteria	Actinobacteria	Actinobacteria	Actinomycetales	Corynebacteriaceae	Corynebacterium	Positive
Cronobacter_sakazakii_ATCC_BAA-894	Bacteria	Proteobacteria	Gammaproteobacteria	Enterobacteriales	Enterobacteriaceae	Cronobacter	Negative
Cryptobacterium_curtum_DSM_15641	Bacteria	Actinobacteria	Coriobacteriia	Coriobacteriales	Coriobacteriaceae	Ctyptobacterium	Positive
Curtobacterium_flaccumfaciens_UCD-AKU	Bacteria	Actinobacteria	Actinobacteria	Actinomycetales	Microbacteriaceae	Curtobacterium	Positive
Delftia_acidovorans_SPH-1	Bacteria	Proteobacteria	Betaproteobacteria	Burkholderiales	Comamonadaceae	Delftia	Negative
Dermacoccus_nishinomiyaensis	Bacteria	Actinobacteria	Actinobacteria	Actinomycetales	Dermacoccaceae	Dermacoccus	Positive
Desulfovibrio_desulfuricans_subsp._desulfuricans_DSM_642	Bacteria	Proteobacteria	Deltaproteobacteria	Desulfovibrionales	Desulfovibrionaceae	Desulfovibrio	Negative
Desulfovibrio_piger_ATCC_29098	Bacteria	Proteobacteria	Deltaproteobacteria	Desulfovibrionales	Desulfovibrionaceae	Desulfovibrio	Negative
Desulfovibrio_sp._3_1_syn3	Bacteria	Proteobacteria	Deltaproteobacteria	Desulfovibrionales	Desulfovibrionaceae	Desulfovibrio	Negative
Dialister_invisus_DSM_15470	Bacteria	Firmicutes	Negativicutes	Veillonellales	Veillonellaceae	Dialister	Negative
Dialister_succinatiphilus_YIT_11850	Bacteria	Firmicutes	Negativicutes	Veillonellales	Veillonellaceae	Dialister	Negative
Dietzia_cinnamea_P4	Bacteria	Actinobacteria	Actinobacteria	Actinomycetales	Dietziaceae	Dietzia	Positive
Dorea_formicigenerans_ATCC_27755	Bacteria	Firmicutes	Clostridia	Clostridiales	Lachnospiraceae	Dorea	Positive
Dorea_longicatena_DSM_13814	Bacteria	Firmicutes	Clostridia	Clostridiales	Lachnospiraceae	Dorea	Positive
Dyadobacter_beijingensis_DSM_21582	Bacteria	Bacteroidetes	Cytophagia	Cytophagales	Cytophagaceae	Dyadobacter	Negative
Dyadobacter_fermentans_DSM_18053	Bacteria	Bacteroidetes	Cytophagia	Cytophagales	Cytophagaceae	Dyadobacter	Negative
Dysgonomonas_gadei_ATCC_BAA-286	Bacteria	Bacteroidetes	Bacteroidia	Bacteroidales	Porphyromonadaceae	Dysgonomonas	Negative
Edwardsiella_tarda_ATCC_23685	Bacteria	Proteobacteria	Gammaproteobacteria	Enterobacteriales	Enterobacteriaceae	Edwardsiella	Negative
Edwardsiella_tarda_FL6-60	Bacteria	Proteobacteria	Gammaproteobacteria	Enterobacteriales	Enterobacteriaceae	Edwardsiella	Negative
Eggerthella_lenta_DSM_2243	Bacteria	Actinobacteria	Coriobacteriia	Eggerthellales	Eggerthellaceae	Eggerthella	Positive
Eggerthella_sp._1_3_56FAA	Bacteria	Actinobacteria	Coriobacteriia	Eggerthellales	Eggerthellaceae	Eggerthella	Positive
Eggerthella_sp._YY7918	Bacteria	Actinobacteria	Coriobacteriia	Eggerthellales	Eggerthellaceae	Eggerthella	Positive
Eggerthia_catenaformis_OT_569_=_DSM_20559	Bacteria	Firmicutes	Erysipelotrichia	Erysipelotrichales	Erysipelotrichaceae	Eggerthia	Positive
Eikenella_corrodens_ATCC_23834	Bacteria	Proteobacteria	Betaproteobacteria	Neisseriales	Neisseriaceae	Eikenella	Negative
Enterobacter_aerogenes_KCTC_2190	Bacteria	Proteobacteria	Gammaproteobacteria	Enterobacteriales	Enterobacteriaceae	Enterobacter	Negative
Enterobacter_asburiae_LF7a	Bacteria	Proteobacteria	Gammaproteobacteria	Enterobacteriales	Enterobacteriaceae	Enterobacter	Negative
Enterobacter_cancerogenus_ATCC_35316	Bacteria	Proteobacteria	Gammaproteobacteria	Enterobacteriales	Enterobacteriaceae	Enterobacter	Negative
Enterobacter_cloacae_EcWSU1	Bacteria	Proteobacteria	Gammaproteobacteria	Enterobacteriales	Enterobacteriaceae	Enterobacter	Negative
Enterobacter_hormaechei_YT2	Bacteria	Proteobacteria	Gammaproteobacteria	Enterobacteriales	Enterobacteriaceae	Enterobacter	Negative
Enterobacter_hormaechei_YT3	Bacteria	Proteobacteria	Gammaproteobacteria	Enterobacteriales	Enterobacteriaceae	Enterobacter	Negative
Enterobacteriaceae_bacterium_9_2_54FAA	Bacteria	Proteobacteria	Gammaproteobacteria	Enterobacteriales	Enterobacteriaceae	unclassified_Enterobacteriaceae	Uncharacterized
Enterococcus_asini_ATCC_700915	Bacteria	Firmicutes	Bacilli	Lactobacillales	Enterococcaceae	Enterococcus	Positive
Enterococcus_avium_ATCC_14025	Bacteria	Firmicutes	Bacilli	Lactobacillales	Enterococcaceae	Enterococcus	Positive
Enterococcus_caccae_ATCC_BAA-1240	Bacteria	Firmicutes	Bacilli	Lactobacillales	Enterococcaceae	Enterococcus	Positive
Enterococcus_casseliflavus_ATCC_12755	Bacteria	Firmicutes	Bacilli	Lactobacillales	Enterococcaceae	Enterococcus	Positive
Enterococcus_cecorum_DSM_20682_=_ATCC_43198	Bacteria	Firmicutes	Bacilli	Lactobacillales	Enterococcaceae	Enterococcus	Positive
Enterococcus_dispar_ATCC_51266	Bacteria	Firmicutes	Bacilli	Lactobacillales	Enterococcaceae	Enterococcus	Positive
Enterococcus_durans_ATCC_6056	Bacteria	Firmicutes	Bacilli	Lactobacillales	Enterococcaceae	Enterococcus	Positive
Enterococcus_faecalis_OG1RF,_ATCC_47077	Bacteria	Firmicutes	Bacilli	Lactobacillales	Enterococcaceae	Enterococcus	Positive
Enterococcus_faecalis_TX0104	Bacteria	Firmicutes	Bacilli	Lactobacillales	Enterococcaceae	Enterococcus	Positive
Enterococcus_faecalis_TX1322	Bacteria	Firmicutes	Bacilli	Lactobacillales	Enterococcaceae	Enterococcus	Positive
Enterococcus_faecalis_TX2134	Bacteria	Firmicutes	Bacilli	Lactobacillales	Enterococcaceae	Enterococcus	Positive
Enterococcus_faecalis_V583	Bacteria	Firmicutes	Bacilli	Lactobacillales	Enterococcaceae	Enterococcus	Positive
Enterococcus_faecium_TX1330	Bacteria	Firmicutes	Bacilli	Lactobacillales	Enterococcaceae	Enterococcus	Positive
Enterococcus_gallinarum_EG2	Bacteria	Firmicutes	Bacilli	Lactobacillales	Enterococcaceae	Enterococcus	Positive
Enterococcus_hirae_ATCC_9790	Bacteria	Firmicutes	Bacilli	Lactobacillales	Enterococcaceae	Enterococcus	Positive
Enterococcus_phoeniculicola_ATCC_BAA-412	Bacteria	Firmicutes	Bacilli	Lactobacillales	Enterococcaceae	Enterococcus	Positive
Enterococcus_saccharolyticus_DSM8903	Bacteria	Firmicutes	Bacilli	Lactobacillales	Enterococcaceae	Enterococcus	Positive
Enterococcus_sp._7L76	Bacteria	Firmicutes	Bacilli	Lactobacillales	Enterococcaceae	Enterococcus	Positive
Erysipelotrichaceae_bacterium_5_2_54FAA	Bacteria	Firmicutes	Erysipelotrichia	Erysipelotrichales	Erysipelotrichaceae	unclassified_Erysipelotrichaceae	Uncharacterized
Erysipelotrichaceae_bacterium_sp._3_1_53	Bacteria	Firmicutes	Erysipelotrichia	Erysipelotrichales	Erysipelotrichaceae	unclassified_Erysipelotrichaceae	Uncharacterized
Escherichia_albertii_KF1	Bacteria	Proteobacteria	Gammaproteobacteria	Enterobacteriales	Enterobacteriaceae	Escherichia	Negative
Escherichia_albertii_TW07627	Bacteria	Proteobacteria	Gammaproteobacteria	Enterobacteriales	Enterobacteriaceae	Escherichia	Negative
Escherichia_coli_O157:H7_str._Sakai	Bacteria	Proteobacteria	Gammaproteobacteria	Enterobacteriales	Enterobacteriaceae	Escherichia	Negative
Escherichia_coli_SE11	Bacteria	Proteobacteria	Gammaproteobacteria	Enterobacteriales	Enterobacteriaceae	Escherichia	Negative
Escherichia_coli_str._K-12_substr._MG1655	Bacteria	Proteobacteria	Gammaproteobacteria	Enterobacteriales	Enterobacteriaceae	Escherichia	Negative
Escherichia_coli_UTI89_(UPEC)	Bacteria	Proteobacteria	Gammaproteobacteria	Enterobacteriales	Enterobacteriaceae	Escherichia	Negative
Escherichia_fergusonii_ATCC_35469	Bacteria	Proteobacteria	Gammaproteobacteria	Enterobacteriales	Enterobacteriaceae	Escherichia	Negative
Escherichia_hermannii_NBRC_105704	Bacteria	Proteobacteria	Gammaproteobacteria	Enterobacteriales	Enterobacteriaceae	Escherichia	Negative
Escherichia_sp._1_1_43	Bacteria	Proteobacteria	Gammaproteobacteria	Enterobacteriales	Enterobacteriaceae	Escherichia	Negative
Escherichia_sp._3_2_53FAA	Bacteria	Proteobacteria	Gammaproteobacteria	Enterobacteriales	Enterobacteriaceae	Escherichia	Negative
Escherichia_sp._4_1_40B	Bacteria	Proteobacteria	Gammaproteobacteria	Enterobacteriales	Enterobacteriaceae	Escherichia	Negative
Eubacterium_biforme_DSM_3989	Bacteria	Firmicutes	Erysipelotrichia	Erysipelotrichales	Erysipelotrichaceae	Holdemanella	Positive
Eubacterium_brachy_ATCC_33089	Bacteria	Firmicutes	Clostridia	Clostridiales	Clostridiales_Incertae_Sedis_XIII	Eubacterium	Positive
Eubacterium_cellulosolvens_6	Bacteria	Firmicutes	Clostridia	Clostridiales	Lachnospiraceae	Eubacterium	Positive
Eubacterium_cylindroides_T2-87	Bacteria	Firmicutes	Erysipelotrichia	Erysipelotrichales	Erysipelotrichaceae	Faecalitalea	Positive
Eubacterium_desmolans_ATCC_43058	Bacteria	Firmicutes	Clostridia	Clostridiales	Ruminococcaceae	Eubacterium	Positive
Eubacterium_dolichum_DSM_3991	Bacteria	Firmicutes	Erysipelotrichia	Erysipelotrichales	Erysipelotrichaceae	unclassified_Erysipelotrichaceae	Positive
Eubacterium_eligens_ATCC_27750	Bacteria	Firmicutes	Clostridia	Clostridiales	Lachnospiraceae	Eubacterium	Negative
Eubacterium_hallii_DSM_3353	Bacteria	Firmicutes	Clostridia	Clostridiales	Eubacteriaceae	Eubacterium	Positive
Eubacterium_hallii_L2-7	Bacteria	Firmicutes	Clostridia	Clostridiales	Eubacteriaceae	Eubacterium	Positive
Eubacterium_limosum_KIST612	Bacteria	Firmicutes	Clostridia	Clostridiales	Eubacteriaceae	Eubacterium	Positive
Eubacterium_ramulus_ATCC_29099	Bacteria	Firmicutes	Clostridia	Clostridiales	Eubacteriaceae	Eubacterium	Positive
Eubacterium_rectale_ATCC_33656	Bacteria	Firmicutes	Clostridia	Clostridiales	Lachnospiraceae	unclassified_Lachnospiraceae	Positive
Eubacterium_rectale_M104/1	Bacteria	Firmicutes	Clostridia	Clostridiales	Lachnospiraceae	unclassified_Lachnospiraceae	Positive
Eubacterium_saphenum_ATCC_49989	Bacteria	Firmicutes	Clostridia	Clostridiales	Clostridiales_Incertae_Sedis_XIII	Eubacterium	Positive
Eubacterium_siraeum_70/3	Bacteria	Firmicutes	Clostridia	Clostridiales	Ruminococcaceae	Ruminiclostridium	Positive
Eubacterium_siraeum_DSM_15702	Bacteria	Firmicutes	Clostridia	Clostridiales	Ruminococcaceae	Ruminiclostridium	Positive
Eubacterium_sulci_ATCC_35585	Bacteria	Firmicutes	Clostridia	Clostridiales	Clostridiales_Incertae_Sedis_XIII	Eubacterium	Positive
Eubacterium_ventriosum_ATCC_27560	Bacteria	Firmicutes	Clostridia	Clostridiales	Eubacteriaceae	Eubacterium	Positive
Exiguobacterium_aurantiacum_DSM_6208	Bacteria	Firmicutes	Bacilli	Bacillales	Bacillales_Incertae_Sedis_XII	Exiguobacterium	Positive
Faecalibacterium_cf._prausnitzii_KLE1255	Bacteria	Firmicutes	Clostridia	Clostridiales	Ruminococcaceae	Faecalibacterium	Structurally_positive_but_stains_negative
Faecalibacterium_prausnitzii_A2-165	Bacteria	Firmicutes	Clostridia	Clostridiales	Ruminococcaceae	Faecalibacterium	Structurally_positive_but_stains_negative
Faecalibacterium_prausnitzii_L2-6	Bacteria	Firmicutes	Clostridia	Clostridiales	Ruminococcaceae	Faecalibacterium	Structurally_positive_but_stains_negative
Faecalibacterium_prausnitzii_M21/2	Bacteria	Firmicutes	Clostridia	Clostridiales	Ruminococcaceae	Faecalibacterium	Structurally_positive_but_stains_negative
Faecalibacterium_prausnitzii_SL3/3	Bacteria	Firmicutes	Clostridia	Clostridiales	Ruminococcaceae	Faecalibacterium	Structurally_positive_but_stains_negative
Filifactor_alocis_ATCC_35896	Bacteria	Firmicutes	Clostridia	Clostridiales	Peptostreptococcaceae	Filifactor	Negative
Finegoldia_magna_ATCC_29328	Bacteria	Firmicutes	Tissierellia	Tissierellales	Peptoniphilaceae	Finegoldia	Positive
Flavonifractor_plautii_ATCC_29863	Bacteria	Firmicutes	Clostridia	Clostridiales	Ruminococcaceae	Flavonifractor	Positive
Fusobacterium_gonidiaformans_3-1-5R	Bacteria	Fusobacteria	Fusobacteriia	Fusobacteriales	Fusobacteriaceae	Fusobacterium	Negative
Fusobacterium_gonidiaformans_ATCC_25563	Bacteria	Fusobacteria	Fusobacteriia	Fusobacteriales	Fusobacteriaceae	Fusobacterium	Negative
Fusobacterium_mortiferum_ATCC_9817	Bacteria	Fusobacteria	Fusobacteriia	Fusobacteriales	Fusobacteriaceae	Fusobacterium	Negative
Fusobacterium_necrophorum_D12	Bacteria	Fusobacteria	Fusobacteriia	Fusobacteriales	Fusobacteriaceae	Fusobacterium	Negative
Fusobacterium_nucleatum_subsp._animalis_3_1_33	Bacteria	Fusobacteria	Fusobacteriia	Fusobacteriales	Fusobacteriaceae	Fusobacterium	Negative
Fusobacterium_nucleatum_subsp._animalis_7_1	Bacteria	Fusobacteria	Fusobacteriia	Fusobacteriales	Fusobacteriaceae	Fusobacterium	Negative
Fusobacterium_nucleatum_subsp._animalis_D11	Bacteria	Fusobacteria	Fusobacteriia	Fusobacteriales	Fusobacteriaceae	Fusobacterium	Negative
Fusobacterium_nucleatum_subsp._nucleatum_ATCC_25586	Bacteria	Fusobacteria	Fusobacteriia	Fusobacteriales	Fusobacteriaceae	Fusobacterium	Negative
Fusobacterium_nucleatum_subsp._vincentii_3_1_27	Bacteria	Fusobacteria	Fusobacteriia	Fusobacteriales	Fusobacteriaceae	Fusobacterium	Negative
Fusobacterium_nucleatum_subsp._vincentii_3_1_36A2	Bacteria	Fusobacteria	Fusobacteriia	Fusobacteriales	Fusobacteriaceae	Fusobacterium	Negative
Fusobacterium_nucleatum_subsp._vincentii_4_1_13	Bacteria	Fusobacteria	Fusobacteriia	Fusobacteriales	Fusobacteriaceae	Fusobacterium	Negative
Fusobacterium_periodonticum_1_1_41FAA	Bacteria	Fusobacteria	Fusobacteriia	Fusobacteriales	Fusobacteriaceae	Fusobacterium	Negative
Fusobacterium_periodonticum_2_1_31	Bacteria	Fusobacteria	Fusobacteriia	Fusobacteriales	Fusobacteriaceae	Fusobacterium	Negative
Fusobacterium_russii_ATCC_25533	Bacteria	Fusobacteria	Fusobacteriia	Fusobacteriales	Fusobacteriaceae	Fusobacterium	Negative
Fusobacterium_sp._4_8	Bacteria	Fusobacteria	Fusobacteriia	Fusobacteriales	Fusobacteriaceae	Fusobacterium	Negative
Fusobacterium_ulcerans_ATCC_49185	Bacteria	Fusobacteria	Fusobacteriia	Fusobacteriales	Fusobacteriaceae	Fusobacterium	Negative
Fusobacterium_varium_ATCC_27725	Bacteria	Fusobacteria	Fusobacteriia	Fusobacteriales	Fusobacteriaceae	Fusobacterium	Negative
Gemella_haemolysans_ATCC_10379	Bacteria	Firmicutes	Bacilli	Bacillales	Bacillales_Incertae_Sedis_XI	Gemella	Positive
Gemella_morbillorum_M424	Bacteria	Firmicutes	Bacilli	Bacillales	Bacillales_Incertae_Sedis_XI	Gemella	Positive
Gemella_sanguinis_ATCC700632	Bacteria	Firmicutes	Bacilli	Bacillales	Bacillales_Incertae_Sedis_XI	Gemella	Positive
Gemella_sanguinis_M325	Bacteria	Firmicutes	Bacilli	Bacillales	Bacillales_Incertae_Sedis_XI	Gemella	Positive
Geobacillus_stearothermophilus_ATCC_7953	Bacteria	Firmicutes	Bacilli	Bacillales	Bacillaceae	Geobacillus	Variable
Geobacillus_vulcani_PSS1	Bacteria	Firmicutes	Bacilli	Bacillales	Bacillaceae	Bacillus	Positive
Gordonia_rubripertincta_NBRC_101908	Bacteria	Actinobacteria	Actinobacteria	Actinomycetales	Gordoniaceae	Gordonia	Positive
Gordonia_terrae_C-6	Bacteria	Actinobacteria	Actinobacteria	Actinomycetales	Gordoniaceae	Gordonia	Positive
Gordonia_terrae_NBRC_100016	Bacteria	Actinobacteria	Actinobacteria	Corynebacteriales	Gordoniaceae	Gordonia	Positive
Gordonibacter_pamelaeae_7-10-1-bT,_DSM_19378	Bacteria	Actinobacteria	Coriobacteriia	Eggerthellales	Eggerthellaceae	Gordonibacter	Positive
Granulicatella_adiacens_ATCC_49175	Bacteria	Firmicutes	Bacilli	Lactobacillales	Carnobacteriaceae	Granulicatella	Positive
Granulicatella_elegans_ATCC_700633	Bacteria	Firmicutes	Bacilli	Lactobacillales	Carnobacteriaceae	Granulicatella	Positive
Grimontia_hollisae_CIP_101886	Bacteria	Proteobacteria	Gammaproteobacteria	Vibrionales	Vibrionaceae	Grimontia	Negative
Haemophilus_haemolyticus_M19501	Bacteria	Proteobacteria	Gammaproteobacteria	Pasteurellales	Pasteurellaceae	Haemophilus	Negative
Haemophilus_influenzae_R2846	Bacteria	Proteobacteria	Gammaproteobacteria	Pasteurellales	Pasteurellaceae	Haemophilus	Negative
Haemophilus_parainfluenzae_T3T1	Bacteria	Proteobacteria	Gammaproteobacteria	Pasteurellales	Pasteurellaceae	Haemophilus	Negative
Haemophilus_sputorum_CCUG_13788	Bacteria	Proteobacteria	Gammaproteobacteria	Pasteurellales	Pasteurellaceae	Haemophilus	Negative
Hafnia_alvei_ATCC_51873	Bacteria	Proteobacteria	Gammaproteobacteria	Enterobacteriales	Enterobacteriaceae	Hafnia	Negative
Hafnia_alvei_BIDMC_31	Bacteria	Proteobacteria	Gammaproteobacteria	Enterobacteriales	Enterobacteriaceae	Hafnia	Negative
Halococcus_morrhuae_DSM1307	Archaea	Euryarchaeota	Halobacteria	Halobacteriales	Halobacteriaceae	Halococcus	Negative
Helicobacter_bilis_ATCC_43879	Bacteria	Proteobacteria	Epsilonproteobacteria	Campylobacterales	Helicobacteraceae	Helicobacter	Negative
Helicobacter_canadensis_MIT_98-5491	Bacteria	Proteobacteria	Epsilonproteobacteria	Campylobacterales	Helicobacteraceae	Helicobacter	Negative
Helicobacter_cinaedi_CCUG_18818	Bacteria	Proteobacteria	Epsilonproteobacteria	Campylobacterales	Helicobacteraceae	Helicobacter	Negative
Helicobacter_pullorum_MIT_98-5489	Bacteria	Proteobacteria	Epsilonproteobacteria	Campylobacterales	Helicobacteraceae	Helicobacter	Negative
Helicobacter_pylori_26695	Bacteria	Proteobacteria	Epsilonproteobacteria	Campylobacterales	Helicobacteraceae	Helicobacter	Negative
Helicobacter_winghamensis_ATCC_BAA-430	Bacteria	Proteobacteria	Epsilonproteobacteria	Campylobacterales	Helicobacteraceae	Helicobacter	Negative
Holdemania_filiformis_VPI_J1-31B-1,_DSM_12042	Bacteria	Firmicutes	Erysipelotrichia	Erysipelotrichales	Erysipelotrichaceae	Holdemania	Positive
Kallipyga_massiliensis_ph2	Bacteria	Firmicutes	Tissierellia	unclassified_Tissierellia	unclassified_Tissierellia	Kallipyga	Positive
Kandleria_vitulina_DSM_20405	Bacteria	Firmicutes	Erysipelotrichia	Erysipelotrichales	Erysipelotrichaceae	Kandleria	Positive
Kingella_oralis_ATCC_51147	Bacteria	Proteobacteria	Betaproteobacteria	Neisseriales	Neisseriaceae	Kingella	Negative
Klebsiella_oxytoca_KCTC_1686	Bacteria	Proteobacteria	Gammaproteobacteria	Enterobacteriales	Enterobacteriaceae	Klebsiella	Negative
Klebsiella_pneumoniae_pneumoniae_MGH78578	Bacteria	Proteobacteria	Gammaproteobacteria	Enterobacteriales	Enterobacteriaceae	Klebsiella	Negative
Klebsiella_sp._1_1_55	Bacteria	Proteobacteria	Gammaproteobacteria	Enterobacteriales	Enterobacteriaceae	Klebsiella	Negative
Kluyvera_ascorbata__ATCC_33433	Bacteria	Proteobacteria	Gammaproteobacteria	Enterobacteriales	Enterobacteriaceae	Kluyvera	Negative
Kocuria_palustris_PEL	Bacteria	Actinobacteria	Actinobacteria	Actinomycetales	Micrococcaceae	Kocuria	Positive
Kocuria_rhizophila_DC2201	Bacteria	Actinobacteria	Actinobacteria	Actinomycetales	Micrococcaceae	Kocuria	Positive
Kurthia_massiliensis__JC30	Bacteria	Firmicutes	Bacilli	Bacillales	Planococcaceae	Kurthia	Positive
Kytococcus_sedentarius_DSM_20547	Bacteria	Actinobacteria	Actinobacteria	Actinomycetales	Dermacoccaceae	Kytococcus	Positive
Lachnospira_multipara_ATCC_19207	Bacteria	Firmicutes	Clostridia	Clostridiales	Lachnospiraceae	Lachnospira	Positive
Lachnospiraceae_bacterium_sp._5_1_63FAA	Bacteria	Firmicutes	Clostridia	Clostridiales	Lachnospiraceae	unclassified_Lachnospiraceae	Uncharacterized
Lachnospiraceae_bacterium_sp._8_1_57FAA	Bacteria	Firmicutes	Clostridia	Clostridiales	Lachnospiraceae	unclassified_Lachnospiraceae	Uncharacterized
Lactobacillus_acidophilus_ATCC_4796	Bacteria	Firmicutes	Bacilli	Lactobacillales	Lactobacillaceae	Lactobacillus	Positive
Lactobacillus_acidophilus_NCFM	Bacteria	Firmicutes	Bacilli	Lactobacillales	Lactobacillaceae	Lactobacillus	Positive
Lactobacillus_amylolyticus_DSM_11664	Bacteria	Firmicutes	Bacilli	Lactobacillales	Lactobacillaceae	Lactobacillus	Positive
Lactobacillus_amylovorus_GRL_1112	Bacteria	Firmicutes	Bacilli	Lactobacillales	Lactobacillaceae	Lactobacillus	Positive
Lactobacillus_animalis_KCTC_3501	Bacteria	Firmicutes	Bacilli	Lactobacillales	Lactobacillaceae	Lactobacillus	Positive
Lactobacillus_antri_DSM_16041	Bacteria	Firmicutes	Bacilli	Lactobacillales	Lactobacillaceae	Lactobacillus	Positive
Lactobacillus_brevis_ATCC_367	Bacteria	Firmicutes	Bacilli	Lactobacillales	Lactobacillaceae	Lactobacillus	Positive
Lactobacillus_brevis_subsp._gravesensis_ATCC_27305	Bacteria	Firmicutes	Bacilli	Lactobacillales	Lactobacillaceae	Lactobacillus	Positive
Lactobacillus_buchneri_ATCC_11577	Bacteria	Firmicutes	Bacilli	Lactobacillales	Lactobacillaceae	Lactobacillus	Positive
Lactobacillus_casei_ATCC_334	Bacteria	Firmicutes	Bacilli	Lactobacillales	Lactobacillaceae	Lactobacillus	Positive
Lactobacillus_casei_casei_BL23	Bacteria	Firmicutes	Bacilli	Lactobacillales	Lactobacillaceae	Lactobacillus	Positive
Lactobacillus_coleohominis_101-4-CHN	Bacteria	Firmicutes	Bacilli	Lactobacillales	Lactobacillaceae	Lactobacillus	Positive
Lactobacillus_coryniformis_subsp._coryniformis_CECT_5711	Bacteria	Firmicutes	Bacilli	Lactobacillales	Lactobacillaceae	Lactobacillus	Positive
Lactobacillus_crispatus_125-2-CHN	Bacteria	Firmicutes	Bacilli	Lactobacillales	Lactobacillaceae	Lactobacillus	Positive
Lactobacillus_curvatus_CRL_705	Bacteria	Firmicutes	Bacilli	Lactobacillales	Lactobacillaceae	Lactobacillus	Positive
Lactobacillus_delbrueckii_subsp._bulgaricus_ATCC_11842	Bacteria	Firmicutes	Bacilli	Lactobacillales	Lactobacillaceae	Lactobacillus	Positive
Lactobacillus_delbrueckii_subsp._bulgaricus_ATCC_BAA-365	Bacteria	Firmicutes	Bacilli	Lactobacillales	Lactobacillaceae	Lactobacillus	Positive
Lactobacillus_fermentum_ATCC_14931	Bacteria	Firmicutes	Bacilli	Lactobacillales	Lactobacillaceae	Lactobacillus	Positive
Lactobacillus_fermentum_IFO_3956	Bacteria	Firmicutes	Bacilli	Lactobacillales	Lactobacillaceae	Lactobacillus	Positive
Lactobacillus_gasseri_ATCC_33323	Bacteria	Firmicutes	Bacilli	Lactobacillales	Lactobacillaceae	Lactobacillus	Positive
Lactobacillus_gastricus_PS3	Bacteria	Firmicutes	Bacilli	Lactobacillales	Lactobacillaceae	Lactobacillus	Positive
Lactobacillus_helveticus_DPC_4571	Bacteria	Firmicutes	Bacilli	Lactobacillales	Lactobacillaceae	Lactobacillus	Positive
Lactobacillus_helveticus_DSM_20075	Bacteria	Firmicutes	Bacilli	Lactobacillales	Lactobacillaceae	Lactobacillus	Positive
Lactobacillus_hilgardii_ATCC_8290	Bacteria	Firmicutes	Bacilli	Lactobacillales	Lactobacillaceae	Lactobacillus	Positive
Lactobacillus_iners_DSM_13335	Bacteria	Firmicutes	Bacilli	Lactobacillales	Lactobacillaceae	Lactobacillus	Positive
Lactobacillus_jensenii_1153	Bacteria	Firmicutes	Bacilli	Lactobacillales	Lactobacillaceae	Lactobacillus	Positive
Lactobacillus_johnsonii_DPC_6026	Bacteria	Firmicutes	Bacilli	Lactobacillales	Lactobacillaceae	Lactobacillus	Positive
Lactobacillus_johnsonii_NCC_533	Bacteria	Firmicutes	Bacilli	Lactobacillales	Lactobacillaceae	Lactobacillus	Positive
Lactobacillus_mucosae_LM1	Bacteria	Firmicutes	Bacilli	Lactobacillales	Lactobacillaceae	Lactobacillus	Positive
Lactobacillus_oris_F0423	Bacteria	Firmicutes	Bacilli	Lactobacillales	Lactobacillaceae	Lactobacillus	Positive
Lactobacillus_paracasei_subsp._paracasei_8700:2	Bacteria	Firmicutes	Bacilli	Lactobacillales	Lactobacillaceae	Lactobacillus	Positive
Lactobacillus_paracasei_subsp._paracasei_ATCC_25302	Bacteria	Firmicutes	Bacilli	Lactobacillales	Lactobacillaceae	Lactobacillus	Positive
Lactobacillus_pentosus_KCA1	Bacteria	Firmicutes	Bacilli	Lactobacillales	Lactobacillaceae	Lactobacillus	Positive
Lactobacillus_plantarum_JDM1	Bacteria	Firmicutes	Bacilli	Lactobacillales	Lactobacillaceae	Lactobacillus	Positive
Lactobacillus_plantarum_subsp._plantarum_ATCC_14917	Bacteria	Firmicutes	Bacilli	Lactobacillales	Lactobacillaceae	Lactobacillus	Positive
Lactobacillus_plantarum_WCFS1	Bacteria	Firmicutes	Bacilli	Lactobacillales	Lactobacillaceae	Lactobacillus	Positive
Lactobacillus_reuteri_CF48-3A_	Bacteria	Firmicutes	Bacilli	Lactobacillales	Lactobacillaceae	Lactobacillus	Positive
Lactobacillus_reuteri_F275,_JCM_1112	Bacteria	Firmicutes	Bacilli	Lactobacillales	Lactobacillaceae	Lactobacillus	Positive
Lactobacillus_reuteri_MM2-3_	Bacteria	Firmicutes	Bacilli	Lactobacillales	Lactobacillaceae	Lactobacillus	Positive
Lactobacillus_reuteri_MM4-1A_	Bacteria	Firmicutes	Bacilli	Lactobacillales	Lactobacillaceae	Lactobacillus	Positive
Lactobacillus_reuteri_SD2112,_ATCC_55730	Bacteria	Firmicutes	Bacilli	Lactobacillales	Lactobacillaceae	Lactobacillus	Positive
Lactobacillus_rhamnosus_GG,_ATCC_53103	Bacteria	Firmicutes	Bacilli	Lactobacillales	Lactobacillaceae	Lactobacillus	Positive
Lactobacillus_rhamnosus_LMS2-1	Bacteria	Firmicutes	Bacilli	Lactobacillales	Lactobacillaceae	Lactobacillus	Positive
Lactobacillus_ruminis_ATCC_25644	Bacteria	Firmicutes	Bacilli	Lactobacillales	Lactobacillaceae	Lactobacillus	Positive
Lactobacillus_sakei_subsp._sakei_23K	Bacteria	Firmicutes	Bacilli	Lactobacillales	Lactobacillaceae	Lactobacillus	Positive
Lactobacillus_salivarius_HO66,_ATCC_11741	Bacteria	Firmicutes	Bacilli	Lactobacillales	Lactobacillaceae	Lactobacillus	Positive
Lactobacillus_salivarius_salivarius_UCC118	Bacteria	Firmicutes	Bacilli	Lactobacillales	Lactobacillaceae	Lactobacillus	Positive
Lactobacillus_ultunensis_DSM_16047	Bacteria	Firmicutes	Bacilli	Lactobacillales	Lactobacillaceae	Lactobacillus	Positive
Lactobacillus_vaginalis_ATCC_49540	Bacteria	Firmicutes	Bacilli	Lactobacillales	Lactobacillaceae	Lactobacillus	Positive
Lactococcus_garvieae_ATCC_49156	Bacteria	Firmicutes	Bacilli	Lactobacillales	Streptococcaceae	Lactococcus	Positive
Lactococcus_lactis_subsp._lactis_Il1403	Bacteria	Firmicutes	Bacilli	Lactobacillales	Streptococcaceae	Lactococcus	Positive
Lactococcus_raffinolactis_4877	Bacteria	Firmicutes	Bacilli	Lactobacillales	Streptococcaceae	Lactococcus	Positive
Laribacter_hongkongensis_HLHK9	Bacteria	Proteobacteria	Betaproteobacteria	Neisseriales	Chromobacteriaceae	Laribacter	Negative
Lautropia_mirabilis_ATCC_51599	Bacteria	Proteobacteria	Betaproteobacteria	Burkholderiales	Burkholderiaceae	Lautropia	Negative
Leminorella_grimontii_ATCC_33999_=_DSM_5078	Bacteria	Proteobacteria	Gammaproteobacteria	Enterobacteriales	Enterobacteriaceae	Leminorella	Negative
Leptotrichia_buccalis_C-1013-b	Bacteria	Fusobacteria	Fusobacteriia	Fusobacteriales	Leptotrichiaceae	Leptotrichia	Negative
Leuconostoc_argentinum_KCTC_3773	Bacteria	Firmicutes	Bacilli	Lactobacillales	Leuconostocaceae	Leuconostoc	Positive
Leuconostoc_gelidum_JB7	Bacteria	Firmicutes	Bacilli	Lactobacillales	Leuconostocaceae	Leuconostoc	Positive
Leuconostoc_lactis_KACC_91922	Bacteria	Firmicutes	Bacilli	Lactobacillales	Leuconostocaceae	Leuconostoc	Positive
Leuconostoc_mesenteroides_subsp._cremoris_ATCC_19254	Bacteria	Firmicutes	Bacilli	Lactobacillales	Leuconostocaceae	Leuconostoc	Positive
Listeria_grayi_DSM_20601	Bacteria	Firmicutes	Bacilli	Bacillales	Listeriaceae	Listeria	Positive
Listeria_monocytogenes_4a_L99	Bacteria	Firmicutes	Bacilli	Bacillales	Listeriaceae	Listeria	Positive
Listeria_monocytogenes_4b_F2365	Bacteria	Firmicutes	Bacilli	Bacillales	Listeriaceae	Listeria	Positive
Listeria_monocytogenes_Finland_1988	Bacteria	Firmicutes	Bacilli	Bacillales	Listeriaceae	Listeria	Positive
Listeria_monocytogenes_FSL_R2-561	Bacteria	Firmicutes	Bacilli	Bacillales	Listeriaceae	Listeria	Positive
Listeria_monocytogenes_J0161,_FSL_R2-499	Bacteria	Firmicutes	Bacilli	Bacillales	Listeriaceae	Listeria	Positive
Listeria_monocytogenes_serotype_7_SLCC_2482	Bacteria	Firmicutes	Bacilli	Bacillales	Listeriaceae	Listeria	Positive
Listeria_monocytogenes_SLCC_2378	Bacteria	Firmicutes	Bacilli	Bacillales	Listeriaceae	Listeria	Positive
Listeria_monocytogenes_SLCC_2540	Bacteria	Firmicutes	Bacilli	Bacillales	Listeriaceae	Listeria	Positive
Listeria_monocytogenes_SLCC_7179	Bacteria	Firmicutes	Bacilli	Bacillales	Listeriaceae	Listeria	Positive
Lysinibacillus_fusiformis_ZB2	Bacteria	Firmicutes	Bacilli	Bacillales	Planococcaceae	Lysinibacillus
Lysinibacillus_sphaericus_C3-41	Bacteria	Firmicutes	Bacilli	Bacillales	Planococcaceae	Lysinibacillus
Marvinbryantia_formatexigens_I-52,_DSM_14469	Bacteria	Firmicutes	Clostridia	Clostridiales	Lachnospiraceae	Marvinbryantia	Positive
Megamonas_funiformis_YIT_11815	Bacteria	Firmicutes	Negativicutes	Selenomonadales	Selenomonadaceae	Megamonas	Negative
Megamonas_hypermegale_ART12/1	Bacteria	Firmicutes	Negativicutes	Selenomonadales	Veillonellaceae	Megamonas	Negative
Megasphaera_elsdenii_DSM_20460	Bacteria	Firmicutes	Negativicutes	Selenomonadales	Veillonellaceae	Megasphaera	Negative
Melainabacterium_MEL.A1	Bacteria	Cyanobacteria	Melainabacteria	unclassified_Melainabacteria	unclassified_Melainabacteria	unclassified_Melainabacteria	Negative_(inferred_from_sequence)
Mesorhizobium_loti_MAFF303099	Bacteria	Proteobacteria	Alphaproteobacteria	Rhizobiales	Phyllobacteriaceae	Mesorhizobium	Negative
Methanobrevibacter_ruminantium_M1	Archaea	Euryarchaeota	Methanobacteria	Methanobacteriales	Methanobacteriaceae	Methanobrevibacter	Positive
Methanobrevibacter_smithii_ATCC_35061	Archaea	Euryarchaeota	Methanobacteria	Methanobacteriales	Methanobacteriaceae	Methanobrevibacter	Positive
Methanomassiliicoccus_luminyensis_B10	Archaea	Euryarchaeota	Thermoplasmata	Methanomassiliicoccales	Methanomassiliicoccaceae	Methanomassiliicoccus	Positive
Methanosphaera_stadtmanae_DSM_3091	Archaea	Euryarchaeota	Methanobacteria	Methanobacteriales	Methanobacteriaceae	Methanosphaera	Positive
Methylobacterium_mesophilicum_SR1.6/6	Bacteria	Proteobacteria	Alphaproteobacteria	Rhizobiales	Methylobacteriaceae	Methylobacterium	Negative
Methylobacterium_populi_BJ001	Bacteria	Proteobacteria	Alphaproteobacteria	Rhizobiales	Methylobacteriaceae	Methylobacterium	Negative
Methylobacterium_radiotolerans_JCM_2831	Bacteria	Proteobacteria	Alphaproteobacteria	Rhizobiales	Methylobacteriaceae	Methylobacterium	Negative
Methyloversatilis_universalis_FAM5	Bacteria	Proteobacteria	Betaproteobacteria	Rhodocyclales	Rhodocyclaceae	Methyloversatilis	Negative
Methyloversatilis_universalis_Fam50001	Bacteria	Proteobacteria	Betaproteobacteria	Rhodocyclales	Rhodocyclaceae	Methyloversatilis	Negative
Microbacterium_gubbeenense__DSM_15944	Bacteria	Actinobacteria	Actinobacteria	Actinomycetales	Microbacteriaceae	Microbacterium	Positive
Microbacterium_oleivorans_NBRC_103075	Bacteria	Actinobacteria	Actinobacteria	Micrococcales	Microbacteriaceae	Microbacterium	Positive
Microbacterium_paraoxydans_77MFTsu3.2	Bacteria	Actinobacteria	Actinobacteria	Actinomycetales	Microbacteriaceae	Microbacterium	Positive
Micrococcus_luteus_NCTC_2665	Bacteria	Actinobacteria	Actinobacteria	Actinomycetales	Micrococcaceae	Micrococcus	Positive
Micromonospora_aurantiaca_ATCC_27029	Bacteria	Actinobacteria	Actinobacteria	Actinomycetales	Micromonosporaceae	Micromonospora	Positive
Mitsuokella_jalaludinii_DSM_13811	Bacteria	Firmicutes	Negativicutes	Selenomonadales	Selenomonadaceae	Mitsuokella	Negative
Mitsuokella_multacida_DSM_20544	Bacteria	Firmicutes	Negativicutes	Selenomonadales	Veillonellaceae	Mitsuokella	Negative
Mobiluncus_curtisii_ATCC_43063	Bacteria	Actinobacteria	Actinobacteria	Actinomycetales	Actinomycetaceae	Mobiluncus	Negative
Mogibacterium_timidum_ATCC_33093	Bacteria	Firmicutes	Clostridia	Clostriadiales	Family_XIII_Incertae_Sedis	Mogibacterium	Positive
Moraxella_catarrhalis_RH4	Bacteria	Proteobacteria	Gammaproteobacteria	Pseudomonadales	Moraxellaceae	Moraxella	Negative
Morganella_morganii_subsp._morganii_KT	Bacteria	Proteobacteria	Gammaproteobacteria	Enterobacteriales	Enterobacteriaceae	Morganella	Negative
Mycobacterium_avium_subsp._avium_ATCC_25291	Bacteria	Actinobacteria	Actinobacteria	Actinomycetales	Mycobacteriaceae	Mycobacterium	Positive
Mycobacterium_fortuitum_subsp._fortuitum_DSM_46621	Bacteria	Actinobacteria	Actinobacteria	Actinomycetales	Mycobacteriaceae	Mycobacterium	Positive
Mycoplasma_hominis_ATCC_23114	Bacteria	Tenericutes	Mollicutes	Mycoplasmatales	Mycoplasmataceae	Mycoplasma	Negative_due_to_the_absence_of_a_cell_wall
Mycoplasma_pneumoniae_309	Bacteria	Tenericutes	Mollicutes	Mycoplasmatales	Mycoplasmataceae	Mycoplasma	Negative_due_to_the_absence_of_a_cell_wall
Neisseria_cinerea_ATCC_14685	Bacteria	Proteobacteria	Betaproteobacteria	Neisseriales	Neisseriaceae	Neisseria	Negative
Neisseria_elongata_subsp._glycolytica_ATCC_29315	Bacteria	Proteobacteria	Betaproteobacteria	Neisseriales	Neisseriaceae	Neisseria	Negative
Neisseria_flavescens_SK114	Bacteria	Proteobacteria	Betaproteobacteria	Neisseriales	Neisseriaceae	Neisseria	Negative
Neisseria_macacae_ATCC_33926	Bacteria	Proteobacteria	Betaproteobacteria	Neisseriales	Neisseriaceae	Neisseria	Negative
Neisseria_mucosa_ATCC_25996	Bacteria	Proteobacteria	Betaproteobacteria	Neisseriales	Neisseriaceae	Neisseria	Negative
Neisseria_subflava_NJ9703	Bacteria	Proteobacteria	Betaproteobacteria	Neisseriales	Neisseriaceae	Neisseria	Negative
Nevskia_ramosa_DSM_11499	Bacteria	Proteobacteria	Gammaproteobacteria	Xanthomonadales	Sinobacteraceae	Nevskia	Negative
Oceanobacillus_picturae_strain_S1	Bacteria	Firmicutes	Bacilli	Bacillales	Bacillaceae	Oceanobacillus	Positive
Ochrobactrum_anthropi_ATCC_49188	Bacteria	Proteobacteria	Alphaproteobacteria	Rhizobiales	Brucellaceae	Ochrobactrum	Negative
Ochrobactrum_intermedium_LMG_3301	Bacteria	Proteobacteria	Alphaproteobacteria	Rhizobiales	Brucellaceae	Ochrobactrum	Negative
Odoribacter_laneus_YIT_12061	Bacteria	Bacteroidetes	Bacteroidia	Bacteroidales	Porphyromonadaceae	Odoribacter	Negative
Odoribacter_splanchnicus_1651/6,_DSM_20712	Bacteria	Bacteroidetes	Bacteroidia	Bacteroidales	Porphyromonadaceae	Odoribacter	Negative
Olsenella_profusa_F019501	Bacteria	Actinobacteria	Coriobacteriia	Coriobacteriales	Coriobacteriaceae	Olsenella	Positive
Olsenella_uli_DSM_7084	Bacteria	Actinobacteria	Coriobacteriia	Coriobacteriales	Coriobacteriaceae	Olsenella	Positive
Oribacterium_sinus_F0268	Bacteria	Firmicutes	Clostridia	Clostridiales	Lachnospiraceae	Oribacterium	Positive
Oxalobacter_formigenes_HOxBLS	Bacteria	Proteobacteria	Betaproteobacteria	Burkholderiales	Oxalobacteraceae	Oxalobacter	Negative
Oxalobacter_formigenes_OXCC13	Bacteria	Proteobacteria	Betaproteobacteria	Burkholderiales	Oxalobacteraceae	Oxalobacter	Negative
Paenibacillus_alvei_DSM_29	Bacteria	Firmicutes	Bacilli	Bacillales	Paenibacillaceae	Paenibacillus	Variable
Paenibacillus_barengoltzii_G22	Bacteria	Firmicutes	Bacilli	Bacillales	Paenibacillaceae	Paenibacillus
Paenibacillus_daejeonensis_DSM_15491	Bacteria	Firmicutes	Bacilli	Bacillales	Paenibacillaceae	Paenibacillus	Variable
Paenibacillus_graminis_C4D1M	Bacteria	Firmicutes	Bacilli	Bacillales	Paenibacillaceae	Paenibacillus	Positive
Paenibacillus_lactis_154	Bacteria	Firmicutes	Bacilli	Bacillales	Paenibacillaceae	Paenibacillus	Negative
Pantoea_agglomerans_IG1	Bacteria	Proteobacteria	Gammaproteobacteria	Enterobacteriales	Enterobacteriaceae	Pantoea	Negative
Parabacteroides_distasonis_ATCC_8503	Bacteria	Bacteroidetes	Bacteroidia	Bacteroidales	Porphyromonadaceae	Parabacteroides	Negative
Parabacteroides_goldsteinii_dnLKV18	Bacteria	Bacteroidetes	Bacteroidia	Bacteroidales	Porphyromonadaceae	Parabacteroides	Negative
Parabacteroides_gordonii_DSM_23371	Bacteria	Bacteroidetes	Bacteroidia	Bacteroidales	Porphyromonadaceae	Parabacteroides	Negative
Parabacteroides_johnsonii_DSM_18315	Bacteria	Bacteroidetes	Bacteroidia	Bacteroidales	Porphyromonadaceae	Parabacteroides	Negative
Parabacteroides_merdae_ATCC_43184	Bacteria	Bacteroidetes	Bacteroidia	Bacteroidales	Porphyromonadaceae	Parabacteroides	Negative
Parabacteroides_sp._D13	Bacteria	Bacteroidetes	Bacteroidia	Bacteroidales	Porphyromonadaceae	Parabacteroides	Negative
Paracoccus_yeei_ATCC_BAA-599	Bacteria	Proteobacteria	Alphaproteobacteria	Rhodobacterales	Rhodobacteraceae	Paracoccus	Negative
Paraprevotella_clara_YIT_11840	Bacteria	Bacteroidetes	Bacteroidia	Bacteroidales	Prevotellaceae	Paraprevotella	Negative
Paraprevotella_xylaniphila_YIT_11841	Bacteria	Bacteroidetes	Bacteroidia	Bacteroidales	Prevotellaceae	Paraprevotella	Negative
Parasutterella_excrementihominis_YIT_11859	Bacteria	Proteobacteria	Betaproteobacteria	Burkholderiales	Suterellaceae	Parasutterella	Negative
Parvimonas_micra_ATCC_33270	Bacteria	Firmicutes	Clostridia	Clostridiales	Peptoniphilaceae	Parvimonas	Positive
Pediococcus_acidilactici_7_4	Bacteria	Firmicutes	Bacilli	Lactobacillales	Lactobacillaceae	Pediococcus	Positive
Pediococcus_acidilactici_DSM_20284	Bacteria	Firmicutes	Bacilli	Lactobacillales	Lactobacillaceae	Pediococcus	Positive
Pediococcus_pentosaceus_ATCC_25745	Bacteria	Firmicutes	Bacilli	Lactobacillales	Lactobacillaceae	Pediococcus	Positive
Peptoniphilus_harei_ACS-146-V-Sch2b	Bacteria	Firmicutes	Tissierellia	Tissierellales	Peptoniphilaceae	Peptoniphilus	Positive
Peptoniphilus_indolicus_ATCC_29427	Bacteria	Firmicutes	Tissierellia	Tissierellales	Peptoniphilaceae	Peptoniphilus	Positive
Peptoniphilus_lacrimalis_DSM_7455	Bacteria	Firmicutes	Tissierellia	Tissierellales	Peptoniphilaceae	Peptoniphilus	Positive
Peptoniphilus_timonensis_JC401	Bacteria	Firmicutes	Tissierellia	Tissierellales	Peptoniphilaceae	Peptoniphilus
Peptostreptococcus_anaerobius_DSM_2949	Bacteria	Firmicutes	Clostridia	Clostridiales	Peptostreptococcaceae	Peptostreptococcus	Positive
Peptostreptococcus_stomatis_DSM_17678	Bacteria	Firmicutes	Clostridia	Clostridiales	Peptostreptococcaceae	Peptostreptococcus	Positive
Phascolarctobacterium_succinatutens_YIT_12067	Bacteria	Firmicutes	Negativicutes	Selenomonadales	Acidaminococcaceae	Phascolarctobacterium	Negative
Plesiomonas_shigelloides_302-73	Bacteria	Proteobacteria	Gammaproteobacteria	Enterobacteriales	Enterobacteriaceae	Plesiomonas	Negative
Porphyromonas_asaccharolytica_DSM_20707	Bacteria	Bacteroidetes	Bacteroidia	Bacteroidales	Porphyromonadaceae	Porphyromonas	Negative
Porphyromonas_endodontalis_ATCC_35406	Bacteria	Bacteroidetes	Bacteroidia	Bacteroidales	Porphyromonadaceae	Porphyromonas	Negative
Porphyromonas_gingivalis_W83	Bacteria	Bacteroidetes	Bacteroidia	Bacteroidales	Porphyromonadaceae	Porphyromonas	Negative
Porphyromonas_somerae_DSM_23386	Bacteria	Bacteroidetes	Bacteroidia	Bacteroidales	Porphyromonadaceae	Porphyromonas	Negative
Porphyromonas_uenonis_60-3	Bacteria	Bacteroidetes	Bacteroidia	Bacteroidales	Porphyromonadaceae	Porphyromonas	Negative
Porphyromonas_uenonis_DSM_23387_	Bacteria	Bacteroidetes	Bacteroidia	Bacteroidales	Porphyromonadaceae	Porphyromonas	Negative
Prevotella_albensis_DSM_11370_	Bacteria	Bacteroidetes	Bacteroidia	Bacteroidales	Prevotellaceae	Prevotella	Negative
Prevotella_bivia_DSM_20514	Bacteria	Bacteroidetes	Bacteroidia	Bacteroidales	Prevotellaceae	Prevotella	Negative
Prevotella_brevis_ATCC_19188	Bacteria	Bacteroidetes	Bacteroidia	Bacteroidales	Prevotellaceae	Prevotella	Negative
Prevotella_bryantii__C21a_	Bacteria	Bacteroidetes	Bacteroidia	Bacteroidales	Prevotellaceae	Prevotella	Negative
Prevotella_bryantii_B14	Bacteria	Bacteroidetes	Bacteroidia	Bacteroidales	Prevotellaceae	Prevotella	Negative
Prevotella_buccae_ATCC_33574	Bacteria	Bacteroidetes	Bacteroidia	Bacteroidales	Prevotellaceae	Prevotella	Negative
Prevotella_conceptionensis__9403948	Bacteria	Bacteroidetes	Bacteroidia	Bacteroidales	Prevotellaceae	Prevotella	Negative
Prevotella_copri_CB7,_DSM_18205	Bacteria	Bacteroidetes	Bacteroidia	Bacteroidales	Prevotellaceae	Prevotella	Negative
Prevotella_corporis_DSM_18810	Bacteria	Bacteroidetes	Bacteroidia	Bacteroidales	Prevotellaceae	Prevotella	Negative
Prevotella_denticola_DSM20614	Bacteria	Bacteroidetes	Bacteroidia	Bacteroidales	Prevotellaceae	Prevotella	Negative
Prevotella_denticola_F0289	Bacteria	Bacteroidetes	Bacteroidia	Bacteroidales	Prevotellaceae	Prevotella	Negative
Prevotella_disiens_FB035-09AN	Bacteria	Bacteroidetes	Bacteroidia	Bacteroidales	Prevotellaceae	Prevotella	Negative
Prevotella_disiens_JCM_6334_=_ATCC_29426	Bacteria	Bacteroidetes	Bacteroidia	Bacteroidales	Prevotellaceae	Prevotella	Negative
Prevotella_enoeca__JCM_12259	Bacteria	Bacteroidetes	Bacteroidia	Bacteroidales	Prevotellaceae	Prevotella	Negative
Prevotella_intermedia_17	Bacteria	Bacteroidetes	Bacteroidia	Bacteroidales	Prevotellaceae	Prevotella	Negative
Prevotella_intermedia_ATCC_25611_=_DSM_20706_	Bacteria	Bacteroidetes	Bacteroidia	Bacteroidales	Prevotellaceae	Prevotella	Negative
Prevotella_loescheii_DSM_19665_=_JCM_12249_=_ATCC_15930	Bacteria	Bacteroidetes	Bacteroidia	Bacteroidales	Prevotellaceae	Prevotella	Negative
Prevotella_melaninogenica_ATCC_25845	Bacteria	Bacteroidetes	Bacteroidia	Bacteroidales	Prevotellaceae	Prevotella	Negative
Prevotella_nanceiensis_DSM_19126	Bacteria	Bacteroidetes	Bacteroidia	Bacteroidales	Prevotellaceae	Prevotella	Negative
Prevotella_nigrescens_ATCC_33563	Bacteria	Bacteroidetes	Bacteroidia	Bacteroidales	Prevotellaceae	Prevotella	Negative
Prevotella_oralis_ATCC_33269	Bacteria	Bacteroidetes	Bacteroidia	Bacteroidales	Prevotellaceae	Prevotella	Negative
Prevotella_pallens_ATCC_700821	Bacteria	Bacteroidetes	Bacteroidia	Bacteroidales	Prevotellaceae	Prevotella	Negative
Prevotella_ruminicola_23	Bacteria	Bacteroidetes	Bacteroidia	Bacteroidales	Prevotellaceae	Prevotella	Negative
Prevotella_salivae_DSM_15606	Bacteria	Bacteroidetes	Bacteroidia	Bacteroidales	Prevotellaceae	Prevotella	Negative
Prevotella_shahii_JCM_12083	Bacteria	Bacteroidetes	Bacteroidia	Bacteroidales	Prevotellaceae	Prevotella	Negative
Prevotella_stercorea_DSM_18206	Bacteria	Bacteroidetes	Bacteroidia	Bacteroidales	Prevotellaceae	Prevotella	Negative
Prevotella_timonensis_4401737_=_DSM_22865_=_JCM_15640	Bacteria	Bacteroidetes	Bacteroidia	Bacteroidales	Prevotellaceae	Prevotella	Negative
Prevotella_timonensis_CRIS_5C-B1	Bacteria	Bacteroidetes	Bacteroidia	Bacteroidales	Prevotellaceae	Prevotella	Negative
Prevotella_veroralis_DSM_19559	Bacteria	Bacteroidetes	Bacteroidia	Bacteroidales	Prevotellaceae	Prevotella	Negative
Propionibacterium_acidipropionici_ATCC_4875	Bacteria	Actinobacteria	Actinobacteria	Actinomycetales	Propionibacteriaceae	Propionibacterium	Positive
Propionibacterium_acnes_KPA171202	Bacteria	Actinobacteria	Actinobacteria	Actinomycetales	Propionibacteriaceae	Propionibacterium	Positive
Propionibacterium_avidum_44067	Bacteria	Actinobacteria	Actinobacteria	Actinomycetales	Propionibacteriaceae	Propionibacterium	Positive
Propionibacterium_freudenreichii_subsp._shermanii_CIRM-BIA1	Bacteria	Actinobacteria	Actinobacteria	Propionibacteriales	Propionibacteriaceae	Propionibacterium	Positive
Propionibacterium_granulosum_DSM_20700_	Bacteria	Actinobacteria	Actinobacteria	Actinomycetales	Propionibacteriaceae	Propionibacterium	Positive
Propionibacterium_jensenii_DSM_20535	Bacteria	Actinobacteria	Actinobacteria	Actinomycetales	Propionibacteriaceae	Propionibacterium	Positive
Propionibacterium_propionicum_F0230a	Bacteria	Actinobacteria	Actinobacteria	Actinomycetales	Propionibacteriaceae	Propionibacterium	Positive
Proteus_mirabilis_ATCC_29906	Bacteria	Proteobacteria	Gammaproteobacteria	Enterobacteriales	Enterobacteriaceae	Proteus	Negative
Proteus_penneri_ATCC_35198	Bacteria	Proteobacteria	Gammaproteobacteria	Enterobacteriales	Enterobacteriaceae	Proteus	Negative
Providencia_alcalifaciens_DSM_30120	Bacteria	Proteobacteria	Gammaproteobacteria	Enterobacteriales	Enterobacteriaceae	Providencia	Negative
Providencia_rettgeri_DSM_1131	Bacteria	Proteobacteria	Gammaproteobacteria	Enterobacteriales	Enterobacteriaceae	Providencia	Negative
Providencia_rustigianii_DSM_4541	Bacteria	Proteobacteria	Gammaproteobacteria	Enterobacteriales	Enterobacteriaceae	Providencia	Negative
Providencia_stuartii_ATCC_25827	Bacteria	Proteobacteria	Gammaproteobacteria	Enterobacteriales	Enterobacteriaceae	Providencia	Negative
Pseudobutyrivibrio_ruminis_AD2017	Bacteria	Firmicutes	Clostridia	Clostridiales	Lachnospiraceae	Pseudobutyrivibrio	Negative
Pseudoflavonifractor_capillosus_strain_ATCC_29799	Bacteria	Firmicutes	Clostridia	Clostridiales	unclassified_Clostridiales	Pseudoflavonifractor	Negative
Pseudomonas_aeruginosa_NCGM2.S1	Bacteria	Proteobacteria	Gammaproteobacteria	Pseudomonadales	Pseudomonadaceae	Pseudomonas	Negative
Pseudomonas_alcaliphila_34	Bacteria	Proteobacteria	Gammaproteobacteria	Pseudomonadales	Pseudomonadaceae	Pseudomonas	Negative
Pseudomonas_fluorescens_PfO-1	Bacteria	Proteobacteria	Gammaproteobacteria	Pseudomonadales	Pseudomonadaceae	Pseudomonas	Negative
Pseudomonas_monteilii_NBRC_103158_=_DSM_14164	Bacteria	Proteobacteria	Gammaproteobacteria	Pseudomonadales	Pseudomonadaceae	Pseudomonas	Negative
Pseudomonas_monteilii_QM	Bacteria	Proteobacteria	Gammaproteobacteria	Pseudomonadales	Pseudomonadaceae	Pseudomonas	Negative
Pseudomonas_nitroreducens_HBP1	Bacteria	Proteobacteria	Gammaproteobacteria	Pseudomonadales	Pseudomonadaceae	Pseudomonas	Negative
Pseudomonas_oleovorans_MOIL14HWK12	Bacteria	Proteobacteria	Gammaproteobacteria	Pseudomonadales	Pseudomonadaceae	Pseudomonas	Negative
Pseudomonas_putida_F1	Bacteria	Proteobacteria	Gammaproteobacteria	Pseudomonadales	Pseudomonadaceae	Pseudomonas	Negative
Pseudomonas_stutzeri_DSM_4166	Bacteria	Proteobacteria	Gammaproteobacteria	Pseudomonadales	Pseudomonadaceae	Pseudomonas	Negative
Pseudoramibacter_alactolyticus_ATCC_23263	Bacteria	Firmicutes	Clostridia	Clostridiales	Eubacteriaceae	Pseudoramibacter	Positive
Pyramidobacter_piscolens_W5455	Bacteria	Synergistetes	Synergistia	Synergistales	Synergistaceae	Pyramidobacter	Negative
Ralstonia_sp._5_7_47FAA	Bacteria	Proteobacteria	Betaproteobacteria	Burkholderiales	Burkholderiaceae	Ralstonia	Negative
Raoultella_planticola_ATCC_33531	Bacteria	Proteobacteria	Gammaproteobacteria	Enterobacteriales	Enterobacteriaceae	Raoultella	Negative
Rhodococcus_equi__NBRC_101255_=_C_701	Bacteria	Actinobacteria	Actinobacteria	Actinomycetales	Nocardiaceae	Rhodococcus	Positive
Rhodococcus_equi_ATCC_33707	Bacteria	Actinobacteria	Actinobacteria	Actinomycetales	Nocardiaceae	Rhodococcus	Positive
Rhodococcus_erythropolis_PR4	Bacteria	Actinobacteria	Actinobacteria	Actinomycetales	Nocardiaceae	Rhodococcus	Positive
Rhodococcus_rhodochrous_ATCC_21198	Bacteria	Actinobacteria	Actinobacteria	Actinomycetales	Nocardiaceae	Rhodococcus	Positive
Roseburia_hominis_A2-183	Bacteria	Firmicutes	Clostridia	Clostridiales	Lachnospiraceae	Roseburia	Negative
Roseburia_intestinalis_L1-82	Bacteria	Firmicutes	Clostridia	Clostridiales	Lachnospiraceae	Roseburia	Negative
Roseburia_inulinivorans_DSM_16841	Bacteria	Firmicutes	Clostridia	Clostridiales	Lachnospiraceae	Roseburia	Negative
Roseomonas_mucosa_ATCC_BAA-692	Bacteria	Proteobacteria	Alphaproteobacteria	Rhodospirillales	Acetobacteraceae	Roseomonas	Negative
Rothia_aeria_F0474	Bacteria	Actinobacteria	Actinobacteria	Actinomycetales	Micrococcaceae	Rothia	Positive
Rothia_dentocariosa_ATCC_17931	Bacteria	Actinobacteria	Actinobacteria	Actinomycetales	Micrococcaceae	Rothia	Positive
Rothia_mucilaginosa_DY-18	Bacteria	Actinobacteria	Actinobacteria	Actinomycetales	Micrococcaceae	Rothia	Positive
Rudanella_lutea_DSM_19387	Bacteria	Bacteroidetes	Cytophagia	Cytophagales	Cytophagaceae	Rudanella	Negative
Ruminococcaceae_bacterium_D16	Bacteria	Firmicutes	Clostridia	Clostridiales	Ruminococcaceae	unclassified_Ruminococcaceae	Uncharacterized
Ruminococcus_albus_7_=_DSM_20455	Bacteria	Firmicutes	Clostridia	Clostridiales	Ruminococcaceae	Ruminococcus	Positive
Ruminococcus_bicirculans_80/3	Bacteria	Firmicutes	Clostridia	Clostridiales	Ruminococcaceae	Ruminococcus	Positive
Ruminococcus_bromii_L2-63	Bacteria	Firmicutes	Clostridia	Clostridiales	Ruminococcaceae	Ruminococcus	Positive
Ruminococcus_callidus_ATCC_2776001	Bacteria	Firmicutes	Clostridia	Clostridiales	Ruminococcaceae	Ruminococcus	Positive
Ruminococcus_champanellensis_18P13	Bacteria	Firmicutes	Clostridia	Clostridiales	Ruminococcaceae	Ruminococcus	Positive
Ruminococcus_flavefaciens_ATCC_19208	Bacteria	Firmicutes	Clostridia	Clostridiales	Ruminococcaceae	Ruminococcus	Positive
Ruminococcus_flavefaciens_FD-1	Bacteria	Firmicutes	Clostridia	Clostridiales	Ruminococcaceae	Ruminococcus	Positive
Ruminococcus_gauvreauii_DSM_19829	Bacteria	Firmicutes	Clostridia	Clostridiales	Lachnospiraceae	Ruminococcus	Positive
Ruminococcus_gnavus_ATCC_29149	Bacteria	Firmicutes	Clostridia	Clostridiales	Lachnospiraceae	Blautia	Positive
Ruminococcus_lactaris_ATCC_29176	Bacteria	Firmicutes	Clostridia	Clostridiales	Ruminococcaceae	Ruminococcus	Positive
Ruminococcus_obeum_A2-162	Bacteria	Firmicutes	Clostridia	Clostridiales	Lachnospiraceae	Blautia	Positive
Ruminococcus_sp._5_1_39BFAA	Bacteria	Firmicutes	Clostridia	Clostridiales	Ruminococcaceae	Ruminococcus	Structurally_positive_but_may_stain_negative
Ruminococcus_sp._SR1/5	Bacteria	Firmicutes	Clostridia	Clostridiales	Ruminococcaceae	Ruminococcus	Structurally_positive_but_may_stain_negative
Ruminococcus_torques_ATCC_27756	Bacteria	Firmicutes	Clostridia	Clostridiales	Lachnospiraceae	Blautia	Positive
Ruminococcus_torques_L2-14	Bacteria	Firmicutes	Clostridia	Clostridiales	Lachnospiraceae	Blautia	Positive
Salmonella_enterica_enterica_sv_Typhimurium_LT2	Bacteria	Proteobacteria	Gammaproteobacteria	Enterobacteriales	Enterobacteriaceae	Salmonella	Negative
Scardovia_inopinata_F0304	Bacteria	Actinobacteria	Actinobacteria	Bifidobacteriales	Bifidobacteriaceae	Scardovia	Positive
Schlesneria_paludicola_DSM_18645	Bacteria	Planctomycetes	Planctomycetales	Planctomycetales	Planctomycetaceae	Schlesneria	Negative
Selenomonas_ruminantium_AC2024	Bacteria	Firmicutes	Negativicutes	Selenomonadales	Selenomonadaceae	Veillonella	Negative
Serratia_fonticola_RB-25	Bacteria	Proteobacteria	Gammaproteobacteria	Enterobacteriales	Enterobacteriaceae	Serratia	Negative
Serratia_liquefaciens_ATCC_27592	Bacteria	Proteobacteria	Gammaproteobacteria	Enterobacteriales	Enterobacteriaceae	Serratia	Negative
Serratia_marcescens_Db11	Bacteria	Proteobacteria	Gammaproteobacteria	Enterobacteriales	Enterobacteriaceae	Serratia	Negative
Shigella_dysenteriae_Sd197	Bacteria	Proteobacteria	Gammaproteobacteria	Enterobacteriales	Enterobacteriaceae	Shigella	Negative
Shigella_flexneri_2002017	Bacteria	Proteobacteria	Gammaproteobacteria	Enterobacteriales	Enterobacteriaceae	Shigella	Negative
Shigella_sonnei_Ss046	Bacteria	Proteobacteria	Gammaproteobacteria	Enterobacteriales	Enterobacteriaceae	Shigella	Negative
Silanimonas_lenta_DSM_16282	Bacteria	Proteobacteria	Gammaproteobacteria	Xanthomonadales	Xanthomonadaceae	Silanimonas	Negative
Slackia_exigua_ATCC_700122	Bacteria	Actinobacteria	Coriobacteriia	Coriobacteriales	Coriobacteriaceae	Slackia	Positive
Slackia_piriformis_YIT_12062	Bacteria	Actinobacteria	Coriobacteriia	Coriobacteriales	Coriobacteriaceae	Slackia	Positive
Solobacterium_moorei_DSM_22971	Bacteria	Firmicutes	Erysipelotrichia	Erysipelotrichales	Erysipelotrichaceae	Solobacterium	Positive
Solobacterium_moorei_F0204	Bacteria	Firmicutes	Erysipelotrichia	Erysipelotrichales	Erysipelotrichaceae	Solobacterium	Positive
Sphingomonas_paucimobilis_HER1398	Bacteria	Proteobacteria	Gammaproteobacteria	Sphingomonadales	Sphingomonadaceae	Sphingomonas	Negative
Spirosoma_linguale_DSM_74	Bacteria	Bacteroidetes	Cytophagia	Cytophagales	Cytophagaceae	Spirosoma	Negative
Staphylococcus_arlettae_CVD059	Bacteria	Firmicutes	Bacilli	Bacillales	Staphylococcaceae	Staphylococcus	Positive
Staphylococcus_aureus_subsp._aureus_USA300_FPR3757	Bacteria	Firmicutes	Bacilli	Bacillales	Staphylococcaceae	Staphylococcus	Positive
Staphylococcus_capitis_CR0101	Bacteria	Firmicutes	Bacilli	Bacillales	Staphylococcaceae	Staphylococcus	Positive
Staphylococcus_capitis_QN1	Bacteria	Firmicutes	Bacilli	Bacillales	Staphylococcaceae	Staphylococcus	Positive
Staphylococcus_caprae_C87	Bacteria	Firmicutes	Bacilli	Bacillales	Staphylococcaceae	Staphylococcus	Positive
Staphylococcus_cohnii_hu-01	Bacteria	Firmicutes	Bacilli	Bacillales	Staphylococcaceae	Staphylococcus	Positive
Staphylococcus_epidermidis_ATCC_12228	Bacteria	Firmicutes	Bacilli	Bacillales	Staphylococcaceae	Staphylococcus	Positive
Staphylococcus_equorum_subsp._equorum_Mu2	Bacteria	Firmicutes	Bacilli	Bacillales	Staphylococcaceae	Staphylococcus	Positive
Staphylococcus_haemolyticus_JCSC1435	Bacteria	Firmicutes	Bacilli	Bacillales	Staphylococcaceae	Staphylococcus	Positive
Staphylococcus_hominis_subsp._hominis_C80	Bacteria	Firmicutes	Bacilli	Bacillales	Staphylococcaceae	Staphylococcus	Positive
Staphylococcus_intermedius_ATCC_27335	Bacteria	Firmicutes	Bacilli	Bacillales	Staphylococcaceae	Staphylococcus	Positive
Staphylococcus_lugdunensis_HKU09-01	Bacteria	Firmicutes	Bacilli	Bacillales	Staphylococcaceae	Staphylococcus	Positive
Staphylococcus_pasteuri_SP1	Bacteria	Firmicutes	Bacilli	Bacillales	Staphylococcaceae	Staphylococcus	Positive
Staphylococcus_pettenkoferi_VCU012	Bacteria	Firmicutes	Bacilli	Bacillales	Staphylococcaceae	Staphylococcus	Positive
Staphylococcus_saprophyticus_subsp._saprophyticus_ATCC_15305	Bacteria	Firmicutes	Bacilli	Bacillales	Staphylococcaceae	Staphylococcus	Positive
Staphylococcus_sciuri_subsp._sciuri_Z8	Bacteria	Firmicutes	Bacilli	Bacillales	Staphylococcaceae	Staphylococcus	Positive
Staphylococcus_simulans_ACS-120-V-Sch1	Bacteria	Firmicutes	Bacilli	Bacillales	Staphylococcaceae	Staphylococcus	Positive
Staphylococcus_vitulinus_F1028	Bacteria	Firmicutes	Bacilli	Bacillales	Staphylococcaceae	Staphylococcus	Positive
Staphylococcus_warneri_SG1	Bacteria	Firmicutes	Bacilli	Bacillales	Staphylococcaceae	Staphylococcus	Positive
Staphylococcus_xylosus_DMB3-Bh1	Bacteria	Firmicutes	Bacilli	Bacillales	Staphylococcaceae	Staphylococcus	Positive
Staphylococcus_xylosus_NJ	Bacteria	Firmicutes	Bacilli	Bacillales	Staphylococcaceae	Staphylococcus	Positive
Stenotrophomonas_maltophilia_D457	Bacteria	Proteobacteria	Gammaproteobacteria	Xanthomonadales	Xanthomonadaceae	Stenotrophomonas	Negative
Stenotrophomonas_rhizophila_PCA13	Bacteria	Proteobacteria	Gammaproteobacteria	Xanthomonadales	Xanthomonadaceae	Stenotrophomonas	Negative
Stoquefichus_massiliensis_AP9	Bacteria	Firmicutes	Erysipelotrichia	Erysipelotrichales	Erysipelotrichaceae	Stoquefichus
Streptococcus_agalactiae_A909	Bacteria	Firmicutes	Bacilli	Lactobacillales	Streptococcaceae	Streptococcus	Positive
Streptococcus_anginosus_1_2_62CV	Bacteria	Firmicutes	Bacilli	Lactobacillales	Streptococcaceae	Streptococcus	Positive
Streptococcus_australis_ATCC_700641	Bacteria	Firmicutes	Bacilli	Lactobacillales	Streptococcaceae	Streptococcus	Positive
Streptococcus_constellatus_subsp._constellatus_SK53	Bacteria	Firmicutes	Bacilli	Lactobacillales	Streptococcaceae	Streptococcus	Positive
Streptococcus_constellatus_subsp._pharyngis_SK1060	Bacteria	Firmicutes	Bacilli	Lactobacillales	Streptococcaceae	Streptococcus	Positive
Streptococcus_cristatus_ATCC_51100	Bacteria	Firmicutes	Bacilli	Lactobacillales	Streptococcaceae	Streptococcus	Positive
Streptococcus_dysgalactiae_subsp._dysgalactiae_ATCC_27957	Bacteria	Firmicutes	Bacilli	Lactobacillales	Streptococcaceae	Streptococcus	Positive
Streptococcus_equi_subsp._equi_4047	Bacteria	Firmicutes	Bacilli	Lactobacillales	Streptococcaceae	Streptococcus	Positive
Streptococcus_equinus_ATCC_9812	Bacteria	Firmicutes	Bacilli	Lactobacillales	Streptococcaceae	Streptococcus	Positive
Streptococcus_gallolyticus_subsp._gallolyticus_ATCC_43143	Bacteria	Firmicutes	Bacilli	Lactobacillales	Streptococcaceae	Streptococcus	Positive
Streptococcus_gordonii_str._Challis_substr._CH1	Bacteria	Firmicutes	Bacilli	Lactobacillales	Streptococcaceae	Streptococcus	Positive
Streptococcus_infantarius_subsp._infantarius_ATCC_BAA-102	Bacteria	Firmicutes	Bacilli	Lactobacillales	Streptococcaceae	Streptococcus	Positive
Streptococcus_infantis_ATCC_700779	Bacteria	Firmicutes	Bacilli	Lactobacillales	Streptococcaceae	Streptococcus	Positive
Streptococcus_intermedius_JTH08	Bacteria	Firmicutes	Bacilli	Lactobacillales	Streptococcaceae	Streptococcus	Positive
Streptococcus_lutetiensis_033	Bacteria	Firmicutes	Bacilli	Lactobacillales	Streptococcaceae	Streptococcus	Positive
Streptococcus_mitis_NCTC_12261	Bacteria	Firmicutes	Bacilli	Lactobacillales	Streptococcaceae	Streptococcus	Positive
Streptococcus_mutans_ATCC_25175	Bacteria	Firmicutes	Bacilli	Lactobacillales	Streptococcaceae	Streptococcus	Positive
Streptococcus_oralis_Uo5	Bacteria	Firmicutes	Bacilli	Lactobacillales	Streptococcaceae	Streptococcus	Positive
Streptococcus_parasanguinis_ATCC_903	Bacteria	Firmicutes	Bacilli	Lactobacillales	Streptococcaceae	Streptococcus	Positive
Streptococcus_parauberis_KCTC_11537	Bacteria	Firmicutes	Bacilli	Lactobacillales	Streptococcaceae	Streptococcus	Positive
Streptococcus_peroris_ATCC_700780	Bacteria	Firmicutes	Bacilli	Lactobacillales	Streptococcaceae	Streptococcus	Positive
Streptococcus_pleomorphus_DSM_20574	Bacteria	Firmicutes	Erysipelotrichia	Erysipelotrichales	Erysipelotrichaceae	Streptococcus	Negative
Streptococcus_pneumoniae_G54	Bacteria	Firmicutes	Bacilli	Lactobacillales	Streptococcaceae	Streptococcus	Positive
Streptococcus_pseudopneumoniae_IS7493	Bacteria	Firmicutes	Bacilli	Lactobacillales	Streptococcaceae	Streptococcus	Positive
Streptococcus_pyogenes_MGAS9429	Bacteria	Firmicutes	Bacilli	Lactobacillales	Streptococcaceae	Streptococcus	Positive
Streptococcus_salivarius_JIM8777	Bacteria	Firmicutes	Bacilli	Lactobacillales	Streptococcaceae	Streptococcus	Positive
Streptococcus_sanguinis_SK36	Bacteria	Firmicutes	Bacilli	Lactobacillales	Streptococcaceae	Streptococcus	Positive
Streptococcus_sp._2_1_36FAA	Bacteria	Firmicutes	Bacilli	Lactobacillales	Streptococcaceae	Streptococcus	Positive
Streptococcus_sp._I-G2	Bacteria	Firmicutes	Bacilli	Lactobacillales	Streptococcaceae	Streptococcus	Positive
Streptococcus_sp._I-P16	Bacteria	Firmicutes	Bacilli	Lactobacillales	Streptococcaceae	Streptococcus	Positive
Streptococcus_thermophilus_LMG_18311	Bacteria	Firmicutes	Bacilli	Lactobacillales	Streptococcaceae	Streptococcus	Positive
Streptococcus_thoraltensis_DSM_12221	Bacteria	Firmicutes	Bacilli	Lactobacillales	Streptococcaceae	Streptococcus	Positive
Streptococcus_uberis_0140J	Bacteria	Firmicutes	Bacilli	Lactobacillales	Streptococcaceae	Streptococcus	Positive
Streptococcus_vestibularis_F0396	Bacteria	Firmicutes	Bacilli	Lactobacillales	Streptococcaceae	Streptococcus	Positive
Subdoligranulum_variabile_DSM_15176	Bacteria	Firmicutes	Clostridia	Clostridiales	Ruminococcaceae	Subdoligranulum	Negative
Succinatimonas_hippei_YIT_12066	Bacteria	Proteobacteria	Gammaproteobacteria	Aeromonadales	Succinivibrionaceae	Succinatimonas	Negative
Succinivibrio_dextrinosolvens_H5	Bacteria	Proteobacteria	Gammaproteobacteria	Aeromonadales	Vibrionaceae	Succinivibrio	Negative
Sulfolobus_solfataricus_P2	Archaea	Crenarchaeota	Thermoprotei	Sulfolobales	Sulfolobaceae	Sulfolobus	Negative
Sutterella_parvirubra_YIT_11816	Bacteria	Proteobacteria	Betaproteobacteria	Burkholderiales	Suterellaceae	Sutterella	Negative
Sutterella_wadsworthensis_3_1_45B	Bacteria	Proteobacteria	Betaproteobacteria	Burkholderiales	Sutterellaceae	Sutterella	Negative
Tannerella_forsythia_ATCC_43037	Bacteria	Bacteroidetes	Bacteroidia	Bacteroidales	Porphyromonadaceae	Tannerella	Negative
Tatumella_ptyseos_ATCC_33301	Bacteria	Proteobacteria	Gammaproteobacteria	Enterobacteriales	Enterobacteriaceae	Tatumella	Negative
Trabulsiella_guamensis_ATCC_49490	Bacteria	Proteobacteria	Gammaproteobacteria	Enterobacteriales	Enterobacteriaceae	Trabulsiella	Negative
Tropheryma_whipplei_str._Twist	Bacteria	Actinobacteria	Actinobacteria	Actinomycetales	Micrococcaceae	Tropheryma	Positive
Trueperella_pyogenes_MS249	Bacteria	Actinobacteria	Actinobacteria	Actinomycetales	Actinomycetaceae	Arcanobacterium	Positive
Ureaplasma_parvum_serovar_1_str._ATCC_27813	Bacteria	Tenericutes	Mollicutes	Mycoplasmatales	Mycoplasmataceae	Ureaplasma	Positive
Ureaplasma_urealyticum_serovar_8_str._ATCC_27618	Bacteria	Tenericutes	Mollicutes	Mycoplasmatales	Mycoplasmataceae	Ureaplasma	Positive
Ureibacillus_thermosphaericus_str._Thermo-BF	Bacteria	Firmicutes	Bacilli	Bacillales	Planococcaceae	Ureibacillus	Negative
Varibaculum_cambriense_DSM_15806	Bacteria	Actinobacteria	Actinobacteria	Actinomycetales	Actinomycetaceae	Varibaculum	Positive
Veillonella_atypica_ACS-049-V-Sch6	Bacteria	Firmicutes	Negativicutes	Veillonellales	Veillonellaceae	Veillonella	Negative
Veillonella_dispar_ATCC_17748	Bacteria	Firmicutes	Negativicutes	Veillonellales	Veillonellaceae	Veillonella	Negative
Veillonella_parvula_Te3,_DSM_2008	Bacteria	Firmicutes	Negativicutes	Selenomonadales	Veillonellaceae	Veillonella	Negative
Veillonella_ratti_ACS-216-V-Col6b	Bacteria	Firmicutes	Negativicutes	Veillonellales	Veillonellaceae	Veillonella	Negative
Veillonella_sp._3_1_44	Bacteria	Firmicutes	Clostridia	Clostridiales	Veillonellaceae	Veillonella	Negative
Veillonella_sp._6_1_27	Bacteria	Firmicutes	Clostridia	Clostridiales	Veillonellaceae	Veillonella	Negative
Vibrio_fluvialis_560	Bacteria	Proteobacteria	Gammaproteobacteria	Vibrionales	Vibrionaceae	Vibrio	Negative
Vibrio_fluvialis_I21563	Bacteria	Proteobacteria	Gammaproteobacteria	Gammavibrionales	Vibrionaceae	Vibrio	Negative
Vibrio_fluvialis_PG41	Bacteria	Proteobacteria	Gammaproteobacteria	Gammavibrionales	Vibrionaceae	Vibrio	Negative
Vibrio_furnissii_NCTC_11218	Bacteria	Proteobacteria	Gammaproteobacteria	Vibrionales	Vibrionaceae	Vibrio	Positive
Vibrio_mimicus_MB-451	Bacteria	Proteobacteria	Gammaproteobacteria	Vibrionales	Vibrionaceae	Vibrio	Positive
Vibrio_parahaemolyticus_RIMD_2210633	Bacteria	Proteobacteria	Gammaproteobacteria	Vibrionales	Vibrionaceae	Vibrio	Negative
Weissella_cibaria_KACC_11862	Bacteria	Firmicutes	Bacilli	Lactobacillales	Leuconostocaceae	Leuconostoc	Negative
Weissella_confusa_LBAE_C39-2	Bacteria	Firmicutes	Bacilli	Lactobacillales	Leuconostocaceae	Leuconostoc	Negative
Weissella_paramesenteroides_ATCC_33313	Bacteria	Firmicutes	Bacilli	Lactobacillales	Leuconostocaceae	Weissella	Positive
Yersinia_bercovieri_ATCC_43970	Bacteria	Proteobacteria	Gammaproteobacteria	Enterobacteriales	Enterobacteriaceae	Yersinia	Negative
Yersinia_enterocolitica_subsp._enterocolitica_8081	Bacteria	Proteobacteria	Gammaproteobacteria	Enterobacteriales	Enterobacteriaceae	Yersinia	Negative
Yersinia_frederiksenii_ATCC_33641	Bacteria	Proteobacteria	Gammaproteobacteria	Enterobacteriales	Enterobacteriaceae	Yersinia	Negative
Yersinia_kristensenii_ATCC_33638	Bacteria	Proteobacteria	Gammaproteobacteria	Enterobacteriales	Enterobacteriaceae	Yersinia	Negative
Yersinia_pseudotuberculosis_YPIII	Bacteria	Proteobacteria	Gammaproteobacteria	Enterobacteriales	Enterobacteriaceae	Yersinia	Positive
Yersinia_rohdei_ATCC_43380	Bacteria	Proteobacteria	Gammaproteobacteria	Enterobacteriales	Enterobacteriaceae	Yersinia	Positive
Yokenella_regensburgei_ATCC_43003	Bacteria	Proteobacteria	Gammaproteobacteria	Enterobacteriales	Enterobacteriaceae	Yokenella	Positive

## Sheet: file02（blast out)
Query sequence ID	Subject sequence ID (from the database)	Query coverage per high-scoring pair	Percentage of identical matches	Alignment length	Number of mismatches	Number of gap openings	Start of alignment in query	Start of alignment in subject (database sequence)	End of alignment in query	start of alignment in query	The E-value of the alignment	The bit score of the alignment
fig|762968.3.peg.1600_1	dde:Dde_0465	36.3	26.9	186	94	6	146	310	8	172	7.31e-05	43.9
fig|411477.4.peg.156_1	abac:LuPra_04790	24.9	34.7	118	67	4	1	111	1	115	9.07e-07	50.4
kb|g.2606.peg.1414_1	nmi:NMO_0761	99.5	96.4	193	7	0	1	193	1	193	2.28e-145	401
fig|518637.5.peg.1057_1	allo:KWG61_09320	40.2	26.4	273	170	11	370	622	4	265	6.03e-12	66.2
kb|g.1403.peg.1817_1	dae:Dtox_2256	36.2	34	103	65	2	7	108	5	105	5.28e-10	55.1
kb|g.1506.peg.4078_1	lsp:Bsph_0354	99.8	100	528	0	0	1	528	1	528	0	1093
fig|476272.5.peg.135_1	bma:BMA2123	20.7	30.6	186	104	6	20	198	146	313	6.47e-11	63.9
fig|1064537.3.peg.1571_1	acg:AWM71_03505	65.3	25.9	336	198	15	152	473	8	306	2.86e-08	54.7
fig|428128.7.peg.752_1	cbi:CLJ_B3741	94.9	51.1	280	135	2	7	285	4	282	2.93e-97	287
fig|515619.16.peg.984_1	ere:EUBREC_1086	99.7	100	285	0	0	1	285	1	285	5.37e-212	577
fig|457400.3.peg.1095_1	nmg:Nmag_3391	65.9	30.4	115	77	3	2	115	600	712	1.61e-05	43.5
fig|6666666.58973.peg.2665_1	lsp:Bsph_0354	34.4	58.1	31	13	0	40	70	415	445	9.84e-05	38.5
kb|g.1979.peg.1113_1	aip:107623596	23	51.3	76	36	1	105	180	48	122	2.96e-11	63.5
fig|435591.18.peg.3397_1	abac:LuPra_00391	17.6	32	97	60	2	27	117	35	131	4.5e-09	58.2
fig|362948.14.peg.213_1	lsl:LSL_0137	99.8	100	451	0	0	1	451	1	451	0	906
fig|525338.3.peg.601_1	lpj:JDM1_2859	99.8	100	484	0	0	1	484	1	484	0	1005
fig|525364.3.peg.1873_1	aip:107623596	37.7	43.7	87	47	1	9	95	48	132	7.5e-12	63.5
fig|500638.3.peg.769_1	etr:ETAE_1715	91.7	87.8	467	57	0	1	467	1	467	0	873
kb|g.26596.CDS.2253_1	ech:ECH_0218	28.2	34.8	46	29	1	52	97	23	67	0.000429	37.4
kb|g.27495.CDS.2781_1	pti:PHATRDRAFT_51055	95.8	25.6	497	305	17	6	459	138	612	3.22e-27	114
fig|511145.12.peg.1717_1	eco:b1646	99.4	100	173	0	0	1	173	1	173	4.92e-123	343
kb|g.2182.peg.2647_1	nma:NMA1104	99.5	92.2	193	15	0	1	193	1	193	1.42e-139	386
kb|g.2830.peg.2017_1	fpa:FPR_07330	99.2	100	125	0	0	1	125	1	125	1.47e-94	267
fig|500640.5.peg.397_1	lji:ELX58_05005	27.7	26.4	242	162	5	70	304	67	299	5.34e-18	87
fig|469591.4.peg.1868_1	pbt:ING2E5B_0125	73.2	57.4	115	49	0	41	155	54	168	3.89e-47	150
kb|g.29667.CDS.1391_1	tex:Teth514_1436	65.6	26.2	107	65	4	38	144	13	105	1.21e-05	41.6
kb|g.2139.peg.3062_1	aqb:D1818_08955	48	27.7	119	77	3	1	110	1	119	1.11e-05	45.1
fig|220668.9.peg.2712_1	rsa:RSal33209_0845	80.7	32.1	134	82	5	13	142	29	157	1.34e-11	60.8
kb|g.27477.CDS.2588_1	rru:Rru_A2309	94.3	41.6	543	301	8	1	533	4	540	3.28e-132	396
kb|g.207957.CDS.5606_1	aoce:111567489	28.3	39.2	51	31	0	54	104	15	65	1.62e-06	44.3
fig|435590.12.peg.3430_1	aic:JK629_10645	94.9	28.6	98	66	1	5	98	3	100	1.99e-15	65.1
fig|68766.4.peg.1009_1	gwc:GWCH70_2182	46	20.5	254	183	5	91	333	3	248	0.000225	42.7
fig|525279.3.peg.825_1	rru:Rru_A2309	98.3	37.6	534	320	8	1	529	4	529	6.3e-112	343
fig|702444.3.peg.4698_1	add:HUW48_13060	5.8	33.8	77	42	2	1083	1150	2	78	0.000476	43.5
kb|g.25005.CDS.2423_1	sml:Smlt2703	99.1	85	107	16	0	1	107	1	107	5.54e-68	198
kb|g.214925.CDS.3070_1	hth:HTH_1846	35.9	50	46	23	0	6	51	4	49	6.7e-06	43.1
kb|g.3836.peg.32_1	sga:GALLO_1175	93	92.5	40	3	0	1	40	6	45	6.38e-20	75.9
kb|g.726.peg.1077_1	dwd:DSCW_49810	17.6	55.3	38	17	0	2	39	3	40	9.87e-08	48.5
kb|g.25881.CDS.3303_1	lcv:FBA2_03020	32.8	26.3	293	190	8	4	281	1	282	3.99e-18	87.4
fig|553973.6.peg.2832_1	csci:HDCHBGLK_01585	96.8	69.2	120	37	0	1	120	1	120	1.89e-60	181
fig|411479.10.peg.2400_1	bfs:BF2556	98.8	88	158	19	0	1	158	36	193	7.74e-105	297
fig|471881.3.peg.2108_1	pmr:PMI0073	99.5	99.5	200	1	0	1	200	1	200	9.66e-150	412
kb|g.689.peg.338_1	ada:A5CPEGH6_02630	96.3	50	52	26	0	2	53	189	240	5.69e-18	72.8
kb|g.2139.peg.1020_1	cgr:CAGL0K00803g	98.1	32.4	105	68	1	1	105	2	103	4.75e-19	74.7
kb|g.25151.CDS.121_1	aji:C0Z10_11820	99.1	67	106	35	0	1	106	1	106	8.78e-51	155
kb|g.239717.CDS.2406_1	aaqu:D3M96_17565	98.8	100	80	0	0	1	80	6	85	2.44e-55	164
kb|g.25560.CDS.528_1	sat:SYN_03096	50.7	45.5	77	42	0	52	128	2	78	2.77e-15	66.6
kb|g.3127.peg.1087_1	pdi:BDI_0401	99.4	83.7	312	51	0	1	312	5	316	3.14e-194	535
kb|g.209412.CDS.4483_1	oaa:100076415	94.1	31.4	471	292	13	8	452	136	601	1.32e-55	194
kb|g.3629.peg.579_1	ssa:SSA_0259	98.9	79.5	176	34	1	1	174	1	176	9.18e-102	289
fig|411467.6.peg.410_1	cdf:CD2117	98.3	50.8	299	145	1	1	297	1	299	8.49e-105	307
fig|6666666.58973.peg.2084_1	ada:A5CPEGH6_02630	7.5	58.3	48	20	0	585	632	189	236	9.24e-13	67.8
fig|469593.3.peg.2509_1	rru:Rru_A2309	64.9	44.1	544	294	7	1	541	4	540	2.57e-131	402
fig|469617.3.peg.930_1	acht:bsdcttw_40530	96.2	55.4	101	45	0	1	101	1	101	2.07e-41	131
fig|1089456.5.peg.2460_1	cre:CHLREDRAFT_195914	95	30.8	474	306	12	2	456	13	483	5.28e-50	177
fig|471870.8.peg.462_1	abas:ACPOL_0289	21	32	97	63	2	23	119	203	296	2.06e-05	46.2
kb|g.1270.peg.3765_1	drm:Dred_1749	13.9	33.3	87	44	3	343	424	232	309	0.000436	42
fig|500637.6.peg.2675_1	ccu:Ccur_08910	33.8	22.6	243	139	7	5	203	1	238	0.00043	42
fig|393130.11.peg.1110_1	phu:Phum_PHUM369770	94.9	27.2	467	313	11	8	451	6	468	1.17e-48	173
fig|469598.5.peg.673_1	lpj:JDM1_1206	71.9	25.1	342	225	11	119	436	90	424	3.14e-15	76.6
kb|g.213837.CDS.5030_1	tca:656062	95.5	31	480	288	17	3	452	4	470	6.72e-50	176
kb|g.598.peg.2727_1	hmo:HM1_1508	72.9	26.6	312	172	15	6	314	4	261	1.75e-09	58.2
kb|g.26547.CDS.440_1	ace:Acel_0866	9.6	50	38	19	0	7	44	25	62	0.000118	43.1
kb|g.25496.CDS.1506_1	bcoh:BC6307_13390	99.4	65.4	159	54	1	1	159	1	158	1.1e-76	224
kb|g.1506.peg.27_1	arac:E0W69_004745	27	47.9	48	25	0	25	72	5	52	3.72e-06	44.3
fig|879088.6.peg.929_1	pvx:PVX_099600	97.6	44.4	90	39	3	2	82	43	130	5.7e-16	70.1
fig|411464.8.peg.1956_1	dds:Ddes_0114	99	76.2	303	71	1	1	303	1	302	1.36e-162	454
kb|g.23426.CDS.2701_1	ajo:RZ95_02385	99.3	100	143	0	0	1	143	1	143	6.89e-104	292
kb|g.2215.peg.151_1	cha:CHAB381_1026	96.2	29.6	230	134	8	1	228	1	204	6.43e-22	89.4
fig|469591.4.peg.2636_1	mhw:ACT01_06240	13.7	54.1	37	17	0	1	37	1	37	2.14e-07	49.3
fig|1156431.4.peg.468_1	xla:447484	78.3	26.9	479	311	16	104	548	104	577	1.42e-30	125
kb|g.1506.peg.4244_1	lsp:Bsph_0685	94.9	99.3	150	1	0	8	157	1	150	8.68e-110	308
kb|g.29574.CDS.2297_1	apn:Asphe3_39700	66.4	25.7	307	188	13	114	401	3	288	7.24e-11	62.4
kb|g.3277.peg.177_1	msi:Msm_0340	15.1	32.9	82	46	2	39	112	2	82	0.000251	42.4
kb|g.207277.CDS.160_1	asoc:CB4_02459	7.7	56.3	32	14	0	7	38	3	34	0.000784	39.7
kb|g.27477.CDS.39_1	arf:AR1Y2_3166	35.3	31	294	161	15	261	537	8	276	4.27e-16	79.3
kb|g.27474.CDS.5434_1	ash:AL1_11940	94.4	62.7	51	19	0	3	53	190	240	2.9e-23	86.7
fig|469598.5.peg.4691_1	ecc:c4900	99.9	100	726	0	0	1	726	14	739	0	1471
fig|657324.3.peg.1055_1	ere:EUBREC_2991	96.2	52	100	47	1	1	100	17	115	3.79e-35	115
kb|g.1274.peg.2334_1	dac:Daci_2970	90.2	100	211	0	0	23	233	1	211	5.31e-156	430
fig|471874.6.peg.22_1	pay:PAU_04144	98.6	84.5	71	11	0	1	71	38	108	6.99e-39	123
fig|879089.6.peg.2262_1	cjj:CJJ81176_0830	87.5	31.4	191	118	6	20	208	9	188	3.54e-23	91.7
fig|469596.3.peg.2987_1	apo:Arcpr_0353	62.6	27.7	307	166	13	143	433	10	276	2.51e-07	51.6
kb|g.208134.CDS.536_1	rsa:RSal33209_0845	75.1	48.9	139	68	2	2	140	19	154	6.22e-38	137
fig|665943.3.peg.1155_1	cau:Caur_2066	14.7	31.3	128	55	5	395	497	4	123	0.000315	42.7
kb|g.2555.peg.66_1	afn:Acfer_1430	99.4	100	169	0	0	1	169	1	169	7.33e-123	342
fig|1089456.5.peg.5467_1	pae:PA4236	99.8	100	482	0	0	1	482	1	482	0	1004
kb|g.25496.CDS.5612_1	dde:Dde_0465	8.2	44.4	45	22	1	33	74	2	46	0.000634	41.2
kb|g.3647.peg.2325_1	ptm:GSPATT00003243001	99.6	27.9	476	315	13	2	454	5	475	4.54e-35	135
kb|g.2606.peg.428_1	hin:HI0572	95.9	75.4	236	58	0	8	243	6	241	1.55e-133	375
kb|g.2656.peg.1180_1	aff:H3L97_10305	99	85.5	207	29	1	1	207	1	206	4.85e-133	371
kb|g.26854.CDS.3019_1	fal:FRAAL1783	99.4	69.5	177	54	0	1	177	1	177	1.26e-93	269
kb|g.3519.peg.2112_1	rci:RRC232	58.4	39	305	177	6	212	516	3	298	7.32e-71	228
kb|g.25748.CDS.3219_1	bama:RBAU_3211	91.4	55.3	85	38	0	1	85	3	87	1.69e-38	123
fig|536231.5.peg.1719_1	med:MELS_0116	98.9	68.9	180	55	1	1	179	2	181	6.58e-84	244
kb|g.30366.CDS.1787_1	phu:Phum_PHUM369770	94.7	27.1	476	301	17	9	452	7	468	2.18e-38	145
kb|g.206745.CDS.3256_1	ecb:100060647	42.1	30.8	91	52	2	19	98	329	419	0.000164	40.8
kb|g.3277.peg.1450_1	bbay:A4V04_00780	98.5	72.9	192	52	0	1	192	1	192	6.2e-109	309
fig|491077.3.peg.501_1	lec:LGMK_08680	53.2	28.7	265	156	12	115	349	88	349	5.95e-17	82
kb|g.2261.peg.3054_1	mchi:AN480_25960	99.7	95.6	297	13	0	1	297	3	299	1.17e-217	592
kb|g.25881.CDS.3613_1	enc:ECL_02433	99.9	92.3	749	58	0	1	749	1	749	0	1422
kb|g.30368.CDS.2933_1	msl:Msil_1411	60.3	30.1	83	57	1	51	132	23	105	5.47e-05	39.3
kb|g.27712.CDS.918_1	bba:Bd3525	84.6	38.2	136	73	4	22	153	24	152	1.49e-19	79.7
fig|321967.8.peg.817_1	lca:LSEI_0826	96.2	100	328	0	0	13	340	1	328	9.74e-242	656
kb|g.2925.peg.2401_1	hit:NTHI0705	97.1	80.6	237	46	0	7	243	5	241	2.29e-146	407
kb|g.3277.peg.1647_1	adh:CK627_16695	97.2	69.3	313	96	0	3	315	2	314	2.24e-161	452
kb|g.689.peg.1080_1	ash:AL1_11940	92.6	64	50	18	0	4	53	191	240	8.05e-23	85.5
kb|g.3463.peg.1508_1	ter:Tery_1699	26.8	25.1	167	83	6	6	172	5	129	6.68e-05	44.7
fig|6666666.59017.peg.1362_1	hau:Haur_0078	8.8	52.9	34	16	0	1	34	1	34	0.000598	40.8
kb|g.32186.CDS.2736_1	cch:Cag_0944	61.7	25.5	322	181	13	153	452	15	299	7.25e-06	47.4
fig|592015.5.peg.1860_1	mfv:Mfer_0425	35.7	34.8	66	42	1	4	69	13	77	9.5e-05	40
fig|709991.5.peg.3648_1	als:DJ013_02075	16.1	40.8	130	76	1	1	129	1	130	1.61e-25	102
fig|457396.3.peg.2482_1	mmx:MmarC6_1696	70.1	28.1	313	167	13	1	295	1	273	1.72e-22	96.3
kb|g.25385.CDS.4138_1	tye:THEYE_A0446	53.4	24.5	192	131	7	3	188	5	188	2.09e-09	57.4
kb|g.559.peg.1070_1	pru:PRU_2788	99.5	100	181	0	0	1	181	1	181	1.84e-131	365
fig|585520.4.peg.170_1	lpl:lp_1445	71.1	28.9	342	211	15	105	424	75	406	2.12e-20	92.4
fig|537007.6.peg.1067_1	sjp:SJA_C1-10890	96.2	32.3	217	133	3	1	203	1	217	2.95e-33	120
kb|g.3543.peg.407_1	amo:Anamo_0654	14.4	48.5	66	29	2	3	68	5	65	1.77e-06	49.3
kb|g.25496.CDS.1287_1	efd:EFD32_1012	97.8	41.5	446	258	2	1	444	1	445	5.43e-124	367
kb|g.55.peg.8_1	sma:SAV_7243	49.3	32.7	107	66	3	30	133	70	173	8.37e-07	48.1
fig|469592.4.peg.2380_1	pbt:ING2E5B_0125	73.2	57.4	115	49	0	41	155	54	168	8.36e-49	154
kb|g.1842.peg.3263_1	nis:NIS_1549	70.5	25.4	358	208	16	6	349	2	314	1.19e-08	55.8
fig|420247.22.peg.190_1	ash:AL1_11940	87.5	42.6	47	15	1	3	37	191	237	4.73e-10	50.8
fig|457387.3.peg.222_1	gvi:glr0480	10	48.9	47	23	1	71	116	70	116	6.73e-06	47.8
kb|g.1468.peg.1537_1	hmg:100212234	96.3	34.7	475	282	10	4	451	105	578	6.01e-88	279
fig|545696.5.peg.247_1	ddf:DEFDS_0503	8	46.8	47	24	1	142	188	10	55	0.000451	42
kb|g.1519.peg.1031_1	cbo:CBO0501	99.4	100	164	0	0	1	164	1	164	2.68e-118	330
fig|890402.8.peg.1577_1	efd:EFD32_1012	99.1	36	447	280	3	4	448	3	445	1.83e-94	291
fig|479436.15.peg.1570_1	vpr:Vpar_1582	99.5	100	187	0	0	1	187	1	187	8.36e-140	386
fig|556259.3.peg.2352_1	bth:BT_2812	99.5	96.3	188	7	0	1	188	1	188	8e-134	371
kb|g.25866.CDS.4099_1	gym:GYMC10_5582	61.7	28	311	166	15	154	445	6	277	5.89e-17	80.9
kb|g.3647.peg.3184_1	afn:Acfer_1489	96.5	56.5	301	130	1	6	306	5	304	2.01e-116	337
fig|469585.3.peg.4015_1	msm:MSMEG_6934	33.2	30.8	117	54	3	233	349	17	106	5.58e-09	52.8
kb|g.207059.CDS.734_1	als:DJ013_14510	8.7	25.4	59	44	0	543	601	35	93	0.000405	40.8
kb|g.207281.CDS.1985_1	mga:MGA_0452	96.2	52	100	48	0	1	100	1	100	6.4e-35	114
kb|g.2778.peg.810_1	acou:A5CBH24_05560	32.6	24.6	134	68	4	276	409	16	116	6.25e-06	44.7
fig|863767.5.peg.1491_1	bfo:BRAFLDRAFT_122807	99.1	26.2	484	303	15	4	446	112	582	7.22e-36	139
fig|411462.6.peg.992_1	hcam:I4484_15085	56.6	38.4	73	45	0	34	106	134	206	3.36e-14	66.6
fig|457398.5.peg.1045_1	aqb:D1818_08955	78.7	26.2	107	70	4	13	112	11	115	0.000157	39.3
fig|557598.5.peg.900_1	lhk:LHK_00938	99.5	100	205	0	0	1	205	1	205	2.1e-151	417
fig|457400.3.peg.1571_1	eco:b3518	99.8	100	465	0	0	1	465	1	465	0	955
fig|484020.6.peg.1624_1	bfu:BC1G_05109	38.4	48.5	33	17	0	3	35	17	49	0.000117	37
fig|483215.6.peg.533_1	abas:ACPOL_3594	23.1	27.8	151	96	4	94	238	133	276	6.14e-06	48.5
fig|99287.1.peg.2700_1	acra:BSY15_3605	48.3	36	89	49	4	17	101	213	297	2.43e-05	42.7
kb|g.30366.CDS.2699_1	lgn:ABM34_01205	97.3	27.1	442	306	6	1	429	1	439	1.44e-52	182
fig|1089456.5.peg.4140_1	azo:azo1831	92.5	58.2	435	179	3	35	467	27	460	2.95e-179	509
kb|g.31355.CDS.1755_1	rru:Rru_A2309	64.8	44.2	552	289	8	5	549	6	545	1.21e-141	429
kb|g.27482.CDS.1111_1	bbe:BBR47_13520	77.7	41.1	141	65	5	16	144	12	146	3.37e-24	92.4
fig|272620.3.peg.2183_1	kpn:KPN_02167	99.5	100	183	0	0	1	183	1	183	5.46e-134	371
fig|314315.21.peg.428_1	lsa:LSA0435	99.7	100	328	0	0	1	328	1	328	1.41e-240	653
fig|525259.3.peg.2820_1	tte:TTE2186	29	67.5	206	66	1	4	209	14	218	2.8e-96	296
fig|500637.6.peg.4355_1	pmr:PMI0695	99.4	87.1	319	41	0	1	319	1	319	3.37e-205	563
fig|469590.5.peg.1937_1	dma:DMR_13630	46.4	24.7	388	220	15	405	760	208	555	4.8e-12	68.6
fig|702443.3.peg.2610_1	bth:BT_1971	99.8	95.7	488	19	1	1	486	1	488	0	985
kb|g.32451.CDS.863_1	shi:Shel_20790	99.4	75	180	45	0	1	180	1	180	1.06e-100	287
kb|g.24961.CDS.1142_1	bli:BL00939	77.3	63.6	99	36	0	1	99	1	99	1.47e-37	132
kb|g.3587.peg.640_1	dac:Daci_2892	96.8	49.3	422	187	5	10	429	1	397	8.04e-138	400
fig|469593.3.peg.698_1	pbt:ING2E5B_0125	96.3	59.9	162	55	2	5	158	8	167	1.06e-64	194
fig|483216.6.peg.1343_1	beg:INE88_04305	99.4	100	167	0	0	1	167	1	167	1.17e-118	331
kb|g.1267.peg.6575_1	bxe:Bxe_B2987	99.1	89.6	538	56	0	1	538	35	572	0	945
fig|272620.3.peg.2236_1	lji:ELX58_05005	18.9	25.7	265	183	4	466	723	53	310	4.55e-21	97.4
fig|364106.8.peg.4896_1	cbe:Cbei_0124	23.5	31.3	115	68	2	17	123	7	118	5.74e-06	47.4
kb|g.55.peg.2227_1	eraf:J9537_15265	16.8	27.8	234	161	4	453	679	8	240	1.28e-17	86.3
fig|457387.3.peg.2202_1	abac:LuPra_04790	8	33.3	117	66	4	1090	1196	2	116	1.59e-05	48.5
fig|665953.3.peg.2106_1	kra:Krad_0457	19.6	32.9	82	50	2	8	88	52	129	0.000867	40.8
fig|469608.3.peg.1750_1	rci:RRC232	58	37.3	308	176	5	213	515	3	298	1.84e-67	219
kb|g.245259.CDS.1835_1	ssp:SSP1650	99	96.2	104	4	0	1	104	1	104	2.89e-73	211
kb|g.1841.peg.2979_1	ecp:ECP_0902	99.7	99.1	321	3	0	1	321	1	321	8.43e-234	635
fig|457401.3.peg.759_1	bdg:LPJ38_09965	85.6	42.8	152	82	3	13	161	257	406	4.3e-27	104
fig|6666666.59080.peg.3363_1	paa:Paes_1610	43.6	25.2	306	183	14	320	600	20	304	1.2e-08	56.6
kb|g.25402.CDS.288_1	dpo:Dpse_GA15270	97.1	30.4	500	299	16	13	478	6	490	4.87e-43	158
kb|g.26854.CDS.3350_1	rru:Rru_A2309	73.7	32.3	316	198	8	8	312	3	313	1.25e-32	128
kb|g.2611.peg.40_1	ada:A5CPEGH6_07440	92.4	40.9	137	78	1	4	137	11	147	3.96e-35	118
fig|469617.3.peg.1411_1	fnu:FN1984	99.6	65.6	543	186	1	1	542	1	543	3.11e-265	733
kb|g.214925.CDS.2447_1	ecx:EcHS_A3721	99.8	96.8	463	15	0	1	463	3	465	0	923
fig|393130.11.peg.1036_1	lmn:LM5578_1065	99.4	100	159	0	0	1	159	1	159	6.14e-117	326
kb|g.2925.peg.2855_1	ccu:Ccur_08910	33.8	23.5	243	137	8	5	203	1	238	3.35e-05	45.4
kb|g.31202.CDS.2361_1	aip:107623596	29.5	46.4	69	37	0	11	79	50	118	7.93e-12	63.5
kb|g.29647.CDS.5001_1	lys:LBYS11_12465	99.6	86.4	250	34	0	1	250	36	285	1.63e-165	458
kb|g.207382.CDS.1661_1	apo:Arcpr_0353	48.7	25.6	316	186	13	226	521	9	295	2.09e-07	52.4
fig|457390.3.peg.685_1	scb:SCAB_45921	7.2	46.2	39	20	1	431	469	22	59	2.2e-05	43.1
fig|6666666.58838.peg.2225_1	swo:Swol_0462	50.8	38.1	97	58	2	93	189	12	106	3.59e-12	59.7
fig|470145.6.peg.1385_1	meg:DKB62_09615	99.5	68.6	185	54	2	1	184	1	182	2.73e-86	251
kb|g.2087.peg.3401_1	bmd:BMD_1306	97.5	57.1	77	33	0	1	77	1	77	8.11e-32	105
fig|476272.5.peg.49_1	cjr:CJE0900	97.1	32.2	205	125	5	4	207	1	192	1.32e-29	108
kb|g.2745.peg.4547_1	agra:AGRA3207_007034	97.8	29.1	182	105	3	4	185	534	691	3.1e-14	69.3
kb|g.24422.CDS.507_1	rmu:RMDY18_05800	99.4	76.5	166	39	0	1	166	1	166	6.04e-91	261
fig|556270.3.peg.1980_1	api:100163001	97.5	28.1	470	288	20	3	431	11	471	3.16e-33	130
fig|748224.3.peg.1831_1	alka:J0B03_04750	21.2	64.3	28	10	0	100	127	81	108	1.7e-09	51.2
kb|g.23549.CDS.537_1	bacy:QF06_03340	99.8	98.3	480	8	0	1	480	1	480	0	979
kb|g.1066.peg.82_1	tpr:Tpau_0406	80	33.3	69	41	2	3	66	11	79	0.000131	37.7
kb|g.31863.CDS.2951_1	sen:SACE_6311	93.7	37	343	157	6	12	351	2	288	3.71e-49	166
fig|511145.12.peg.2576_1	bxe:Bxe_A2911	97.5	31.6	158	98	4	4	156	37	189	6.92e-18	75.9
kb|g.32186.CDS.7610_1	dba:Dbac_1754	54.1	26.8	325	190	18	77	383	242	536	6.46e-12	67.4
kb|g.32186.CDS.5018_1	phu:Phum_PHUM369770	97.5	29.6	486	303	14	3	464	5	475	1.7e-44	162
fig|411901.7.peg.1143_1	tva:TVAG_074180	28.3	34	103	62	2	229	331	11	107	3.1e-11	59.3
fig|483215.6.peg.149_1	bth:BT_2812	99.5	96.3	188	7	0	1	188	1	188	8e-134	371
kb|g.31084.CDS.2854_1	sml:Smlt2537	94.7	41.6	197	95	5	1	180	1	194	1.79e-42	143
fig|500637.6.peg.1711_1	pmr:PMI1740	99.6	87.1	479	62	0	2	480	1	479	0	887
kb|g.3099.peg.655_1	abas:ACPOL_6392	13.8	44.9	49	26	1	243	291	25	72	9.27e-08	49.3
kb|g.31042.CDS.1046_1	sep:SE0838	99	98.1	104	2	0	1	104	1	104	3.51e-74	214
kb|g.24465.CDS.1118_1	lfe:LAF_0409	99.5	89.8	187	19	0	1	187	1	187	1.04e-124	348
kb|g.29106.CDS.641_1	aol:S58_42990	35.6	27	111	78	2	29	139	33	140	1.6e-05	43.5
kb|g.23417.CDS.3173_1	lsa:LSA0575	59.5	32.9	246	140	8	81	305	79	320	1.62e-24	103
kb|g.2181.peg.95_1	nmi:NMO_1822	99.8	99.2	504	4	0	1	504	1	504	0	1047
fig|411901.7.peg.1816_1	xla:443948	19.9	37.7	61	32	2	165	223	7	63	4.81e-08	49.7
kb|g.26854.CDS.718_1	aic:JK629_07525	37.1	25.1	187	122	7	14	198	177	347	1.68e-06	49.7
kb|g.25806.CDS.1588_1	agf:ET445_03980	89.8	61.9	97	37	0	11	107	10	106	4.33e-40	128
kb|g.241237.CDS.2521_1	gyc:GYMC61_0394	96.3	95	437	22	0	17	453	1	437	1.22e-314	850
kb|g.2448.peg.174_1	ajo:RZ95_14885	99.9	98.6	730	10	0	1	730	1	730	0	1483
kb|g.29670.CDS.1702_1	pmz:HMPREF0659_A5446	99	91.3	104	9	0	1	104	1	104	7.69e-69	200
kb|g.2139.peg.3010_1	bpu:BPUM_1305	99.7	99.7	298	1	0	1	298	1	298	2.3e-224	609
fig|742821.3.peg.384_1	rci:RRC232	58.6	40.5	304	177	4	214	517	3	302	8.03e-73	233
fig|556259.3.peg.169_1	cha:CHAB381_1026	98.5	27.1	218	125	7	2	202	11	211	4.18e-21	86.3
fig|471872.6.peg.1613_1	cpv:cgd2_4320	98.2	26.1	364	239	8	2	337	147	508	1.04e-26	109
kb|g.28242.CDS.2246_1	ssp:SSP1650	99	96.2	104	4	0	1	104	1	104	8.29e-73	210
fig|888832.3.peg.175_1	pmz:HMPREF0659_A5446	99	85.6	104	15	0	1	104	1	104	6.09e-66	193
fig|525306.3.peg.1594_1	sus:Acid_1030	59.6	26.2	130	94	2	16	145	16	143	7.14e-06	45.4
kb|g.207197.CDS.1968_1	sus:Acid_0694	35.7	44.6	112	58	2	37	148	40	147	7.78e-25	97.1
fig|525379.3.peg.829_1	gva:HMPREF0424_0054	60.6	25.9	313	172	13	157	447	7	281	4.83e-08	53.9
kb|g.25401.CDS.175_1	bth:BT_0655	93.2	72.3	191	53	0	11	201	1	191	4.47e-102	292
fig|879089.6.peg.2882_1	tin:Tint_1741	80.4	38.4	86	53	0	12	97	16	101	6.48e-23	84.7
kb|g.23417.CDS.2571_1	cpy:Cphy_0739	57.6	25.3	99	53	1	60	158	16	93	1.86e-07	46.6
kb|g.216026.CDS.4402_1	anx:ACH33_15460	99.5	89.2	203	22	0	1	203	1	203	3.46e-140	389
fig|1089456.5.peg.3154_1	afu:AF1554	64.9	24.1	307	187	13	7	308	6	271	4.28e-08	53.9
fig|321967.8.peg.1682_1	afv:AFLA_009207	71.6	38.5	78	48	0	10	87	40	117	4.59e-15	65.5
kb|g.28242.CDS.279_1	tkr:C7K43_09335	48.8	24.3	415	285	14	4	394	2	411	6.31e-25	108
fig|469595.3.peg.3015_1	iho:Igni_0617	67.9	23.9	343	192	11	151	471	6	301	1.08e-18	85.9
fig|457390.3.peg.4445_1	bth:BT_4336	99.7	93.7	316	20	0	1	316	1	316	8e-225	612
kb|g.29562.CDS.139_1	acou:A5CBH24_23160	68.2	56.1	107	47	0	50	156	14	120	1.49e-41	134
kb|g.23309.CDS.1302_1	avm:JQX13_19060	58.6	39.8	98	51	4	24	115	5	100	8.96e-07	45.4
kb|g.3600.peg.1249_1	cho:Chro.20464	98.2	38.5	473	255	13	4	444	28	496	4.16e-93	290
fig|6666666.58937.peg.208_1	cje:Cj0146c	87.9	100	58	0	0	1	58	1	58	7.18e-34	116
kb|g.31207.CDS.1189_1	rru:Rru_A2309	79.9	28.4	327	216	9	4	318	6	326	1.73e-22	98.6
fig|349968.3.peg.3206_1	ccu:Ccur_08910	33.8	22.4	241	142	5	5	203	1	238	1.08e-05	47
kb|g.24158.CDS.110_1	pcb:PC000178.03.0	98.4	26.3	482	301	18	4	435	33	510	5.6e-30	121
kb|g.3127.peg.1179_1	agb:108912732	75.2	28.8	111	77	1	36	144	25	135	5.84e-13	61.2
kb|g.26547.CDS.1947_1	aha:AHA_1732	99.5	100	188	0	0	1	188	1	188	5.44e-141	389
kb|g.27486.CDS.1409_1	aqd:D1816_10545	46.8	30.3	119	73	4	1	109	1	119	1.12e-06	48.1
fig|469599.3.peg.1663_1	tna:CTN_1706	69.7	29.6	297	183	13	4	297	17	290	1.52e-24	102
kb|g.3102.peg.3076_1	ash:AL1_11940	96.2	45.1	51	28	0	2	52	190	240	1.21e-13	61.2
kb|g.1488.peg.2893_1	ada:A5CPEGH6_02630	90.6	64.6	48	17	0	2	49	189	236	3.01e-22	84
kb|g.3519.peg.2732_1	cjd:JJD26997_1372	68	21.2	274	167	7	6	277	4	230	1.99e-06	48.5
fig|457390.3.peg.2350_1	cha:CHAB381_1026	99.1	27.2	228	132	7	1	211	1	211	3.58e-22	89.4
kb|g.3600.peg.1270_1	gva:HMPREF0424_0054	31	29.7	165	87	6	157	305	7	158	8.1e-05	43.9
kb|g.3796.peg.1967_1	amd:AMED_1472	9.9	47.7	65	25	3	6	62	206	269	0.000451	42.4
fig|411476.11.peg.3438_1	cha:CHAB381_1026	99.1	27.2	228	132	7	1	211	1	211	3.58e-22	89.4
fig|220668.9.peg.2170_1	lpl:lp_2585	99.7	100	331	0	0	1	331	1	331	4.2e-239	649
kb|g.32186.CDS.8522_1	aav:Aave_1078	7.2	59	39	16	0	15	53	15	53	0.000418	42
fig|762983.3.peg.280_1	bfo:BRAFLDRAFT_203192	92.9	23.5	477	317	16	9	452	6	467	3.41e-15	77
fig|709991.5.peg.3451_1	ssa:SSA_0357	13.4	38.8	49	30	0	251	299	15	63	3.99e-07	47.4
fig|474186.10.peg.1170_1	efa:EF1405	99	100	104	0	0	1	104	1	104	2.47e-74	214
kb|g.29103.CDS.66_1	fal:FRAAL1961	30.1	29.5	139	85	4	1	129	238	373	1.4e-05	46.6
kb|g.32468.CDS.4360_1	ciu:G4D55_16820	99.6	99.6	228	1	0	1	228	1	228	3.2e-171	469
kb|g.216026.CDS.1993_1	xla:447484	95.2	27	466	307	14	6	443	116	576	9.46e-42	155
kb|g.207068.CDS.1929_1	add:HUW48_13060	20.5	35.4	113	64	5	3	108	6	116	3.81e-07	52
kb|g.24438.CDS.78_1	tan:TA04645	97.7	24	470	313	13	3	435	114	576	1.1e-27	115
fig|242619.13.peg.1123_1	pgi:PG1134	99.7	100	313	0	0	1	313	1	313	4.85e-229	622
kb|g.29873.CDS.1003_1	eav:EH197_02890	99.6	99.3	275	2	0	1	275	1	275	4.54e-199	543
kb|g.598.peg.2984_1	bha:BH3408	99.7	100	330	0	0	1	330	1	330	7.01e-242	656
fig|469596.3.peg.1586_1	neq:NEQ491	74.3	27.6	315	193	13	5	314	17	301	1.14e-20	91.3
kb|g.2187.peg.1444_1	nmc:NMC0211	99.8	98	504	10	0	1	504	1	504	0	1041
fig|457395.6.peg.3221_1	ash:AL1_11940	96.4	66	53	18	0	2	54	189	241	3.91e-24	89
kb|g.31352.CDS.2122_1	nam:NAMH_1521	31.8	28.8	125	56	3	247	364	7	105	3.68e-11	58.9
kb|g.3162.peg.918_1	mct:MCR_1740	99.1	100	106	0	0	1	106	1	106	4.94e-75	216
fig|879089.6.peg.1058_1	phu:Phum_PHUM369770	94.9	27.4	467	312	11	8	451	6	468	4.35e-49	174
fig|469592.4.peg.1757_1	bis:DXK01_015185	97.4	68.8	186	57	1	2	186	175	360	4.81e-91	270
fig|469590.5.peg.3782_1	aac:Aaci_1778	38.4	25.8	182	90	7	94	247	8	172	0.000206	42.4
kb|g.25575.CDS.4431_1	iho:Igni_0617	44.6	26.8	224	135	7	7	227	3	200	1.15e-08	55.8
kb|g.3589.peg.1805_1	lji:ELX58_05005	78.7	25.6	344	236	9	8	335	2	341	1.36e-19	89.7
kb|g.32230.CDS.3042_1	ash:AL1_11940	9.5	47.8	46	24	0	429	474	192	237	5.59e-11	62
kb|g.29559.CDS.1291_1	bvu:BVU_3628	99.7	94.9	315	16	0	1	315	1	315	1.43e-222	606
kb|g.23931.CDS.281_1	sus:Acid_4757	91.1	26.3	327	195	14	4	319	5	296	7.77e-16	76.6
kb|g.209340.CDS.3505_1	abut:Ami103574_07000	97.6	54.6	207	94	0	2	208	5	211	6.07e-78	232
kb|g.2139.peg.3464_1	bacw:QR42_06750	99.4	100	180	0	0	1	180	1	180	2.51e-133	369
kb|g.29550.CDS.2961_1	cha:CHAB381_1026	91	26.1	222	127	7	1	203	1	204	7.07e-15	70.1
fig|6666666.58861.peg.3271_1	meg:DKB62_09615	98.9	68.1	185	55	2	1	184	1	182	1.64e-85	249
fig|483216.6.peg.2421_1	aac:Aaci_1778	38	26.3	194	105	8	140	309	8	187	4.44e-05	44.7
fig|742821.3.peg.694_1	mma:MM_0436	62	28.4	88	62	1	52	139	2	88	4.66e-10	52.4
fig|657316.3.peg.1720_1	dsy:DSY0524	98.1	72.7	154	41	1	3	155	34	187	3.26e-83	242
kb|g.2241.peg.769_1	mdo:100015072	97.6	25.2	476	313	12	5	448	14	478	7.13e-35	135
fig|457388.5.peg.172_1	pdi:BDI_3396	99.5	100	188	0	0	1	188	1	188	1.5e-138	383
kb|g.2260.peg.1897_1	tgo:TGME49_109730	97.8	26.9	484	301	17	2	438	159	636	1.28e-28	118
fig|457421.5.peg.125_1	cbol:CGC65_20685	99.2	86.9	122	16	0	1	122	1	122	3.9e-80	230
fig|500637.6.peg.2042_1	cag:Cagg_3594	35	34	100	65	1	10	109	156	254	1.86e-14	70.9
kb|g.29568.CDS.3699_1	als:DJ013_02075	32.9	46.6	133	69	2	15	147	13	143	4.76e-36	128
kb|g.209340.CDS.1410_1	add:HUW48_13060	19	28.4	109	72	2	7	109	6	114	6.6e-06	48.1
kb|g.1403.peg.1585_1	apl:APL_0251	99.5	100	213	0	0	1	213	1	213	1.17e-161	444
fig|6666666.58844.peg.3651_1	hmo:HM1_1508	53.4	29.7	192	123	4	1	186	1	186	1.23e-16	79
kb|g.244674.CDS.1275_1	fsu:Fisuc_0921	98.9	66.9	178	59	0	2	179	3	180	1.33e-89	259
kb|g.2752.peg.1838_1	sso:SSO2222	53.2	27.3	209	125	9	3	209	2	185	3.61e-06	47.8
kb|g.23113.CDS.1499_1	bxe:Bxe_A2911	95.5	32.9	155	94	4	4	153	37	186	1.9e-17	74.7
fig|500639.8.peg.4087_1	enc:ECL_05067	99.5	99.5	206	1	0	1	206	1	206	9.61e-153	421
fig|547042.5.peg.1991_1	bvu:BVU_1886	98.1	75	104	26	0	1	104	1	104	1.05e-55	167
fig|862514.3.peg.1829_1	lgn:ABM34_01205	98.2	39.9	446	262	3	1	440	1	446	1.42e-109	330
fig|411484.7.peg.1303_1	apo:Arcpr_0353	62.9	28.1	306	167	12	143	434	10	276	2.27e-12	67
fig|457394.3.peg.1963_1	acel:acsn021_36590	92	43.8	80	45	0	1	80	1	80	1.31e-22	82.4
fig|862962.26.peg.586_1	rru:Rru_A2309	65.3	46.8	547	274	7	1	540	4	540	2.41e-144	436
kb|g.26854.CDS.1181_1	hbu:Hbut_0180	57.9	39.7	307	182	2	208	514	16	319	4.45e-65	214
fig|500635.8.peg.1590_1	ssg:Selsp_2280	96.2	67.7	127	41	0	1	127	1	127	3.59e-61	183
kb|g.1428.peg.5601_1	mmes:MMSR116_05670	99.7	100	304	0	0	1	304	1	304	8.39e-230	624
fig|1156431.4.peg.508_1	ats:109765793	50.3	30.3	99	66	2	50	145	10	108	3.01e-08	50.4
kb|g.3587.peg.1230_1	aip:107623596	31.2	53.4	73	34	0	11	83	50	122	4.29e-15	73.2
kb|g.27495.CDS.1162_1	efd:EFD32_1012	97.8	42.4	446	254	2	1	444	1	445	3.7e-127	375
kb|g.3766.peg.1898_1	spa:M6_Spy1426	97.3	45.5	367	195	2	7	372	112	474	1.65e-106	320
fig|645464.7.peg.1154_1	aarg:Aargi30884_20190	29.2	29.3	181	86	8	1	181	1	139	0.000256	42.7
fig|585544.3.peg.2740_1	ash:AL1_11940	94.5	69.2	52	16	0	2	53	189	240	2.32e-26	94.7
kb|g.26854.CDS.303_1	rha:RHA1_ro08262	99.6	85.3	503	74	0	2	504	4	506	0	925
kb|g.25584.CDS.1406_1	nth:Nther_0135	37.2	30.6	124	69	5	148	256	13	134	3.56e-05	43.9
fig|393130.11.peg.1656_1	ere:EUBREC_2991	85.6	37	92	54	2	1	89	18	108	7.27e-15	64.3
fig|457401.3.peg.1129_1	eco:b1064	99.5	99.1	215	2	0	1	215	1	215	7.26e-157	432
kb|g.27495.CDS.3951_1	alka:J0B03_07065	61.6	30.6	108	49	5	62	167	25	108	2.83e-08	48.9
kb|g.25806.CDS.918_1	krh:KRH_00400	99.5	85.4	206	30	0	1	206	1	206	5.45e-134	373
kb|g.29103.CDS.569_1	bsb:Bresu_2770	98.3	79.8	682	138	0	12	693	11	692	0	1120
fig|6666666.58861.peg.4018_1	bfr:BF3886	99.4	100	180	0	0	1	180	1	180	2.51e-133	369
kb|g.29550.CDS.2380_1	aok:A3BBH6_18520	99.5	99.5	217	1	0	1	217	3	219	2.95e-162	446
kb|g.1629.peg.1619_1	lla:L0196	9.8	42.4	66	28	3	18	73	7	72	0.000735	41.2
kb|g.32186.CDS.4145_1	too:C7K38_03290	75.4	24.8	318	224	9	5	310	3	317	3.43e-16	79.3
kb|g.1270.peg.2892_1	ots:OTBS_0434	49	38	79	47	1	63	139	16	94	1.91e-10	54.3
kb|g.208134.CDS.4933_1	rha:RHA1_ro02173	99.2	70.3	239	59	4	1	235	1	231	3.39e-112	320
kb|g.2092.peg.1898_1	iho:Igni_0617	67.7	24.3	342	190	12	151	470	6	300	1.75e-19	88.2
fig|6666666.58844.peg.3070_1	tko:TK2100	84	26.3	357	193	13	3	348	19	316	9.85e-19	85.9
kb|g.25866.CDS.671_1	abas:ACPOL_3594	21.5	28.4	116	70	4	2	104	4	119	0.000348	42.4
kb|g.25575.CDS.3392_1	car:cauri_2531	21.2	46.8	47	25	0	99	145	19	65	1.55e-09	53.1
fig|491074.3.peg.2483_1	bda:FSZ17_19660	96	30.1	73	50	1	1	72	1	73	8.62e-09	46.6
kb|g.206745.CDS.517_1	abac:LuPra_00391	26.1	25.3	99	63	3	25	121	47	136	1.09e-05	46.6
kb|g.2745.peg.1632_1	sus:Acid_0437	32.9	33	115	64	5	10	114	6	117	3.57e-08	53.9
fig|405566.17.peg.1027_1	pto:PTO0734	10.5	45.8	48	26	0	3	50	9	56	8.13e-07	50.1
fig|387344.13.peg.625_1	lbr:LVIS_0645	99.7	99.7	313	1	0	1	313	1	313	1.69e-229	624
fig|563192.3.peg.1571_1	afus:EYZ66_10190	23.5	57.9	19	8	0	3	21	47	65	0.000249	37
fig|469588.3.peg.1828_1	aac:Aaci_1778	38.4	25.8	182	90	7	94	247	8	172	0.000155	42.7
fig|1196029.3.peg.2927_1	sti:Sthe_2564	61.7	25.1	334	164	14	155	458	10	287	8.01e-12	65.9
fig|561177.4.peg.1122_1	nam:NAMH_1523	18.3	46.8	62	28	3	144	202	50	109	0.000418	40.8
kb|g.2241.peg.1899_1	pmz:HMPREF0659_A5446	99	100	104	0	0	1	104	1	104	1.05e-75	218
kb|g.31235.CDS.508_1	cno:NT01CX_2374	38.4	25.8	194	106	8	2	192	5	163	1.18e-06	49.7
kb|g.1354.peg.2036_1	amij:EQM06_04295	97.4	48.1	308	140	5	1	294	1	302	9.23e-92	274
kb|g.244760.CDS.3660_1	vvu:VV1_0453	99	92.1	202	16	0	1	202	1	202	8.2e-141	390
fig|469602.3.peg.2054_1	ada:A5CPEGH6_02630	7.7	44.9	49	27	0	584	632	188	236	1.2e-09	58.5
kb|g.208134.CDS.938_1	rer:RER_04460	98.4	89.2	481	52	0	7	487	3	483	0	918
kb|g.25866.CDS.3589_1	pfl:PFL_5183	97.9	74	323	83	1	6	328	8	329	5.32e-177	492
kb|g.31207.CDS.2070_1	acw:A0J50_11220	99.7	98.9	354	4	0	1	354	1	354	8.45e-262	709
kb|g.32465.CDS.2114_1	nfa:nfa52850	11	28.8	111	74	3	708	814	10	119	8.32e-06	48.9
kb|g.27486.CDS.1138_1	mfun:GXM21_00350	99.2	100	124	0	0	1	124	1	124	2.65e-92	261
kb|g.244760.CDS.2417_1	bbgw:UT28_C0001G0302	89.6	25.4	71	51	1	3	71	2	72	1.17e-06	41.2
kb|g.3001.peg.588_1	lac:LBA1401	99.8	88.8	454	51	0	1	454	1	454	1.94e-304	825
fig|556264.3.peg.2200_1	fnu:FN2007	99.5	95.6	181	8	0	1	181	17	197	8.19e-130	361
kb|g.2381.peg.389_1	efa:EF1405	99	81.7	104	19	0	1	104	1	104	5.63e-62	183
kb|g.1991.peg.1828_1	aac:Aaci_1247	34	30.7	101	68	1	31	131	2	100	1.46e-07	48.5
kb|g.1354.peg.189_1	tag:Tagg_1295	10.4	51.1	47	21	1	13	59	20	64	7.95e-05	43.9
fig|537006.5.peg.537_1	add:HUW48_13060	32.1	34	106	64	3	122	227	172	271	2.85e-07	51.2
kb|g.239981.CDS.541_1	mbr:MONBRDRAFT_20369	97.6	25.5	498	326	14	6	486	29	498	1.74e-31	126
fig|537007.6.peg.117_1	ash:AL1_11940	87.3	60.4	48	19	0	2	49	189	236	9.74e-21	80.1
fig|457388.5.peg.482_1	xla:379744	97.8	27.7	477	293	17	3	441	20	482	1.18e-33	131
fig|457405.3.peg.1147_1	ada:A5CPEGH6_02630	7.7	44.9	49	27	0	584	632	188	236	1.61e-09	58.2
kb|g.2139.peg.3827_1	anl:GFC29_229	45.1	75.4	69	17	0	1	69	1	69	9.41e-35	115
fig|525364.3.peg.1166_1	als:DJ013_09875	81.8	30.8	65	43	1	1	63	3	67	6.18e-05	38.5
kb|g.29600.CDS.2245_1	cjj:CJJ81176_0830	99	33.5	212	122	8	1	207	1	198	6.03e-27	101
fig|6666666.58973.peg.363_1	med:MELS_0116	98.9	77.2	180	41	0	1	180	2	181	1.49e-101	289
kb|g.29568.CDS.2425_1	bfo:BRAFLDRAFT_268611	12	34.2	76	48	1	512	587	12	85	6.43e-08	50.4
kb|g.208693.CDS.3327_1	pmn:PMN2A_0352	98.7	31.9	160	91	4	2	150	7	159	5.35e-20	81.3
fig|573236.5.peg.873_1	bla:BLA_1381	99.5	100	187	0	0	1	187	1	187	3.69e-143	395
fig|585544.3.peg.708_1	bcac:CGC64_06635	99.4	85.1	174	26	0	1	174	7	180	2.26e-114	321
kb|g.31863.CDS.1529_1	bpl:BURPS1106A_1364	90.4	34.2	149	83	5	5	146	25	165	2.33e-15	68.9
kb|g.405.peg.1266_1	efa:EF1211	99.1	36.8	454	272	4	3	454	2	442	5.74e-95	293
kb|g.27741.CDS.1721_1	dau:Daud_0921	41.2	33	91	39	1	109	199	19	87	2.52e-06	44.3
kb|g.241237.CDS.3162_1	gym:GYMC10_0862	86	36.3	135	86	0	3	137	3	137	3.2e-23	93.2
kb|g.29562.CDS.759_1	aeq:AEQU_1641	86.1	37.6	93	58	0	10	102	9	101	5.47e-18	72
fig|411471.5.peg.2852_1	cjk:jk2093	63.2	27.4	310	176	13	143	438	42	316	2.21e-13	70.5
fig|500637.6.peg.1109_1	pmr:PMI3036	98.6	85.9	206	29	0	1	206	1	206	4.49e-136	379
kb|g.948.peg.581_1	aalg:AREALGSMS7_00859	39.5	27.4	164	108	4	4	160	1	160	3.95e-06	47.8
kb|g.2334.peg.573_1	ccu:Ccur_08920	71.8	32.2	87	50	3	15	98	5	85	0.000128	37.7
kb|g.1456.peg.2408_1	sep:SE0838	99	98.1	104	2	0	1	104	1	104	2.47e-74	214
kb|g.3441.peg.1729_1	afs:AFR_34415	35.7	31.3	67	43	2	44	108	1	66	0.00017	38.9
kb|g.27482.CDS.626_1	dsy:DSY0524	99.5	67.9	187	60	0	1	187	1	187	1.19e-98	282
kb|g.239981.CDS.1306_1	bad:BAD_1623	96.5	76.1	305	70	2	7	309	6	309	6.62e-165	460
kb|g.208693.CDS.1376_1	rher:EHE19_008590	97.6	70.2	124	36	1	2	125	4	126	4.93e-62	185
fig|484018.6.peg.2368_1	meg:DKB62_09615	99.5	69	184	54	2	1	183	1	182	1.85e-86	251
kb|g.28337.CDS.838_1	lbr:LVIS_2003	96.9	59.1	154	63	0	1	154	1	154	4.12e-64	192
fig|525367.9.peg.1919_1	lsg:lse_2685	99.8	87.9	488	59	0	1	488	1	488	0	899
kb|g.24585.CDS.3091_1	lpj:JDM1_2859	97.8	86.8	478	63	0	9	486	5	482	0	873
kb|g.27477.CDS.4473_1	rru:Rru_A2309	92.8	37.5	533	317	7	5	529	6	530	3.77e-105	326
kb|g.29667.CDS.2177_1	mrb:Mrub_2065	8.2	41.1	56	31	1	254	309	8	61	2.08e-10	57.8
fig|864566.3.peg.1058_1	cjj:CJJ81176_0182	99.7	96.8	312	10	0	1	312	1	312	3.12e-220	600
kb|g.24488.CDS.327_1	ckr:CKR_2100	27.9	28.6	77	49	2	47	123	28	98	4.76e-05	41.2
kb|g.165.peg.1750_1	gva:HMPREF0424_0054	24	34.1	138	67	5	149	265	2	136	2.77e-07	51.6
fig|657313.3.peg.1333_1	kcr:Kcr_1054	51.6	28.2	333	193	17	217	531	5	309	5.53e-13	69.7
kb|g.28900.CDS.1826_1	dma:DMR_13630	41.8	29.1	340	197	12	449	776	243	550	2.73e-19	91.7
fig|469592.4.peg.1486_1	aeq:AEQU_1641	89.8	34	97	64	0	6	102	5	101	4.79e-19	74.7
fig|537011.5.peg.1623_1	kra:Krad_0457	29.1	27.5	142	93	4	4	136	21	161	0.000144	43.5
kb|g.2189.peg.1023_1	bsue:BS3272_08020	92.9	56.4	39	17	0	2	40	6	44	6.29e-10	50.8
kb|g.1703.peg.2740_1	asul:DFR86_01970	89.5	50.6	77	38	0	3	79	227	303	1.89e-23	90.1
kb|g.23426.CDS.1920_1	acre:ACRYA_0004	54	21	309	202	9	52	339	6	293	2.52e-09	58.2
kb|g.29559.CDS.3644_1	hmg:100212234	99.3	28.4	479	299	18	3	446	107	576	2.09e-34	134
fig|393130.11.peg.1966_1	pmo:Pmob_0567	33.4	31.9	160	74	8	2	142	17	160	4.33e-07	50.8
fig|500638.3.peg.809_1	etr:ETAE_1676	99.5	93.2	192	13	0	1	192	1	192	2.78e-136	378
fig|451640.5.peg.6_1	acel:acsn021_36590	96.8	38.9	90	49	1	1	90	1	84	7.24e-14	60.5
fig|6666666.58931.peg.906_1	cco:CCC13826_0161	99.4	100	178	0	0	1	178	1	178	1.92e-136	377
fig|469592.4.peg.2979_1	pdi:BDI_1203	99.5	99.5	191	1	0	1	191	1	191	1.28e-145	401
fig|525278.3.peg.620_1	efa:EF1405	99	100	104	0	0	1	104	1	104	2.47e-74	214
kb|g.927.peg.453_1	aaci:ASQ49_05305	6.2	53.8	39	18	0	10	48	44	82	1.87e-05	45.8
kb|g.55.peg.1935_1	pcr:Pcryo_2292	36.8	42.9	105	59	1	6	110	17	120	3.4e-22	88.6
fig|742741.3.peg.2188_1	csci:HDCHBGLK_01585	99.2	62.3	122	45	1	1	121	1	122	2.51e-53	162
kb|g.2241.peg.210_1	clg:Calag_0674	32.3	34.6	104	60	3	27	122	1	104	5.57e-11	60.1
fig|469613.3.peg.1939_1	eth:CK496_06065	71.7	23	322	200	11	4	315	2	285	4.95e-09	57.4
kb|g.203.peg.1408_1	aco:Amico_1367	96.1	58.9	73	30	0	1	73	1	73	5.42e-27	92.8
fig|457424.5.peg.2228_1	aaf:AURANDRAFT_17366	50.5	30.4	92	59	2	57	148	19	105	3.01e-06	43.5
kb|g.32468.CDS.3737_1	rci:RCIX1399	98.7	34	156	94	3	2	154	21	170	7.51e-21	83.2
fig|6666666.58844.peg.2084_1	bvu:BVU_1886	62.2	32.2	115	53	3	68	182	15	104	9.75e-14	63.5
fig|6666666.58861.peg.4493_1	ash:AL1_11940	88.9	68.8	48	15	0	2	49	190	237	1.47e-23	87.4
kb|g.240294.CDS.3677_1	bdg:LPJ38_09965	88	44.3	149	80	2	8	154	259	406	1.85e-29	110
fig|411902.9.peg.1554_1	scb:SCAB_62661	13.1	24.4	131	94	3	676	802	5	134	0.000513	43.1
fig|457395.6.peg.2401_1	acel:acsn021_36590	92	45	80	44	0	1	80	1	80	1.13e-23	85.1
kb|g.3645.peg.160_1	vex:VEA_002934	99.5	96.4	194	7	0	1	194	1	194	1.09e-143	397
fig|883156.3.peg.1584_1	apo:Arcpr_0353	41.9	27.1	332	193	12	442	760	10	305	6.74e-08	54.3
fig|718252.3.peg.691_1	sus:Acid_0437	18.4	33	88	53	2	26	107	226	313	0.000181	43.1
kb|g.2242.peg.1145_1	pgn:PGN_0388	98.2	70.1	167	50	0	1	167	13	179	7.18e-82	239
kb|g.244760.CDS.3970_1	rop:ROP_09170	83.2	40.3	134	67	6	1	129	1	126	8.34e-17	72
kb|g.689.peg.2229_1	cbe:Cbei_2958	99.1	100	105	0	0	1	105	1	105	3.78e-74	214
kb|g.1267.peg.4044_1	abac:LuPra_04790	25.2	35.8	109	63	2	30	131	6	114	5.1e-10	60.5
kb|g.3886.peg.2009_1	sat:SYN_03096	58.7	49.5	91	46	0	53	143	1	91	3.79e-25	92
fig|471874.6.peg.1661_1	psta:BGK56_02455	99.5	99.5	212	1	0	1	212	1	212	6.46e-154	424
fig|645463.20.peg.2477_1	mnv:MNVI_21660	92.7	38.7	199	98	3	1	177	1	197	2.86e-35	124
kb|g.32240.CDS.2414_1	coc:Coch_0144	93.3	83.2	352	56	2	25	373	1	352	1.36e-212	585
kb|g.2530.peg.11_1	clo:HMPREF0868_0437	99.5	71.1	187	54	0	1	187	1	187	2.52e-100	286
kb|g.2499.peg.1693_1	rci:RRC232	58	36.8	304	183	5	213	515	3	298	1.84e-67	219
kb|g.2381.peg.699_1	bda:FSZ17_19660	96	28.8	73	51	1	1	72	1	73	1.22e-08	46.2
kb|g.24158.CDS.202_1	rru:Rru_A2309	96.7	45.7	540	281	6	1	534	4	537	5.62e-147	433
kb|g.239981.CDS.851_1	gbm:Gbem_1338	87.8	36.2	163	85	6	13	163	35	190	3.46e-19	80.1
fig|6666666.58860.peg.3174_1	wol:WD0879	29	35.2	105	41	4	241	345	15	92	3.25e-10	56.2
fig|521000.6.peg.886_1	pmr:PMI1394	96.6	90.2	112	11	0	1	112	1	112	6.12e-75	216
fig|525279.3.peg.2426_1	efa:EF0463	99.5	82.7	202	35	0	1	202	1	202	2.6e-130	363
kb|g.1356.peg.2981_1	cdf:CD2355	99.1	68.6	105	33	0	1	105	1	105	7.01e-52	157
fig|469595.3.peg.1156_1	pcr:Pcryo_2292	36.8	39	105	63	1	6	110	17	120	1.38e-19	81.6
kb|g.27961.CDS.627_1	ane:AN27039_1021	99.1	100	108	0	0	1	108	1	108	9.89e-76	218
kb|g.24411.CDS.554_1	xau:Xaut_3089	95.9	33.3	72	44	2	3	72	4	73	1.54e-07	43.5
fig|469596.3.peg.3432_1	aarg:Aargi30884_29400	92.2	53	100	41	3	7	101	4	102	1.77e-32	108
fig|445974.6.peg.871_1	sat:SYN_03096	55.8	40.7	86	51	0	66	151	16	101	1.69e-17	72.4
fig|658089.3.peg.2035_1	kcr:Kcr_1054	51.1	26.5	336	191	15	217	528	5	308	3.23e-10	61.2
kb|g.27062.CDS.371_1	mmh:Mmah_0954	17.7	26	104	67	2	438	537	15	112	7.69e-05	42.4
kb|g.1356.peg.1738_1	deh:cbdb_A645	97.3	29.6	71	50	0	1	71	35	105	1.22e-10	52
kb|g.207277.CDS.126_1	lku:APS55_03245	33.3	31.4	159	101	4	182	339	150	301	2.81e-12	67.8
fig|471870.8.peg.3225_1	rru:Rru_A2309	66.3	43.3	543	299	6	1	540	4	540	2.45e-137	417
kb|g.421.peg.3268_1	vpa:VPA1683	99.5	100	185	0	0	1	185	1	185	2.4e-138	382
kb|g.3655.peg.275_1	ste:STER_0762	99.5	97	201	6	0	1	201	1	201	1.08e-142	395
kb|g.25806.CDS.2251_1	phu:Phum_PHUM369770	89.2	27.6	442	292	12	4	426	7	439	4.16e-42	155
fig|457395.6.peg.4059_1	spu:593150	97.6	26.3	464	313	12	3	441	11	470	8.66e-40	148
kb|g.2936.peg.758_1	cff:CFF8240_1076	95.4	29.3	188	130	3	1	188	1	185	2.04e-23	91.7
kb|g.1485.peg.2492_1	pab:PAB0500	66.9	24.7	340	196	13	148	467	35	334	2.14e-05	45.8
fig|543734.4.peg.247_1	lcz:LCAZH_0285	99.1	100	110	0	0	1	110	1	110	3.03e-80	229
kb|g.242544.CDS.2537_1	aace:A0U92_07880	98.8	69.4	85	26	0	1	85	1	85	2.76e-40	127
fig|521003.7.peg.871_1	pfu:PF1422	67.6	28.4	342	180	15	149	465	46	347	2.46e-11	64.3
fig|411490.6.peg.1483_1	xtr:100145605	96.9	28.1	481	288	18	5	446	21	482	4.1e-35	135
kb|g.32467.CDS.5175_1	spi:MGAS10750_Spy1618	27.1	25.2	127	60	2	334	460	25	116	1.75e-08	52
fig|518636.5.peg.1723_1	cbol:CGC65_08400	94.2	67.3	162	53	0	1	162	1	162	4.77e-83	241
fig|568816.8.peg.1619_1	ain:Acin_1637	99.8	100	544	0	0	1	544	15	558	0	1082
fig|99287.1.peg.489_1	pcr:Pcryo_2292	36.8	39	105	63	1	6	110	17	120	5.09e-20	82.8
fig|411902.9.peg.4417_1	pmo:Pmob_0567	79.4	27.1	351	213	15	2	336	16	339	7.57e-24	100
fig|435591.18.peg.3550_1	pdi:BDI_3483	98.6	100	72	0	0	1	72	34	105	1.93e-47	145
fig|457392.3.peg.3891_1	cef:CE2934	20	40.8	76	41	2	260	335	14	85	3.07e-09	53.5
fig|457387.3.peg.4065_1	ngr:NAEGRDRAFT_80468	98.5	26.7	483	311	16	4	454	19	490	7.37e-38	143
fig|702444.3.peg.638_1	bth:BT_0655	96	95.9	193	8	0	8	200	1	193	8.73e-140	387
fig|537012.5.peg.2860_1	nvi:100118754	17.3	28	107	49	4	505	611	18	96	1.13e-05	43.9
fig|393126.8.peg.1511_1	nmr:Nmar_0672	67.1	25.1	323	172	12	3	302	25	300	1.13e-08	55.8
kb|g.30366.CDS.2232_1	tjr:TherJR_2211	18.4	27.2	136	83	5	2	137	6	125	0.000773	41.6
kb|g.29873.CDS.134_1	xla:447484	96.6	27.5	477	310	14	1	448	108	577	3.33e-35	137
fig|592010.4.peg.2445_1	bpb:bpr_I0467	98	63.2	201	74	0	1	201	13	213	8.32e-94	272
fig|742821.3.peg.424_1	abac:LuPra_00391	31.6	42.1	76	42	2	47	120	60	135	2.05e-06	47.4
kb|g.245259.CDS.2114_1	acf:AciM339_1233	68.6	23.6	352	203	14	140	474	4	306	1.59e-09	58.5
fig|411460.6.peg.535_1	rci:RCIX1399	85.4	36.6	131	75	2	2	130	21	145	9.89e-24	90.5
fig|405566.17.peg.2105_1	cho:Chro.20464	96.7	24	479	310	14	7	441	31	499	2.39e-25	107
fig|457395.6.peg.232_1	dfe:Dfer_0369	88.7	29	107	69	3	6	107	32	136	5.9e-07	45.8
kb|g.3099.peg.2573_1	bcac:CGC64_06635	15.2	40.3	62	35	2	269	329	26	86	1.44e-05	44.7
kb|g.27712.CDS.1094_1	bge:BC1002_3986	99.5	73.3	187	50	0	1	187	1	187	1.43e-106	302
fig|665937.3.peg.190_1	abac:LuPra_04790	46.2	31.9	119	71	4	1	109	1	119	2e-07	50.4
fig|457424.5.peg.1189_1	ada:A5CPEGH6_07440	99.2	51.7	118	57	0	1	118	32	149	3.72e-41	132
fig|435591.18.peg.607_1	sti:Sthe_0596	70.5	33.3	102	56	4	11	103	4	102	5.22e-05	40.8
kb|g.29586.CDS.667_1	cprp:I6I69_00435	97.6	100	166	0	0	4	169	1	166	4.12e-117	327
fig|469590.5.peg.2434_1	cha:CHAB381_1026	99.1	27.2	228	132	7	1	211	1	211	3.58e-22	89.4
fig|469616.3.peg.2203_1	eav:EH197_06575	47.1	32.3	217	137	5	115	322	22	237	2.6e-29	117
kb|g.31452.CDS.585_1	bln:Blon_0036	99.8	66	648	155	7	1	593	1	638	1.52e-282	783
fig|469585.3.peg.931_1	spu:593150	98	24.6	472	312	15	2	440	10	470	8.91e-33	129
kb|g.26547.CDS.1314_1	aha:AHA_1514	98.5	100	200	0	0	3	202	1	200	1.49e-149	412
kb|g.24323.CDS.2817_1	ccu:Ccur_08910	33.8	23	243	138	7	5	203	1	238	7.86e-05	44.3
kb|g.25881.CDS.3691_1	cho:Chro.20464	98.9	40.2	478	249	13	1	446	24	496	5.48e-101	310
kb|g.23271.CDS.1986_1	amuo:KWG62_06115	10.6	52.4	42	19	1	2	43	5	45	0.000441	41.2
kb|g.210587.CDS.3816_1	msm:MSMEG_1516	90.8	31.3	128	71	6	10	127	5	125	1.97e-05	42
fig|483217.6.peg.3440_1	acel:acsn021_36590	92	45	80	44	0	1	80	1	80	1.13e-23	85.1
fig|445973.7.peg.1500_1	agr:AGROH133_13117	78	59	39	15	1	5	43	229	266	6.56e-07	42.7
fig|537972.5.peg.1169_1	cju:C8J_1303	99.8	85.9	474	67	0	1	474	1	474	5.29e-319	863
kb|g.3647.peg.3805_1	neq:NEQ491	76.3	28.1	334	194	14	2	323	14	313	1.29e-23	99.8
fig|592010.4.peg.1843_1	aac:Aaci_1778	46.2	23.3	309	180	12	229	510	16	294	1.36e-07	53.1
fig|552396.3.peg.835_1	lci:LCK_p300015	85	28.1	96	67	1	15	110	12	105	1.14e-10	53.5
fig|445974.6.peg.290_1	acel:acsn021_36590	92.9	43	79	45	0	1	79	4	82	6.32e-25	88.2
kb|g.24945.CDS.977_1	ssp:SSP2333	99.5	96.3	189	7	0	1	189	1	189	3.27e-138	382
fig|563192.3.peg.421_1	dba:Dbac_1754	54.9	29.6	324	189	15	111	419	237	536	3.9e-19	90.1
kb|g.3631.peg.367_1	ssa:SSA_0813	99.7	98.8	322	4	0	1	322	1	322	3.87e-235	639
fig|500633.7.peg.777_1	aco:Amico_0727	42.5	28.2	174	69	7	2	175	4	121	3.44e-06	48.1
kb|g.2335.peg.1658_1	tkr:C7K43_09335	98.9	37.2	462	268	9	3	458	2	447	2.93e-95	294
kb|g.209412.CDS.2188_1	bacq:DOE78_16355	99	66.6	296	97	1	1	294	1	296	8.53e-153	428
kb|g.29656.CDS.1050_1	cdf:CD2356	99.4	71.6	313	89	0	1	313	1	313	1.73e-170	474
fig|742766.3.peg.1186_1	nth:Nther_0135	63.4	28.8	295	166	16	126	401	13	282	2.44e-14	72.8
fig|702447.3.peg.436_1	bcac:CGC64_06635	99.4	83.9	180	29	0	1	180	1	180	1.74e-115	324
kb|g.27062.CDS.1037_1	enc:ECL_01160	99.5	97.5	200	5	0	1	200	1	200	4.42e-146	403
fig|469599.3.peg.1921_1	dpo:Dpse_GA16546	25.7	38.3	47	26	1	48	94	15	58	5.67e-05	40
kb|g.30358.CDS.1794_1	ptr:467112	99.3	27.9	476	301	16	2	440	12	482	4.45e-40	149
kb|g.1270.peg.2622_1	bcv:Bcav_4212	70.2	25.1	378	192	15	148	495	2	318	4.48e-09	57.4
kb|g.29556.CDS.27_1	sjp:SJA_C1-10890	95.3	43.4	196	96	4	1	181	1	196	7.83e-46	152
kb|g.689.peg.1937_1	meg:DKB62_09615	99.4	74.6	181	45	1	1	180	1	181	5.97e-96	275
fig|445973.7.peg.18_1	acij:JS278_00145	5.7	55.6	36	16	0	7	42	46	81	0.000466	41.6
kb|g.23927.CDS.543_1	rru:Rru_A2309	65.5	47.3	546	273	9	1	540	4	540	1.15e-144	437
kb|g.26547.CDS.881_1	rru:Rru_A2309	74.8	29.6	304	197	8	15	305	6	305	1.23e-25	107
fig|657308.3.peg.403_1	bvu:BVU_1886	24.6	29.5	112	43	3	326	437	17	92	5.14e-07	47.4
fig|888826.3.peg.718_1	tpr:Tpau_0406	90.8	29.8	124	77	5	3	120	11	130	2.64e-07	47.4
kb|g.405.peg.1742_1	anl:GFC29_1511	71.3	23	270	189	5	1	268	1	253	6.74e-14	71.2
kb|g.3590.peg.593_1	spn:SP_1776	99	95.2	104	5	0	1	104	1	104	1.55e-68	199
fig|658089.3.peg.2489_1	abac:LuPra_04790	46.2	31.9	119	71	5	1	109	1	119	2.09e-06	47.4
fig|511145.12.peg.3602_1	cho:Chro.20464	98.9	40	478	250	13	1	446	24	496	5.48e-101	310
fig|411476.11.peg.1072_1	aeq:AEQU_1641	84.3	38.5	91	56	0	12	102	11	101	9.61e-19	73.9
kb|g.27472.CDS.476_1	dfe:Dfer_0369	63.1	32.1	78	50	2	38	114	61	136	4.03e-05	40.8
kb|g.31235.CDS.3293_1	ash:AL1_11940	11	59.2	49	20	0	11	59	189	237	9.61e-16	75.9
kb|g.2241.peg.2305_1	pmz:HMPREF0659_A5081	99.5	100	204	0	0	1	204	1	204	1e-153	423
fig|864566.3.peg.1481_1	cje:Cj0559	99.7	93.6	311	20	0	1	311	1	311	1.79e-214	585
fig|457388.5.peg.1740_1	phu:Phum_PHUM369770	98.3	28.6	476	307	14	3	454	7	473	1.67e-42	156
kb|g.1887.peg.521_1	uur:UU074	99.7	100	308	0	0	1	308	1	308	4.99e-222	604
fig|521000.6.peg.1827_1	pct:PC1_2101	99.4	68.4	174	55	0	1	174	1	174	9.46e-85	246
kb|g.29670.CDS.2343_1	pmz:HMPREF0659_A5940	99.5	95.1	182	9	0	1	182	1	182	9.82e-132	365
kb|g.213837.CDS.2080_1	bcb:BCB4264_A1523	99.7	100	304	0	0	1	304	1	304	7.8e-235	636
kb|g.26890.CDS.1398_1	aoe:Clos_0296	99.4	67	179	59	0	1	179	1	179	9.08e-90	259
kb|g.23271.CDS.2610_1	cbe:Cbei_2958	31.9	32.6	43	29	0	76	118	57	99	0.000519	36.6
fig|525367.9.peg.775_1	tna:CTN_1706	28	26.2	141	100	3	46	186	6	142	9.05e-06	47
kb|g.32468.CDS.4959_1	med:MELS_0116	98.9	66.7	180	59	1	1	179	2	181	1.09e-82	241
fig|658664.3.peg.896_1	mka:MK1561	20.3	33.5	155	85	6	385	523	9	161	7.36e-09	57
kb|g.31926.CDS.1850_1	bvu:BVU_1886	63.6	31.3	112	53	3	62	173	17	104	6.08e-13	61.2
kb|g.25575.CDS.3484_1	anr:Ana3638_03785	6.6	51.4	37	18	0	9	45	5	41	0.000717	41.2
kb|g.25575.CDS.2188_1	fno:Fnod_0855	7.1	51.1	45	21	1	3	47	12	55	0.00021	43.1
fig|6666666.50238.peg.1344_1	mhw:ACT01_06240	99.4	71.3	181	51	1	1	180	1	181	4.05e-87	253
kb|g.244674.CDS.2082_1	abac:LuPra_04790	22.7	39.3	117	62	4	1	108	1	117	8.43e-13	69.7
kb|g.207277.CDS.798_1	aia:AWH56_014125	67.4	29	155	96	6	4	154	20	164	1.13e-07	49.3
kb|g.207277.CDS.510_1	nfa:nfa52850	31.2	35.5	121	60	8	18	125	6	121	1.31e-06	49.3
kb|g.2670.peg.361_1	mlu:Mlut_23380	69.5	23.6	347	209	13	141	468	3	312	4.93e-06	47.8
fig|457395.6.peg.2327_1	meg:DKB62_09615	99.5	70.1	184	52	2	1	183	1	182	2.76e-88	256
fig|561177.4.peg.1358_1	nth:Nther_0135	62.1	27.3	308	165	13	145	432	13	281	3.07e-12	66.6
fig|360105.10.peg.1689_1	cbt:CLH_2952	53.6	20.5	293	180	9	40	312	3	262	6.04e-05	44.3
fig|563193.3.peg.2643_1	rru:Rru_A2309	65.7	47	543	280	6	1	541	4	540	1.19e-153	460
kb|g.23417.CDS.2301_1	bli:BL03143	50.7	22.3	229	134	6	2	225	6	195	0.000966	40.4
fig|657324.3.peg.658_1	bfi:CIY_08370	99.4	100	180	0	0	1	180	1	180	1.58e-136	377
kb|g.3016.peg.171_1	cjr:CJE0900	97.1	31.9	204	123	6	1	202	1	190	2.48e-25	97.1
kb|g.29664.CDS.1484_1	pru:PRU_1347	98.9	83.6	183	30	0	2	184	23	205	4.96e-122	342
fig|428126.7.peg.1666_1	sjp:SJA_C1-10890	88.7	37.4	195	108	3	1	181	1	195	1.39e-36	129
kb|g.2752.peg.1990_1	gem:GM21_1878	30.6	35.5	76	34	3	119	194	22	82	0.000625	38.1
kb|g.23290.CDS.1622_1	bvi:Bcep1808_1755	99.1	100	108	0	0	1	108	1	108	3.45e-76	219
kb|g.208017.CDS.3097_1	kra:Krad_0865	99.8	80.7	553	105	2	1	553	1	551	0	924
kb|g.1956.peg.1184_1	apv:Apar_0765	99.7	100	316	0	0	1	316	1	316	3.26e-224	610
kb|g.2920.peg.3609_1	abac:LuPra_04790	22.7	31.3	115	70	3	1	106	1	115	3.23e-07	52
kb|g.207245.CDS.171_1	dma:DMR_21660	15.8	34.7	75	44	2	1	74	1	71	0.000987	40.4
fig|553973.6.peg.912_1	kal:KALB_5337	61	30.1	123	56	6	73	194	45	138	0.00059	38.1
fig|457388.5.peg.3254_1	pdi:BDI_1740	99.8	99.4	488	3	0	1	488	1	488	0	1020
kb|g.3278.peg.753_1	aeb:C6I20_15555	33.9	30.2	116	46	5	217	328	23	107	2.83e-07	47.8
kb|g.31207.CDS.1539_1	lji:ELX58_05005	54.2	26.3	228	157	7	58	276	57	282	1.89e-11	64.7
fig|390333.10.peg.568_1	ldb:Ldb0613	99.7	100	310	0	0	1	310	1	310	1.83e-227	618
fig|469590.5.peg.969_1	ada:A5CPEGH6_07440	83.2	50	130	63	2	25	153	21	149	1.76e-41	135
kb|g.25748.CDS.585_1	lsp:Bsph_4402	99.5	93.4	181	12	0	1	181	1	181	1.45e-128	357
fig|665937.3.peg.2977_1	kcr:Kcr_1054	51.1	27.2	334	191	14	217	528	5	308	1.02e-10	62.8
kb|g.1468.peg.3876_1	afe:Lferr_2075	84.3	53.3	75	35	0	9	83	4	78	5.39e-26	90.9
fig|742740.3.peg.5005_1	api:100163001	96.8	27.3	479	303	15	12	459	12	476	9.3e-37	140
kb|g.689.peg.2849_1	maa:MAG_0910	40.1	26	308	164	13	384	643	8	299	9.57e-10	59.7
kb|g.2555.peg.181_1	abac:LuPra_04790	18.1	36.8	76	43	2	6	81	228	298	1.01e-05	47
fig|657321.5.peg.2089_1	bpb:bpr_I2491	99.7	50.6	312	144	3	1	303	1	311	5.14e-104	305
fig|411489.7.peg.1935_1	rru:Rru_A2309	95.9	42	545	304	5	1	541	4	540	7.85e-139	413
fig|445974.6.peg.1086_1	mpar:F7D14_10480	89.8	35.4	198	114	2	1	184	1	198	3.95e-36	127
fig|525259.3.peg.986_1	cdf:CD2355	99.1	100	105	0	0	1	105	1	105	3.92e-76	219
kb|g.31510.CDS.2218_1	enc:ECL_02327	99.4	94.2	172	10	0	1	172	1	172	5.12e-120	335
kb|g.1455.peg.699_1	ssp:SSP1203	98.5	96	198	8	0	1	198	1	198	3.5e-145	401
fig|6666666.59017.peg.1856_1	miw:EER00_04890	98	28.2	444	311	3	1	436	1	444	2.07e-52	181
kb|g.27477.CDS.5861_1	lgn:ABM34_01205	31	25	196	114	8	359	527	97	286	5.93e-06	48.1
kb|g.25881.CDS.4075_1	dan:Dana_GF19373	96.4	29.9	461	273	19	4	432	75	517	3.65e-35	136
fig|502558.6.peg.825_1	nam:NAMH_1523	5.2	58.8	34	14	0	103	136	3	36	6.81e-05	44.7
fig|1121334.3.peg.824_1	aac:Aaci_1778	48	24.2	318	187	12	229	522	16	303	2.41e-14	73.9
kb|g.207085.CDS.81_1	pho:PH1426	67.9	26.1	314	181	12	123	395	26	329	4.35e-15	75.1
kb|g.207086.CDS.2017_1	csc:Csac_1727	94	40.4	109	64	1	1	109	8	115	1.73e-26	94.4
kb|g.207085.CDS.2937_1	cbk:CLL_A3209	99	62.5	104	38	1	1	104	1	103	6.19e-43	135
fig|411476.11.peg.1382_1	fba:FIC_00092	18	26.1	115	57	3	513	627	5	91	1.46e-07	49.3
kb|g.421.peg.2448_1	nth:Nther_0135	21.6	28	321	178	17	158	457	13	301	4.72e-16	80.1
fig|762983.3.peg.992_1	afri:E3E15_03815	32.3	31.1	90	60	1	16	105	20	107	1.08e-06	45.8
kb|g.27487.CDS.330_1	pdi:BDI_0455	98	42.4	99	55	1	1	99	1	97	2.27e-22	82.8
kb|g.1629.peg.1348_1	mlu:Mlut_23390	99.1	100	107	0	0	1	107	1	107	7.56e-75	216
fig|575595.3.peg.860_1	aly:9327375	90.7	32.7	98	62	2	6	102	14	108	2.53e-16	68.2
kb|g.2950.peg.9_1	abac:LuPra_00391	32.5	35.5	76	47	2	43	116	60	135	0.000363	40.4
fig|500638.3.peg.2308_1	mva:Mvan_1371	90.8	29.7	128	73	6	10	127	44	164	0.000791	37.4
fig|645462.11.peg.2964_1	lsa:LSA0218	26.8	30.7	114	48	3	307	420	19	101	7.05e-10	55.5
kb|g.3647.peg.3678_1	acou:A5CBH24_04610	78.3	37	135	71	2	28	153	15	144	8.75e-15	69.7
fig|398513.5.peg.842_1	gbe:GbCGDNIH1_0841	86.6	36.2	163	94	5	25	185	39	193	2.76e-17	75.5
fig|469585.3.peg.857_1	meg:DKB62_09615	97.3	68.9	183	53	2	1	182	1	180	1.7e-85	249
fig|527004.3.peg.2906_1	ccu:Ccur_08910	33.8	23	243	138	7	5	203	1	238	1.9e-05	46.2
fig|457394.3.peg.2386_1	iho:Igni_0911	31.2	23	174	74	3	81	251	14	130	0.000417	42
fig|457392.3.peg.1631_1	bfr:BF2763	99.4	100	166	0	0	1	166	1	166	5.17e-117	327
kb|g.1267.peg.752_1	bxe:Bxe_A3986	99.6	93.4	482	32	0	1	482	1	482	0	941
fig|469608.3.peg.1353_1	bpb:bpr_I2491	4.3	50	40	20	0	482	521	2	41	0.000436	42.7
kb|g.1959.peg.1367_1	tde:TDE0743	70	24	337	202	9	3	328	4	297	2.85e-15	75.9
kb|g.213837.CDS.3883_1	bcm:Bcenmc03_6729	92.6	43.8	192	92	3	1	176	1	192	4.89e-42	142
fig|469588.3.peg.4096_1	ash:AL1_11940	94.5	69.2	52	16	0	2	53	189	240	2.32e-26	94.7
fig|264199.4.peg.1578_1	als:DJ013_04245	41.1	25.9	162	68	3	2	163	165	274	6.65e-07	50.4
kb|g.27712.CDS.778_1	capr:EQM14_11165	57.9	36.4	121	69	2	79	191	1	121	2.13e-17	73.9
kb|g.1455.peg.1966_1	allo:KWG61_02505	8.3	41.3	63	23	2	1	52	1	60	0.000113	43.9
kb|g.24411.CDS.2882_1	dvm:DvMF_0402	36	31.7	104	65	3	7	109	5	103	1.88e-13	64.7
kb|g.32230.CDS.4409_1	ent:Ent638_4004	99.1	98.2	109	2	0	1	109	1	109	2.23e-77	222
fig|445975.6.peg.120_1	efd:EFD32_1012	96	35.5	459	277	5	13	467	3	446	5.75e-87	273
kb|g.3519.peg.2190_1	acc:BDGL_003513	99.1	100	108	0	0	1	108	1	108	2.84e-75	217
kb|g.207059.CDS.1747_1	afd:Alfi_0475	99.2	71.7	120	34	0	1	120	35	154	5.86e-65	193
fig|1089456.5.peg.4634_1	pae:PA3529	99.5	100	200	0	0	1	200	1	200	1.87e-147	407
kb|g.31926.CDS.4276_1	bta:319097	98.5	29	486	303	16	5	457	309	785	3.54e-36	141
kb|g.966.peg.1683_1	too:C7K38_03290	73.2	28.1	352	215	13	98	420	80	422	7.69e-23	99.8
fig|613026.4.peg.1437_1	acre:ACRYA_0783	89.5	57.7	298	123	2	35	331	30	325	6.17e-123	355
fig|457387.3.peg.1347_1	aeq:AEQU_1641	84.3	38.5	91	56	0	12	102	11	101	2.39e-19	75.5
kb|g.1428.peg.4126_1	mal:MAGa0980	23.9	30.3	132	78	4	1	123	9	135	0.000116	43.5
kb|g.1485.peg.3042_1	cbk:CLL_A0208	17.9	31.6	98	54	4	16	110	10	97	0.000672	41.2
kb|g.23113.CDS.408_1	buf:D8682_19530	99.8	72.6	463	126	1	1	462	1	463	1.55e-259	712
kb|g.25806.CDS.542_1	ari:UM93_16440	96.2	51.4	564	257	9	20	579	2	552	1.37e-183	528
kb|g.3281.peg.139_1	sat:SYN_00591	70.4	33.8	136	75	8	28	153	46	176	2.59e-08	50.8
fig|657313.3.peg.32_1	cpi:Cpin_1342	88.8	27.4	226	140	9	3	215	8	222	2.83e-07	50.1
kb|g.31498.CDS.1546_1	smu:SMU.1869	99	100	104	0	0	1	104	1	104	3.38e-72	209
fig|411469.3.peg.1757_1	kcr:Kcr_1054	29.8	29.9	324	177	17	534	830	5	305	9.33e-17	82
fig|457396.3.peg.2448_1	cgas:J1C67_00585	99.4	71.5	165	47	0	1	165	1	165	1.26e-87	253
kb|g.241237.CDS.2071_1	sjp:SJA_C1-10890	95.3	41.9	198	96	5	1	181	1	196	1.15e-41	142
fig|469595.3.peg.2544_1	rru:Rru_A2309	73.5	30.1	299	177	10	5	282	6	293	4.66e-25	105
kb|g.23271.CDS.4434_1	eco:b3781	99.1	100	109	0	0	1	109	1	109	1.91e-78	225
kb|g.32379.CDS.1540_1	als:DJ013_04455	33	30.2	96	65	1	47	142	4	97	1.74e-09	53.5
kb|g.31084.CDS.3753_1	alm:AO498_11895	62	26.4	330	167	16	154	462	9	283	5.14e-08	53.9
kb|g.25724.CDS.1753_1	lgs:LEGAS_1533	99.7	95.2	335	16	0	1	335	1	335	5.64e-230	627
kb|g.29871.CDS.1284_1	aqb:D1818_08955	8.9	48.6	37	19	0	5	41	228	264	0.000377	42
kb|g.25575.CDS.5020_1	rci:RCIX619	94.1	29.1	175	104	5	5	179	546	700	1.89e-11	61.2
fig|613026.4.peg.1655_1	nml:Namu_4588	26	27.2	114	71	4	3	104	21	134	0.000453	41.6
kb|g.32186.CDS.1903_1	bel:BE61_11550	98.9	100	90	0	0	1	90	1	90	3.01e-64	187
kb|g.2789.peg.972_1	avs:AWM76_03625	99.4	100	164	0	0	1	164	1	164	8.62e-115	321
kb|g.207068.CDS.339_1	aqb:D1818_08955	46.4	27.7	119	76	5	1	109	1	119	1.19e-05	45.1
kb|g.3531.peg.704_1	bfs:BF2556	73.6	67.1	173	57	0	61	233	21	193	9.87e-88	257
kb|g.32222.CDS.2954_1	cbut:ATN24_14540	99.4	65.2	161	56	0	1	161	1	161	1.13e-77	227
fig|457388.5.peg.2962_1	pdi:BDI_0401	99.7	99.4	317	2	0	1	317	1	317	1.52e-234	637
kb|g.23426.CDS.847_1	asol:BEN76_06250	98.7	80.3	684	134	1	8	691	11	693	0	1147
kb|g.210980.CDS.1163_1	aeq:AEQU_1144	99.7	100	336	0	0	1	336	1	336	5.54e-242	657
kb|g.2555.peg.400_1	afn:Acfer_1201	99.2	100	124	0	0	1	124	1	124	3.76e-92	261
fig|469609.3.peg.578_1	sgo:SGO_0581	99.7	99	304	3	0	1	304	1	304	4.8e-220	599
kb|g.1182.peg.1631_1	aip:107623596	33.9	46.2	78	40	1	5	82	47	122	4.86e-10	58.2
kb|g.29670.CDS.2269_1	pmz:HMPREF0659_A6901	99.5	90.7	182	17	0	1	182	1	182	1.83e-127	355
kb|g.244081.CDS.1607_1	dka:DKAM_1262	5.1	59.4	32	13	0	3	34	23	54	0.000384	42.4
fig|536231.5.peg.2347_1	aaci:ASQ49_05305	5.2	52.9	34	16	0	8	41	44	77	0.000203	42.7
kb|g.3543.peg.43_1	rci:RRC232	57.3	42.4	297	167	4	213	509	3	295	5.56e-69	223
fig|360106.5.peg.1421_1	iho:Igni_0617	65.3	25.8	322	177	11	142	437	2	287	5.4e-21	92.4
kb|g.25402.CDS.3302_1	allo:KWG61_02505	51.2	24.2	322	204	14	111	417	7	303	6.14e-11	63.2
fig|556268.6.peg.2637_1	rci:RRC232	63	40.8	304	174	6	178	480	3	301	3.06e-69	222
kb|g.31657.CDS.1760_1	bvu:BVU_1886	71.4	27.5	120	63	3	46	165	5	100	9.99e-13	60.5
kb|g.3645.peg.1061_1	vpa:VP0580	99.5	91.6	203	17	0	1	203	1	203	1.41e-139	387
fig|471874.6.peg.3267_1	xtr:100145605	95.7	26.9	472	310	14	6	451	20	482	3.84e-33	130
kb|g.2193.peg.700_1	vpr:Vpar_0892	99.4	97.1	171	5	0	1	171	1	171	7.87e-119	332
kb|g.25005.CDS.2118_1	bvu:BVU_1886	42	27.3	110	57	2	151	260	17	103	6.05e-10	54.7
kb|g.31084.CDS.1855_1	bcl:ABC2668	99	81.7	104	19	0	1	104	1	104	6.32e-59	175
kb|g.3099.peg.332_1	lcg:L3BBH23_12590	97.7	43.5	85	48	0	1	85	1	85	3.31e-23	84
kb|g.1354.peg.3297_1	sus:Acid_0437	9.6	32	97	61	2	720	813	8	102	0.000298	43.9
kb|g.29709.CDS.1831_1	pti:PHATRDRAFT_51055	74.3	27	478	305	15	130	566	136	610	8.81e-38	147
kb|g.208709.CDS.1262_1	abas:ACPOL_3594	21	31.9	119	72	3	1	110	1	119	1.13e-09	60.1
kb|g.25866.CDS.3266_1	aasc:A4S02_05265	65.8	25.8	155	105	3	18	171	11	156	8.21e-06	44.7
fig|324831.17.peg.1352_1	rru:Rru_A0738	30.6	34.1	41	27	0	2	42	4	44	0.000197	37.4
fig|525258.3.peg.1897_1	abac:LuPra_00391	33.6	34.5	84	49	4	49	127	65	147	6.87e-05	42.7
fig|457394.3.peg.278_1	bvu:BVU_0847	99.5	99.5	188	1	0	1	188	1	188	3.03e-138	382
kb|g.25385.CDS.2847_1	beo:BEH_25840	91.3	96.2	209	8	0	1	209	39	247	4.55e-146	407
kb|g.352.peg.908_1	sag:SAG1131	99.4	100	164	0	0	1	164	1	164	1.89e-118	330
fig|585517.3.peg.1663_1	iho:Igni_0617	65.2	24.3	301	180	12	127	396	6	289	3.38e-11	63.2
fig|457405.3.peg.373_1	gwc:GWCH70_2182	46	21.7	254	180	4	91	333	3	248	3.11e-05	45.4
fig|469615.3.peg.1315_1	fgo:C4N16_02115	99.2	100	127	0	0	1	127	1	127	4.71e-92	261
fig|500638.3.peg.2618_1	etr:ETAE_1859	99.4	87.4	167	21	0	1	167	1	167	6.2e-105	296
kb|g.31926.CDS.115_1	bcop:JD108_08295	97.5	82.6	155	27	0	3	157	3	157	3.67e-97	276
kb|g.208134.CDS.1416_1	kol:Kole_0306	43.4	26.2	229	131	11	5	225	12	210	1.73e-07	52.4
kb|g.580.peg.1011_1	sma:SAV_7242	55.8	29.2	106	48	4	74	179	62	140	5.09e-06	43.9
kb|g.25575.CDS.4615_1	msm:MSMEG_6933	99.7	93.9	311	19	0	1	311	1	311	6.96e-212	579
fig|435590.12.peg.2523_1	bhr:BH0061	95.7	53.2	111	51	1	1	111	5	114	6.23e-44	138
kb|g.25575.CDS.1171_1	hms:HMU06340	36	24.3	202	112	7	6	192	5	180	9.73e-07	50.1
kb|g.29982.CDS.3247_1	ptm:GSPATT00004919001	94.4	24.7	477	325	11	13	469	11	473	3.98e-24	104
kb|g.25724.CDS.790_1	lgn:ABM34_01205	99.3	37.9	449	276	2	1	446	1	449	1.04e-109	330
kb|g.927.peg.711_1	age:AA314_07110	36.8	42.1	76	42	2	73	147	5	79	1.75e-10	55.5
kb|g.240294.CDS.2586_1	cpv:cgd2_4320	98.5	38.7	478	256	13	2	447	29	501	3.3e-91	285
fig|6666666.58932.peg.1020_1	cha:CHAB381_1026	99.5	100	215	0	0	1	215	1	215	2.97e-165	453
fig|6666666.58915.peg.1491_1	blj:BLD_1444	99.7	100	339	0	0	1	339	1	339	2.44e-242	658
fig|411479.10.peg.2880_1	tad:TRIADDRAFT_19325	98.7	27.8	475	308	13	3	448	6	474	3.86e-37	141
kb|g.2920.peg.2063_1	aqa:D1815_22135	45.1	31.3	112	64	4	4	105	6	114	0.000846	39.3
fig|469593.3.peg.1352_1	dfe:Dfer_0369	8.2	26.3	133	84	6	1209	1329	16	146	0.000363	44.3
kb|g.27712.CDS.944_1	rci:RRC232	69	40.7	300	175	3	130	429	2	298	2.13e-77	242
kb|g.29873.CDS.920_1	zma:100282572	84	38.9	90	51	2	8	96	34	120	3.99e-18	73.2
fig|411464.8.peg.956_1	dds:Ddes_1011	99.4	78.4	167	36	0	1	167	1	167	2.48e-95	272
fig|1121129.3.peg.262_1	gym:GYMC10_5582	38.2	27.7	310	172	13	447	739	3	277	4.93e-13	70.1
kb|g.208693.CDS.3148_1	aco:Amico_1367	98.7	52	75	36	0	1	75	1	75	2.69e-27	93.6
fig|525365.3.peg.448_1	spu:593150	97.7	24.9	469	305	13	3	432	10	470	7.38e-30	120
kb|g.32467.CDS.2094_1	fre:Franean1_2259	12.9	29.1	117	72	5	587	696	32	144	0.000581	42.7
kb|g.29982.CDS.1152_1	tth:TTC0096	95.7	25.1	375	199	14	7	360	7	320	1.89e-09	57.8
kb|g.207086.CDS.779_1	ckl:CKL_2771	98.6	73.7	213	56	0	1	213	1	213	8.23e-125	351
fig|537012.5.peg.2206_1	afl:Aflv_0569	18.2	30.2	126	62	3	562	687	5	104	6.32e-10	56.2
kb|g.28045.CDS.387_1	alam:RT761_01513	84.4	46.7	92	49	0	16	107	17	108	1.1e-26	94.4
kb|g.1182.peg.1050_1	cbe:Cbei_0776	84.8	35.4	96	58	3	2	96	3	95	5.16e-14	62
kb|g.29568.CDS.1591_1	ssa:SSA_0357	14.6	39.6	53	32	0	241	293	7	59	3.71e-09	53.1
kb|g.31207.CDS.2782_1	acw:A0J50_10090	99.4	98.8	161	2	0	1	161	1	161	1.75e-117	328
kb|g.244935.CDS.2232_1	car:cauri_2406	98.5	83.3	198	33	0	1	198	1	198	4.62e-123	345
fig|457421.5.peg.2212_1	dsy:DSY4471	98.5	45.2	389	208	3	1	385	1	388	5.51e-113	335
kb|g.207245.CDS.791_1	aacd:LWP59_25805	46.8	26.7	116	80	1	21	136	13	123	3.24e-06	47
fig|457387.3.peg.2953_1	bvu:BVU_2369	97	60.8	97	38	0	1	97	1	97	1.86e-44	138
kb|g.27343.CDS.2233_1	fal:FRAAL1961	34.9	31.3	128	77	4	4	120	249	376	5.44e-08	53.5
fig|585506.3.peg.1518_1	lbr:LVIS_2003	96.9	73.4	154	41	0	1	154	1	154	3.16e-82	238
kb|g.27062.CDS.3865_1	rde:RD1_0396	77.5	34.4	64	40	1	2	63	3	66	2.24e-06	40.8
fig|484018.6.peg.1390_1	tpr:Tpau_0406	12.7	37.7	61	35	2	68	125	74	134	0.000248	42.7
kb|g.28918.CDS.4160_1	lre:Lreu_0539	16.9	31.1	106	46	4	516	621	21	99	5.68e-10	56.2
fig|890402.8.peg.583_1	bxe:Bxe_A2911	88.3	36.9	160	90	5	18	175	37	187	5.03e-22	87.4
kb|g.3281.peg.3450_1	afd:Alfi_0475	97.5	44.9	156	81	2	1	155	1	152	4.17e-44	142
kb|g.2092.peg.736_1	abas:ACPOL_3594	51.5	31	116	70	5	1	106	1	116	0.000207	40.8
kb|g.25121.CDS.781_1	efa:EF2899	89.2	23.5	349	183	16	6	343	10	285	6.33e-08	53.1
fig|500635.8.peg.1774_1	bih:BIP78_0501	96.1	45.9	74	39	1	2	75	9	81	4.79e-17	67.8
fig|6666666.58931.peg.1338_1	cff:CFF8240_1076	98	54.3	197	89	1	1	197	1	196	3.13e-83	244
fig|742729.5.peg.250_1	lfv:LF543_03960	97.8	37.4	447	271	5	5	443	3	448	7.47e-99	303
fig|457392.3.peg.3455_1	ash:AL1_11940	88.9	68.8	48	15	0	2	49	190	237	1.47e-23	87.4
fig|457388.5.peg.3927_1	sli:Slin_6098	12	43.9	57	29	2	61	114	70	126	0.000318	42.4
kb|g.25748.CDS.2861_1	msv:Mesil_2147	46	27.4	208	117	8	35	242	4	177	1.99e-11	64.3
fig|862514.3.peg.683_1	ppe:PEPE_1258	99	91.3	103	9	0	1	103	1	103	7.14e-69	200
kb|g.27495.CDS.2786_1	abac:LuPra_00391	47.3	25.4	130	80	4	8	120	6	135	0.000228	41.2
kb|g.31235.CDS.1269_1	rci:RRC232	58.4	38.4	305	179	6	212	516	3	298	6.14e-69	223
kb|g.25121.CDS.834_1	aaci:ASQ49_02280	99.1	98.1	105	2	0	1	105	1	105	4.42e-73	211
kb|g.32468.CDS.493_1	mtw:CQW49_06035	59.4	44.7	76	42	0	39	114	123	198	2.74e-14	66.6
kb|g.25726.CDS.707_1	lle:AYR59_04860	46.1	24.2	223	126	9	82	292	75	266	6.79e-08	53.9
kb|g.241256.CDS.460_1	cha:CHAB381_1026	87	30.1	219	126	7	9	223	9	204	2.24e-20	85.5
kb|g.29670.CDS.1139_1	las:CLIBASIA_03565	29.9	32.7	49	31	1	46	94	20	66	0.000165	38.5
kb|g.26179.CDS.2039_1	abac:LuPra_00391	16.2	38	92	51	2	26	111	36	127	1.67e-10	62.8
fig|592010.4.peg.1498_1	cjr:CJE0900	96.8	33.8	210	119	6	4	212	2	192	9.49e-28	103
kb|g.26890.CDS.1202_1	lhil:G8J22_02678	99.3	37.1	445	278	2	3	445	2	446	1.11e-105	320
kb|g.2572.peg.706_1	dau:Daud_0921	57.7	33.3	90	60	0	48	137	2	91	1.22e-15	67.8
kb|g.30358.CDS.466_1	pjd:Pjdr2_1133	68.4	29.6	338	185	15	143	462	4	306	1.64e-17	82.4
fig|592015.5.peg.2157_1	amo:Anamo_1853	99.4	87.1	171	22	0	1	171	1	171	7.8e-110	309
fig|6666666.58908.peg.64_1	bln:Blon_2491	99.4	74.3	339	82	2	1	338	4	338	1.47e-174	487
fig|469588.3.peg.1959_1	afd:Alfi_0475	99.2	50	120	60	0	1	120	35	154	1.44e-39	129
kb|g.23927.CDS.1942_1	spu:593150	97.6	24.1	465	321	14	3	440	11	470	8.04e-32	126
fig|99287.1.peg.1627_1	stm:STM1682	99.4	100	168	0	0	1	168	1	168	7.32e-118	329
fig|469606.3.peg.1488_1	ess:ATZ33_04460	98.9	34.8	445	286	4	4	448	2	442	6.42e-82	259
fig|749518.3.peg.2677_1	aqa:D1815_22135	20.2	31.1	106	67	3	7	106	9	114	9.17e-05	44.3
fig|469593.3.peg.2264_1	aana:AANAER_0984	34	32.6	135	68	4	201	313	28	161	3.57e-08	52
kb|g.2043.peg.507_1	cff:CFF8240_1076	91	30.6	186	116	5	13	195	13	188	2.07e-19	81.3
kb|g.25866.CDS.711_1	uur:UU074	20.5	36.3	80	38	3	4	83	7	73	0.000139	42.7
fig|457400.3.peg.1847_1	eco:b3781	99.1	100	109	0	0	1	109	1	109	1.91e-78	225
kb|g.1489.peg.2738_1	cff:CFF8240_1076	97.5	32.1	196	124	4	1	195	1	188	8.48e-31	110
fig|585544.3.peg.4385_1	car:cauri_2531	14.4	43.1	51	28	1	234	284	14	63	7.14e-09	52.4
fig|469586.3.peg.996_1	cph:Cpha266_1719	80	25.4	67	47	1	17	80	16	82	5.01e-08	45.4
kb|g.3629.peg.387_1	mmh:Mmah_0954	75.5	31.7	82	54	2	26	105	58	139	3.38e-11	55.5
kb|g.244674.CDS.199_1	ssc:100156736	64.4	25	328	220	11	7	313	29	351	1.55e-15	78.2
kb|g.244760.CDS.2404_1	vfl:AL536_13895	99.5	97.7	216	5	0	1	216	1	216	1.92e-157	433
kb|g.244760.CDS.1108_1	efa:EF2738	58.2	34.5	206	118	4	4	195	357	559	8.14e-26	107
kb|g.25748.CDS.4375_1	cdf:CD2117	22.8	28.6	91	64	1	7	96	3	93	0.000243	42
kb|g.2778.peg.1381_1	ele:Elen_1892	96.8	53.3	302	139	2	8	309	24	323	5.42e-101	298
fig|457398.5.peg.1962_1	azq:G3580_06985	13.8	54.5	33	15	0	7	39	55	87	0.000285	40.8
kb|g.207382.CDS.2486_1	iho:Igni_0617	32	27.2	335	182	15	491	800	6	303	1.11e-12	69.3
kb|g.28918.CDS.1660_1	bth:BT_2229	99	93.3	104	7	0	1	104	1	104	6.83e-72	208
kb|g.25496.CDS.2081_1	plt:Plut_1493	35.8	36.2	69	38	2	38	100	5	73	1.01e-06	46.2
kb|g.2830.peg.2881_1	acht:bsdcttw_40530	98.1	64.7	102	35	1	1	101	1	102	5.13e-46	142
fig|748224.3.peg.670_1	bha:BH1623	71.3	27.2	309	190	9	1	293	1	290	9.57e-24	100
fig|411464.8.peg.1091_1	ast:Asulf_00259	22.9	50	44	22	0	101	144	36	79	1.16e-05	42.7
kb|g.1270.peg.3097_1	bpf:BpOF4_03510	99.4	100	166	0	0	1	166	1	166	7.06e-115	322
kb|g.652.peg.269_1	ptm:GSPATT00004919001	95.3	32.8	473	285	15	5	451	2	467	5.68e-52	182
kb|g.31352.CDS.704_1	pbt:ING2E5B_0125	94.2	74.6	114	29	0	6	119	54	167	1.68e-60	182
fig|748224.3.peg.2656_1	vcop:MM50RIKEN_15760	99.2	96.8	124	4	0	1	124	1	124	1.12e-93	265
fig|469586.3.peg.4781_1	bth:BT_1606	99.8	100	460	0	0	1	460	1	460	0	922
fig|573236.5.peg.1384_1	actz:CWT12_12820	82.6	48.6	109	56	0	1	109	1	109	1.07e-36	121
kb|g.23927.CDS.198_1	spu:593150	98	26.8	467	307	15	3	441	11	470	2.59e-43	158
kb|g.1267.peg.3263_1	maq:Maqu_1410	99.1	56.5	216	87	1	1	216	1	209	5.99e-89	260
fig|520999.6.peg.1762_1	ovi:T265_02660	84.1	27.5	142	87	4	10	141	9	144	1.64e-12	61.6
fig|565042.11.peg.822_1	dde:Dde_0465	67.2	24.9	361	188	14	148	491	8	302	2.72e-11	63.9
kb|g.207059.CDS.376_1	bfr:BF2527	99	86.8	204	27	0	1	204	1	204	1.29e-136	380
kb|g.2092.peg.208_1	tps:THAPSDRAFT_39754	95.9	26.9	484	306	15	5	452	12	483	3.46e-38	144
kb|g.208134.CDS.3187_1	aor:AO090020000504	21.5	34.1	44	29	0	81	124	20	63	1.47e-05	42
kb|g.208134.CDS.3043_1	rru:Rru_A2309	75	27.2	415	237	15	4	375	6	398	4.97e-21	95.5
kb|g.3735.peg.203_1	rno:58819	95.1	27.3	472	313	13	7	452	10	477	1.79e-44	162
fig|411464.8.peg.1817_1	cjk:jk2093	65.5	29.5	329	173	17	156	464	47	336	1.29e-12	68.2
fig|702444.3.peg.1915_1	rru:Rru_A2309	62.9	46	548	281	9	19	560	2	540	4.27e-141	429
kb|g.207264.CDS.1863_1	cho:Chro.20464	98.5	25.6	481	316	14	4	451	28	499	1e-32	129
kb|g.1182.peg.1413_1	als:DJ013_04245	41.3	25.9	162	68	3	2	163	165	274	2.95e-08	54.7
fig|471875.6.peg.71_1	afn:Acfer_1489	71.1	54.3	300	136	1	118	417	4	302	3.82e-117	343
kb|g.24945.CDS.2483_1	nmg:Nmag_3391	96	29	169	94	7	2	167	600	745	7.9e-07	47.4
fig|242619.13.peg.270_1	pbt:ING2E5B_0125	87.1	38.7	155	86	2	18	165	13	165	2.28e-39	130
kb|g.2189.peg.1154_1	xtr:100145605	75.5	28.7	470	301	18	121	560	17	482	3.93e-34	135
kb|g.2182.peg.2289_1	azo:azo1363	98.6	84.9	146	22	0	1	146	1	146	1.05e-91	268
kb|g.1725.peg.1756_1	ame:410032	98.9	27.2	496	323	14	5	474	54	537	1.52e-34	135
fig|658664.3.peg.2320_1	maq:Maqu_1410	99.5	60.8	212	82	1	1	212	1	211	4.31e-97	280
kb|g.28050.CDS.1383_1	sca:Sca_1174	99.5	94.5	201	11	0	1	201	1	201	4.08e-147	406
kb|g.25575.CDS.3048_1	pti:PHATRDRAFT_51055	97.2	26	497	299	19	4	452	137	612	9.91e-25	106
kb|g.3587.peg.479_1	amim:MIM_c07370	97.7	68.2	85	27	0	1	85	1	85	3.18e-35	114
kb|g.23271.CDS.416_1	ter:Tery_2011	60.9	23.3	103	59	2	45	147	5	87	1.05e-07	47.8
kb|g.2656.peg.1041_1	bme:BMEI2022	15.8	33.7	95	56	3	504	598	19	106	2.76e-09	54.3
fig|502558.6.peg.1727_1	kcr:Kcr_1054	44.3	25.2	337	184	13	386	692	10	308	3.85e-11	64.3
fig|411484.7.peg.468_1	arg:QT11_C0001G0696	10.3	57.1	42	17	1	3	44	2	42	8.33e-05	43.5
kb|g.2182.peg.1687_1	phu:Phum_PHUM369770	83.5	30.3	267	174	9	1	263	122	380	2.31e-26	107
kb|g.32230.CDS.4448_1	cro:ROD_42061	98.8	96.4	83	3	0	1	83	1	83	2.7e-57	169
kb|g.207068.CDS.3180_1	cpy:Cphy_1503	7.7	51.1	45	20	1	352	396	240	282	0.000714	41.2
kb|g.2933.peg.1399_1	oih:OB2351	14.7	38.4	73	37	2	33	103	7	73	0.000816	40.8
fig|525367.9.peg.2092_1	gka:GK2575	99.5	81.3	187	35	0	1	187	1	187	1.31e-118	333
kb|g.23931.CDS.4631_1	msv:Mesil_2486	19.2	32.6	92	57	3	110	198	83	172	2.78e-06	48.5
fig|500638.3.peg.1745_1	ccu:Ccur_08910	33.8	23	243	138	7	5	203	1	238	0.000104	43.9
fig|665937.3.peg.2488_1	apo:Arcpr_0353	63.1	29.2	305	165	12	143	434	10	276	5.22e-13	68.9
kb|g.29568.CDS.3468_1	afd:Alfi_1347	63.9	31.5	111	58	4	10	117	7	102	3.31e-08	49.3
fig|585543.3.peg.3571_1	tad:TRIADDRAFT_19325	98.7	27.2	475	311	14	3	448	6	474	1.74e-35	136
kb|g.1403.peg.1498_1	dre:352924	93.1	26.7	469	311	13	9	450	118	580	1.42e-34	135
fig|349741.23.peg.2465_1	ipo:Ilyop_2575	19.8	47.4	38	20	0	101	138	74	111	4.67e-05	41.6
fig|1089456.5.peg.3377_1	hau:Haur_0078	52.7	27.4	237	126	11	11	244	4	197	1.04e-05	46.6
fig|491077.3.peg.506_1	lfe:LAF_0496	99.4	72	164	46	0	1	164	1	164	8.62e-90	258
kb|g.26854.CDS.3189_1	kol:Kole_0306	42.2	27.9	222	124	11	11	225	18	210	4.13e-08	54.3
kb|g.31101.CDS.3095_1	fpl:Ferp_2549	78.6	28.2	301	181	8	2	295	13	285	4.6e-22	94.7
kb|g.27474.CDS.2886_1	amr:AM1_3255	14.7	30.1	103	59	2	18	108	228	329	0.00022	43.5
fig|483217.6.peg.1363_1	bvu:BVU_3628	99.7	100	315	0	0	1	315	1	315	2.62e-234	636
fig|525338.3.peg.282_1	ngr:NAEGRDRAFT_80468	98	27.3	473	302	16	5	439	19	487	7.25e-31	123
kb|g.2571.peg.156_1	csh:Closa_2525	83.7	58.5	123	51	0	24	146	1	123	1.8e-50	156
fig|622312.4.peg.1946_1	cjr:CJE0900	93.3	34.2	196	117	6	12	207	9	192	1.13e-27	103
kb|g.1959.peg.215_1	aalg:AREALGSMS7_02236	99	45.9	98	53	0	1	98	1	98	8.59e-29	99
kb|g.239981.CDS.982_1	apak:AP3564_17315	14.5	31	87	46	3	3	79	2	84	0.000523	41.6
fig|411468.9.peg.1080_1	pma:Pro0239	35.3	25	336	207	13	457	774	5	313	2.14e-09	59.3
fig|665943.3.peg.64_1	kcr:Kcr_1054	36	28.3	283	154	10	440	708	10	257	1.36e-10	62.8
kb|g.2193.peg.1653_1	tex:Teth514_0048	41.3	28.5	172	69	7	3	174	9	126	1.17e-06	49.7
kb|g.23654.CDS.1223_1	rsa:RSal33209_0845	92.6	44.5	137	75	1	8	144	24	159	3.74e-28	107
kb|g.29559.CDS.1951_1	abac:LuPra_00391	13.9	37.9	66	37	2	63	124	74	139	3.68e-06	48.5
kb|g.559.peg.1075_1	ash:AL1_11940	92.3	62.5	48	18	0	2	49	190	237	4.35e-21	80.9
kb|g.2925.peg.1895_1	cli:Clim_1719	32.8	30.9	136	80	6	29	155	53	183	0.000151	42.7
kb|g.2252.peg.1542_1	ckp:ckrop_0185	97.6	70	514	138	3	12	509	38	551	5.19e-266	734
kb|g.207237.CDS.466_1	add:HUW48_13060	20.1	31.6	117	71	3	1	108	1	117	1.09e-08	57
fig|469609.3.peg.1823_1	sgo:SGO_1803	99.4	98.2	163	3	0	1	163	1	163	3.39e-116	325
kb|g.27477.CDS.5425_1	afg:AFULGI_00008500	5.8	41.8	55	24	2	727	773	5	59	9.59e-06	44.3
fig|6666666.58860.peg.4510_1	add:HUW48_13060	8	33.6	116	65	4	1081	1186	2	115	2.6e-07	54.3
kb|g.3274.peg.1779_1	spu:593150	96.5	25.5	475	308	12	2	440	8	472	1.85e-32	128
kb|g.30858.CDS.761_1	tac:Ta0984	58.3	41.2	308	176	5	214	519	14	318	9.1e-67	218
kb|g.1468.peg.2838_1	oan:Oant_3054	99.8	100	499	0	0	1	499	1	499	0	1045
kb|g.25724.CDS.1701_1	lgs:LEGAS_1017	99.4	96.9	159	5	0	1	159	1	159	2.06e-115	322
kb|g.2571.peg.230_1	eat:EAT1b_2615	86.4	50.5	95	45	1	12	106	11	103	1.05e-33	112
kb|g.1274.peg.5987_1	dac:Daci_5478	99.1	100	107	0	0	1	107	1	107	7.56e-75	216
kb|g.29103.CDS.338_1	bdm:EQG53_01150	95	78.7	207	44	0	9	215	3	209	1.13e-122	345
fig|206672.9.peg.1349_1	blo:BL0614	99.8	100	638	0	0	1	638	1	638	0	1177
fig|469592.4.peg.3734_1	pdi:BDI_0458	99.4	100	166	0	0	1	166	34	199	2.43e-118	332
kb|g.28050.CDS.2295_1	acit:HPK19_15245	91.9	45.2	93	49	2	8	98	7	99	5.26e-22	82
fig|565047.3.peg.1986_1	ach:Achl_1430	51.9	30.5	82	49	1	69	150	60	133	1.94e-06	44.3
kb|g.3102.peg.1257_1	afn:Acfer_1489	99.7	53.5	327	130	3	1	327	1	305	2.24e-112	327
fig|742741.3.peg.3087_1	acac:EYQ97_12300	97.4	70.4	189	56	0	1	189	1	189	2.43e-93	281
kb|g.27343.CDS.1557_1	afd:Alfi_1347	99.3	100	138	0	0	1	138	1	138	2.44e-97	275
fig|471872.6.peg.1111_1	cpv:cgd2_4320	97.5	39.2	250	135	7	5	239	32	279	6.93e-46	159
fig|525306.3.peg.1092_1	lac:LBA1401	99.8	99.6	454	2	0	1	454	1	454	0	909
kb|g.23309.CDS.948_1	olu:OSTLU_29046	98.9	37	478	273	9	5	456	14	489	5.62e-101	310
fig|561177.4.peg.541_1	asac:ATHSA_0512	96.1	42.7	75	42	1	3	76	4	78	6.82e-19	72.4
kb|g.405.peg.576_1	pti:PHATRDRAFT_51055	74.6	27.8	478	301	15	128	564	136	610	1.95e-40	155
fig|537972.5.peg.871_1	hms:HMU14090	94.3	57	100	43	0	1	100	1	100	1.38e-37	121
fig|613026.4.peg.286_1	tex:Teth514_0048	10	31.4	86	50	2	2	78	5	90	0.000142	44.3
fig|386585.9.peg.5054_1	ece:Z5453	99.5	100	206	0	0	1	206	1	206	8.23e-154	423
kb|g.208271.CDS.2242_1	rci:RCIX1399	87.5	36.3	135	78	2	2	134	21	149	6.25e-22	85.9
kb|g.559.peg.662_1	pru:PRU_1348	99.7	100	310	0	0	1	310	1	310	2.94e-233	633
fig|457398.5.peg.2346_1	dds:Ddes_0602	99.5	81.9	188	34	0	1	188	1	188	2.14e-113	320
kb|g.2936.peg.1241_1	clo:HMPREF0868_1058	98.3	67.4	178	58	0	3	180	4	181	7.12e-90	259
fig|742729.5.peg.96_1	mau:Micau_6284	12.4	40	60	27	1	287	346	234	284	6.81e-05	44.3
kb|g.241237.CDS.1561_1	gyc:GYMC61_3149	99.4	98.7	317	4	0	1	317	1	317	1.51e-230	627
fig|500639.8.peg.1212_1	ecan:CWI88_12280	99.7	100	290	0	0	1	290	1	290	1.43e-214	584
fig|742729.5.peg.870_1	bla:BLA_1381	99.5	100	187	0	0	1	187	1	187	3.69e-143	395
fig|411471.5.peg.5318_1	abac:LuPra_00391	24.9	25.5	145	95	4	5	136	7	151	0.000178	43.5
kb|g.31352.CDS.1049_1	spu:593150	98	27.4	471	303	13	3	443	11	472	7.53e-45	162
fig|469596.3.peg.1718_1	arf:AR1Y2_0984	99.4	55.3	541	232	5	1	531	6	546	1.21e-214	605
fig|556259.3.peg.1611_1	lcr:LCRIS_00419	17.6	27.7	112	50	3	526	637	20	100	8.23e-08	50.1
fig|334390.12.peg.569_1	lfe:LAF_0496	99.4	99.4	164	1	0	1	164	1	164	4.63e-119	332
kb|g.2571.peg.1490_1	dsy:DSY0524	99.5	67.4	187	61	0	1	187	1	187	9.34e-96	275
kb|g.245259.CDS.1590_1	wch:wcw_1531	82	26.2	84	60	2	15	96	17	100	6.65e-05	38.1
kb|g.27487.CDS.1624_1	cpi:Cpin_1342	25	29.8	104	65	4	4	99	8	111	4.66e-05	44.7
kb|g.1629.peg.1606_1	aau:AAur_3045	77.8	73.2	112	30	0	1	112	1	112	5.26e-54	165
fig|272620.3.peg.3340_1	nml:Namu_3583	72	27.4	124	64	4	46	166	43	143	1.05e-08	50.8
fig|563192.3.peg.2833_1	efa:EF1405	64.2	35.3	102	44	2	49	150	18	97	1.22e-11	57.4
fig|449673.7.peg.1551_1	bvu:BVU_2369	97	59.4	96	39	0	1	96	1	96	4.01e-41	130
fig|585544.3.peg.4167_1	bth:BT_2229	99	93.3	104	7	0	1	104	1	104	2.78e-71	206
kb|g.1274.peg.1850_1	hsa:10587	99.8	41.3	475	250	14	1	449	37	508	2.61e-102	314
kb|g.1009.peg.2945_1	tps:THAPSDRAFT_39754	95.9	27.1	484	305	15	5	452	12	483	1.33e-38	145
kb|g.24961.CDS.2587_1	keb:GXN75_03975	99.7	88.2	296	35	0	1	296	1	296	2.8e-199	546
kb|g.2571.peg.1543_1	bag:Bcoa_2801	96.6	63.7	201	73	0	7	207	1	201	1.96e-94	273
kb|g.29568.CDS.2285_1	ldb:Ldb1602	35.3	28.9	128	61	5	235	362	3	100	1.04e-09	54.7
fig|469589.3.peg.1922_1	aqb:D1818_08955	27.5	30.1	136	79	5	1	125	1	131	4.09e-07	51.6
kb|g.29873.CDS.4036_1	brm:Bmur_2721	97.2	56.1	314	136	2	1	314	4	315	2.24e-119	345
kb|g.2950.peg.15_1	bgoe:IFJ75_15730	76.6	29.3	82	58	0	21	102	4	85	7.42e-09	48.1
kb|g.2732.peg.250_1	cdf:CD2117	98.4	48	300	155	1	1	299	1	300	3.96e-101	298
kb|g.25856.CDS.1124_1	aagg:ETAA8_41890	83.7	29.9	87	57	1	14	100	14	96	2.09e-10	52.4
kb|g.3162.peg.1578_1	mct:MCR_0637	99.5	100	205	0	0	1	205	1	205	1.6e-155	427
fig|644042.15.peg.2790_1	adu:107468403	35.4	46.3	80	42	1	9	88	53	131	2.29e-11	62
kb|g.244674.CDS.1210_1	dvu:DVU0283	61.9	27.9	359	223	12	92	427	312	657	1.63e-22	100
fig|491074.3.peg.1703_1	tpe:Tpen_0040	19	29.4	136	70	5	1	123	6	128	6.21e-07	51.2
kb|g.2752.peg.1917_1	gym:GYMC10_5582	27.3	30.3	152	90	5	148	287	6	153	0.000645	41.2
fig|537011.5.peg.3578_1	pmz:HMPREF0659_A6901	98.4	84.6	182	28	0	1	182	1	182	7.99e-118	330
fig|613026.4.peg.1022_1	hms:HMU01240	85.1	45.7	328	154	5	52	371	24	335	7.17e-92	278
kb|g.29550.CDS.838_1	abp:AGABI1DRAFT81981	20.7	39.6	53	25	2	130	182	19	64	1.26e-06	45.4
fig|568816.8.peg.1025_1	ain:Acin_1044	99.4	100	171	0	0	1	171	1	171	1.21e-122	342
kb|g.26084.CDS.1913_1	sga:GALLO_1933	30.1	25.9	112	56	3	259	370	18	102	2.47e-08	50.8
kb|g.32379.CDS.1104_1	mcc:712475	95.9	27.6	478	297	18	3	441	37	504	2.12e-35	137
kb|g.31084.CDS.3317_1	fal:FRAAL1961	20.9	25.9	112	79	1	4	111	26	137	5.55e-08	54.7
fig|411477.4.peg.3258_1	rru:Rru_A2309	66.4	47.3	545	275	7	1	541	4	540	3.87e-159	474
kb|g.689.peg.2691_1	rop:ROP_09170	85.2	36.1	133	83	2	3	134	2	133	1.05e-27	100
fig|411467.6.peg.1192_1	lmae:FGL90_05650	54	22.8	246	169	5	71	301	62	301	9.7e-15	75.1
kb|g.209412.CDS.2228_1	bse:Bsel_2153	17.1	30.3	99	54	2	2	85	3	101	0.000271	42.4
fig|556258.5.peg.4111_1	gvi:glr0480	10	48.9	47	23	1	71	116	70	116	6.73e-06	47.8
kb|g.29873.CDS.4254_1	tte:TTE1880	99.1	54.2	107	46	2	1	107	2	105	1.29e-36	119
fig|742821.3.peg.2456_1	camy:CSUIS_0140	99.5	63.2	185	64	3	1	185	1	181	1.84e-84	246
fig|6666666.58943.peg.2186_1	rci:RRC232	58	37	308	177	5	213	515	3	298	1.84e-67	219
fig|469588.3.peg.3752_1	boa:Bovatus_01348	81.8	100	166	0	0	37	202	1	166	1.9e-117	330
fig|545696.5.peg.365_1	aarg:Aargi30884_20190	24.5	28.2	174	104	7	370	523	4	176	2.08e-08	55.5
kb|g.27460.CDS.3090_1	mhw:ACT01_06240	16.2	59.4	32	13	0	164	195	6	37	5.29e-08	50.1
kb|g.207318.CDS.559_1	aac:Aaci_1778	52.1	28.2	316	189	11	141	428	14	319	2.81e-19	88.6
fig|457393.3.peg.3034_1	bfr:BF1035	99.4	85.7	315	45	0	2	316	1	315	3.52e-205	562
kb|g.244760.CDS.785_1	anr:Ana3638_00710	65.2	26	104	55	2	49	151	16	98	4.41e-11	55.8
kb|g.207059.CDS.852_1	abac:LuPra_00391	13.8	36.5	63	39	1	65	126	74	136	3.74e-06	48.5
kb|g.31235.CDS.3280_1	ahl:AHTJS_13055	99.1	100	108	0	0	1	108	1	108	6.96e-76	218
fig|525279.3.peg.672_1	efa:EF1338	98.4	85.9	304	43	0	1	304	1	304	3.92e-195	536
fig|469595.3.peg.1506_1	cyo:CD187_15475	98.9	100	87	0	0	1	87	1	87	1.99e-63	185
fig|626939.3.peg.1734_1	cff:CFF8240_1076	96.7	36.5	203	112	8	1	202	1	187	4.09e-27	101
kb|g.2606.peg.1676_1	mva:Mvan_5905	34.2	38.2	55	32	2	30	84	43	95	4.14e-06	43.5
fig|537012.5.peg.3956_1	bcel:BcellWH2_00480	99.3	100	144	0	0	1	144	1	144	6.81e-101	286
kb|g.3533.peg.2445_1	bhf:C3V43_06810	99	61.2	201	77	1	2	201	1	201	2.18e-83	245
kb|g.31355.CDS.2528_1	sjp:SJA_C1-10890	95.8	40.6	197	102	3	1	182	1	197	7.42e-43	145
kb|g.25575.CDS.5566_1	tet:TTHERM_01044760	91.5	40.7	118	70	0	9	126	388	505	6.74e-23	92
kb|g.2925.peg.806_1	vha:VIBHAR_06375	93.5	81.2	101	19	0	1	101	331	431	4.48e-53	171
kb|g.27853.CDS.790_1	pit:PIN17_A0124	99.2	83.6	122	20	0	1	122	1	122	8.28e-77	222
kb|g.209412.CDS.423_1	bon:A361_03250	99.6	95.1	284	14	0	1	284	1	284	1.57e-199	545
kb|g.1506.peg.4725_1	dps:DP0809	13.4	39.3	56	31	1	69	121	74	129	4.53e-05	44.3
fig|6666666.59001.peg.1007_1	rru:Rru_A2309	97.6	47.5	541	276	5	1	539	4	538	4.68e-154	451
kb|g.3647.peg.3408_1	ada:A5CPEGH6_02630	96.4	58.5	53	22	0	2	54	189	241	1.18e-22	85.1
kb|g.245259.CDS.1259_1	cjj:CJJ81176_0830	97.1	31.9	204	123	4	1	202	1	190	1.16e-26	100
fig|272620.3.peg.3009_1	bbw:BDW_04515	76.8	29.7	64	44	1	2	64	3	66	5.9e-07	42.4
kb|g.207277.CDS.785_1	gbe:GbCGDNIH1_1878	96.3	54.1	157	70	2	1	155	1	157	4.28e-53	165
fig|411479.10.peg.2444_1	iho:Igni_0911	31.6	23.6	174	73	3	81	251	14	130	0.000309	42.4
kb|g.29559.CDS.3775_1	tpt:Tpet_0058	68	43.5	292	162	3	121	411	17	306	3.42e-75	236
kb|g.31352.CDS.1359_1	afd:Alfi_0475	96.8	53.9	154	70	1	4	156	1	154	1.11e-53	166
fig|362948.14.peg.52_1	ptm:GSPATT00004919001	97.1	26.2	477	300	15	2	438	5	469	4.42e-30	121
kb|g.3836.peg.1832_1	sga:GALLO_1933	99	100	104	0	0	1	104	1	104	9.7e-72	207
fig|500637.6.peg.3033_1	pmr:PMI1213	99.5	91.4	187	16	0	1	187	1	187	1.61e-128	358
fig|545696.5.peg.3103_1	cha:CHAB381_1026	94.1	28	211	124	5	1	190	1	204	7.97e-26	98.6
fig|585543.3.peg.2057_1	spu:593150	98	26.9	468	310	14	3	446	11	470	5.88e-38	143
fig|657313.3.peg.346_1	tte:TTE2220	74.9	29.3	321	192	12	4	319	2	292	2.58e-22	95.9
fig|411469.3.peg.643_1	ere:EUBREC_1219	99	94.1	101	6	0	1	101	1	101	5.72e-65	190
kb|g.29103.CDS.2058_1	cre:CHLREDRAFT_195914	96.2	28.5	480	305	16	2	452	13	483	9.55e-38	143
kb|g.3133.peg.2540_1	sjp:SJA_C1-10890	95.3	41.8	196	99	4	1	181	1	196	8.14e-42	142
kb|g.2670.peg.545_1	dde:Dde_0465	44	27.7	328	186	13	314	625	8	300	1.31e-17	83.6
fig|272620.3.peg.3794_1	lcv:FBA2_03020	25.5	28.9	225	145	6	66	281	64	282	1.66e-17	85.5
fig|445975.6.peg.758_1	apra:G3A50_00040	37.2	30.9	191	93	8	111	280	233	405	0.000331	42.4
kb|g.209412.CDS.3087_1	pmo:Pmob_0567	32.4	30.3	152	76	6	2	138	17	153	3.19e-06	48.1
fig|592015.5.peg.1450_1	aco:Amico_1367	89	68.9	74	22	1	3	75	2	75	9.16e-32	105
fig|469599.3.peg.1471_1	ast:Asulf_01557	7.3	45.7	46	24	1	1	46	1	45	8.62e-05	44.3
kb|g.32222.CDS.3377_1	cbe:Cbei_0776	94.2	50	98	48	1	1	97	1	98	1.61e-35	116
kb|g.2139.peg.1117_1	mdo:100015072	95.9	29.1	474	292	14	3	443	15	477	2.1e-53	186
kb|g.207086.CDS.1454_1	smf:Smon_0720	38.5	27.2	287	169	13	405	661	9	285	3.08e-06	49.3
kb|g.878.peg.341_1	aacd:LWP59_18685	80.4	63	119	44	0	1	119	1	119	1.2e-53	164
fig|6666666.58861.peg.2220_1	abac:LuPra_00391	12.8	34.5	58	37	1	62	118	74	131	0.000954	40.8
fig|6666666.59017.peg.2445_1	bpb:bpr_I2491	7.9	60	40	16	0	60	99	2	41	9.25e-08	53.1
fig|525362.3.peg.274_1	rci:RCIX1399	79.1	36.6	131	75	2	14	142	21	145	2.87e-23	89.7
kb|g.1356.peg.1598_1	med:MELS_0116	98.9	67.8	180	57	1	1	179	2	181	2.67e-83	243
kb|g.32397.CDS.1895_1	rru:Rru_A2309	92.8	37.9	541	305	7	5	530	6	530	1.96e-105	327
fig|1156918.4.peg.2786_1	dde:Dde_0465	68.6	24.2	351	194	15	146	482	8	300	6.39e-08	53.5
kb|g.23426.CDS.1396_1	aae:aq_500	4.9	64.5	31	11	0	5	35	11	41	0.000491	42
kb|g.31352.CDS.2873_1	pdi:BDI_0455	99	78.8	99	21	0	1	99	1	99	9.99e-56	167
fig|525318.3.peg.802_1	lhil:G8J22_02678	99.6	100	451	0	0	2	452	2	452	0	894
kb|g.23931.CDS.1839_1	gbr:Gbro_2229	99.5	92.8	195	14	0	1	195	1	195	6.29e-139	385
kb|g.23931.CDS.867_1	hau:Haur_0078	20.1	33.1	145	71	6	155	289	4	132	6.25e-07	51.2
fig|469593.3.peg.1898_1	bvu:BVU_3628	99.7	100	315	0	0	1	315	1	315	2.62e-234	636
kb|g.165.peg.1279_1	sep:SE0547	99.7	100	310	0	0	1	310	1	310	2.59e-227	618
kb|g.25748.CDS.1076_1	acm:AciX9_1187	23.9	38.2	89	48	3	3	91	228	309	1.51e-06	49.3
fig|398525.3.peg.7686_1	dba:Dbac_1754	54.1	26.8	325	190	18	77	383	242	536	6.46e-12	67.4
fig|6666666.58844.peg.2600_1	fba:FIC_00092	81.9	38.9	90	51	2	8	93	3	92	1.1e-16	68.6
kb|g.25496.CDS.4962_1	rno:50551	94.9	30.3	479	293	15	9	457	41	508	5.38e-43	158
kb|g.25806.CDS.416_1	tad:TRIADDRAFT_19325	90.8	24.3	449	305	14	2	425	4	442	5.71e-15	76.3
fig|518636.5.peg.1583_1	shi:Shel_25220	99.1	67	315	101	3	1	314	1	313	1.34e-146	414
kb|g.1482.peg.582_1	ame:410032	10.7	35.2	71	41	2	90	155	28	98	0.000644	42
kb|g.2555.peg.221_1	cmiu:B1H56_12185	83.7	42.9	77	42	1	8	84	10	84	4.77e-22	81.3
fig|411474.6.peg.2503_1	ipo:Ilyop_1525	99.5	54	198	73	5	1	196	1	182	1.21e-64	196
kb|g.1489.peg.2196_1	cbo:CBO3434	99.1	100	105	0	0	1	105	1	105	3.64e-72	209
fig|457392.3.peg.2220_1	cha:CHAB381_1026	99.1	30.6	229	123	9	1	211	1	211	2.14e-25	97.8
kb|g.3016.peg.29_1	tan:TA04645	95.4	25.5	483	310	13	6	458	115	577	1.86e-38	147
kb|g.3249.peg.505_1	cbf:CLI_1815	99.3	100	143	0	0	1	143	1	143	9.41e-102	286
kb|g.28899.CDS.497_1	age:AA314_05227	8.3	52.3	44	21	0	69	112	228	271	0.0007	41.6
fig|525325.3.peg.945_1	lfe:LAF_0528	99	98.1	104	2	0	1	104	1	104	2.03e-73	212
fig|665943.3.peg.1055_1	mpri:MP3633_2522	31.4	28.6	140	62	5	304	443	47	148	4.16e-06	45.8
kb|g.1066.peg.1425_1	ajm:119062361	18.9	42.9	35	19	1	66	100	80	113	0.000245	39.3
kb|g.209412.CDS.1883_1	clo:HMPREF0868_1363	26.2	28.3	166	75	6	8	172	4	126	0.000829	41.2
fig|709991.5.peg.2854_1	ald:GFH31_08565	24.6	47.4	116	60	1	22	137	34	148	8.07e-31	115
fig|709991.5.peg.1558_1	ald:GFH31_08565	25.6	45.9	109	59	0	25	133	38	146	1.67e-27	106
fig|411463.4.peg.1015_1	cdf:CD2117	96.8	49.3	302	153	0	3	304	1	302	6.52e-107	313
kb|g.240103.CDS.480_1	bju:BJ6T_31340	95.8	41.4	162	93	1	6	165	249	410	8.86e-31	114
fig|525259.3.peg.2410_1	cdf:CD1631	99.6	98.3	234	4	0	1	234	1	234	1.85e-173	475
fig|428126.7.peg.1269_1	arf:AR1Y2_0984	99.1	55.5	541	229	3	1	529	6	546	1.98e-213	602
fig|6666666.58896.peg.1374_1	msm:MSMEG_6934	31.9	30.8	117	54	3	248	364	17	106	5.88e-09	52.8
fig|1122993.3.peg.1367_1	oih:OB2351	38.9	27.6	333	181	14	475	782	8	305	3.74e-17	82.8
fig|645464.7.peg.527_1	cju:C8J_0520	99.7	100	311	0	0	1	311	1	311	9.78e-228	619
kb|g.30858.CDS.1575_1	aaci:ASQ49_00255	99.2	77.7	121	27	0	1	121	1	121	1.86e-66	196
fig|556267.4.peg.521_1	hms:HMU03320	99.5	83.3	198	33	0	1	198	1	198	4.64e-122	342
kb|g.29586.CDS.1017_1	cef:CE0224	99.2	77.4	514	114	1	1	512	1	514	1.26e-303	829
kb|g.32451.CDS.1171_1	anr:Ana3638_08275	97.7	54.7	128	53	3	1	128	1	123	7.2e-46	144
kb|g.25284.CDS.1189_1	amic:Ami3637_12410	94.7	30.7	150	85	3	6	149	7	143	2.28e-17	74.7
fig|272620.3.peg.1171_1	kpn:KPN_01152	99.7	100	295	0	0	1	295	1	295	4.61e-218	593
fig|457401.3.peg.349_1	eco:b1710	99.5	100	183	0	0	1	183	1	183	9.44e-135	373
fig|759350.9.peg.1761_1	miw:EER00_04890	69.9	23.8	408	196	19	134	510	87	410	3.23e-10	61.6
kb|g.23426.CDS.2020_1	ajo:RZ95_01730	99.5	100	183	0	0	1	183	1	183	9.07e-133	368
kb|g.216330.CDS.1011_1	ash:AL1_11940	92.5	65.3	49	17	0	2	50	189	237	2.31e-21	81.6
kb|g.23549.CDS.2602_1	bsu:BSU28500	99	100	104	0	0	1	104	1	104	8.29e-73	210
fig|1089456.5.peg.3469_1	sro:Sros_9142	25.8	36.5	74	41	3	157	228	20	89	3.25e-08	50.1
kb|g.2261.peg.592_1	mav:MAV_2199	99.4	100	153	0	0	1	153	1	153	2.54e-113	317
fig|6666666.58908.peg.1937_1	hla:Hlac_1021	70.3	24.4	352	196	13	2	351	5	288	6.48e-10	60.1
kb|g.32388.CDS.5977_1	sye:Syncc9902_0720	32.8	48	100	50	1	24	123	8	105	1.1e-30	110
fig|1089456.5.peg.1230_1	pae:PA4366	99.5	100	193	0	0	1	193	1	193	7.7e-148	407
fig|6666666.59017.peg.2611_1	efa:EF2739	99.5	100	187	0	0	1	187	1	187	3.03e-142	392
fig|411476.11.peg.4376_1	xla:443948	15.2	39.6	53	26	2	212	262	15	63	1.29e-06	45.8
kb|g.2181.peg.447_1	nme:NMB1324	64.2	94.3	314	18	0	175	488	1	314	3.31e-215	595
fig|483217.6.peg.2948_1	aprc:113863860	29.3	26.5	136	76	5	253	364	14	149	4.23e-07	48.9
fig|1121315.3.peg.2061_1	nth:Nther_0135	68.9	25.6	308	184	14	115	400	13	297	8.07e-12	65.1
fig|99287.1.peg.3346_1	sma:SAV_7243	49.3	32.7	107	66	3	30	133	70	173	8.37e-07	48.1
fig|525327.3.peg.748_1	rru:Rru_A2309	95.7	42	514	284	6	4	509	30	537	3.6e-124	374
kb|g.3533.peg.2174_1	med:MELS_0116	47.2	31.1	122	59	2	1	103	1	116	2.63e-13	65.1
kb|g.25575.CDS.1936_1	ptm:GSPATT00004919001	96.4	24.5	474	328	12	5	459	9	471	3.27e-20	92.4
kb|g.24411.CDS.157_1	mmk:MU9_1499	98.9	100	87	0	0	1	87	1	87	2.83e-63	185
fig|265669.14.peg.374_1	tna:CTN_1706	44.8	23.4	278	158	5	50	276	6	279	5.18e-06	47.8
kb|g.242258.CDS.1631_1	als:DJ013_02075	29.8	37.9	132	78	2	17	147	15	143	2.15e-20	86.7
kb|g.32222.CDS.27_1	acit:HPK19_23140	66.4	28.7	101	60	3	42	140	10	100	0.00034	37.4
kb|g.208017.CDS.1352_1	mxa:MXAN_4896	65.2	43.1	58	33	0	9	66	4	61	7.2e-13	57.8
fig|575587.3.peg.1556_1	ajn:BVL33_06205	99.7	100	316	0	0	1	316	1	316	3.04e-229	623
kb|g.1703.peg.2435_1	arf:AR1Y2_0984	71.2	28.8	198	138	2	2	196	349	546	4.85e-21	91.7
kb|g.31235.CDS.3062_1	ahl:AHTJS_13995	99.3	97.9	145	3	0	1	145	1	145	5.02e-107	300
kb|g.2745.peg.3679_1	ain:Acin_1637	16	35.9	117	59	5	356	457	22	137	1.01e-07	54.3
kb|g.32186.CDS.5393_1	rer:RER_40230	28.3	33	112	66	3	4	106	8	119	6.52e-08	53.5
kb|g.24323.CDS.3301_1	alr:DS731_18655	69.5	36.7	60	35	2	2	58	3	62	1.07e-07	44.3
fig|561177.4.peg.580_1	and:GRQ40_11965	25.7	31	84	52	1	2	85	55	132	1.1e-06	48.9
kb|g.2778.peg.710_1	hbu:Hbut_0180	14.8	35.9	92	49	3	77	165	7	91	0.000646	41.6
kb|g.30366.CDS.394_1	ess:ATZ33_04460	99.5	37.7	448	265	6	1	440	1	442	4.34e-87	272
fig|324831.17.peg.1318_1	lga:LGAS_1325	99.7	100	311	0	0	1	311	1	311	4.65e-226	615
fig|411464.8.peg.196_1	cjj:CJJ81176_0830	92.8	31.3	198	117	5	9	201	9	192	1.04e-23	92.8
fig|6666666.58860.peg.1211_1	bfr:BF1259	99.5	100	188	0	0	1	188	1	188	1.06e-138	384
kb|g.25402.CDS.3577_1	cha:CHAB381_1026	85.5	26.2	214	123	9	27	221	14	211	1.74e-11	60.8
fig|445974.6.peg.2732_1	hor:Hore_20410	40.6	27.9	298	157	15	384	646	7	281	7.08e-06	47.8
kb|g.1270.peg.2753_1	bpf:BpOF4_14965	99.7	100	293	0	0	1	293	1	293	1.45e-229	622
fig|742821.3.peg.1636_1	aav:Aave_2568	98.5	67.5	191	62	0	3	193	2	192	3.7e-96	276
fig|360105.10.peg.784_1	eel:EUBELI_20056	18.2	34.6	104	59	3	466	569	9	103	4.95e-15	70.5
kb|g.29647.CDS.3531_1	bmq:BMQ_3941	99.1	77	678	152	3	5	680	4	679	0	1071
fig|272621.20.peg.1009_1	lac:LBA1047	99.4	100	164	0	0	1	164	1	164	2.79e-120	335
fig|469596.3.peg.160_1	med:MELS_0116	13.8	55.6	27	12	0	161	187	7	33	5.73e-06	44.3
kb|g.207085.CDS.1938_1	mfe:Mefer_1537	32.2	29.1	237	138	8	409	623	6	234	1.31e-15	77.4
kb|g.32397.CDS.1315_1	csr:Cspa_c10350	99.3	100	133	0	0	1	133	1	133	1.18e-88	253
kb|g.2187.peg.1759_1	azo:azo1635	87.1	53.7	54	25	0	5	58	24	77	1.02e-17	68.9
kb|g.1506.peg.762_1	anl:GFC29_229	45.4	75.4	69	17	0	1	69	1	69	3.68e-34	114
kb|g.1051.peg.3824_1	acl:ACL_1343	21.3	30.1	166	88	7	381	522	5	166	3.05e-07	52
kb|g.24585.CDS.1582_1	cwo:Cwoe_1925	9.8	45.9	61	32	1	118	177	207	267	4.12e-05	45.8
kb|g.23271.CDS.765_1	cars:E1B03_06720	99.5	100	200	0	0	1	200	1	200	1.95e-149	412
kb|g.29103.CDS.3136_1	dpo:Dpse_GA15270	96.6	29.1	501	295	18	15	475	10	490	1.42e-39	148
fig|520999.6.peg.2714_1	pala:CO695_14985	99.5	100	214	0	0	1	214	1	214	4.54e-155	427
kb|g.3441.peg.758_1	aeu:ACEE_10260	99.4	75.2	165	41	0	1	165	1	165	4.35e-86	249
fig|471881.3.peg.996_1	syc:syc2264_d	34.3	32.7	98	60	2	16	113	14	105	8.98e-12	60.1
fig|469599.3.peg.1253_1	vpr:Vpar_1121	16.9	56.7	30	13	0	50	79	18	47	1.51e-07	47
fig|525259.3.peg.2917_1	meg:DKB62_09615	99.5	71.4	182	51	1	1	181	1	182	1.09e-89	259
kb|g.23371.CDS.1749_1	aseg:NCTC10977_01223	99.8	96.7	508	17	0	1	508	1	508	0	1036
kb|g.216026.CDS.4974_1	bfo:BRAFLDRAFT_122807	96	28.3	477	308	15	4	458	113	577	4.12e-44	162
fig|585544.3.peg.516_1	rci:RRC232	57.4	42.4	297	167	4	212	508	3	295	1.38e-73	234
kb|g.1267.peg.6528_1	olu:OSTLU_29046	76.9	32.7	168	100	6	4	166	13	172	6.55e-19	83.6
kb|g.2092.peg.3076_1	ype:YPO2342	99.4	95.5	156	7	0	1	156	12	167	1.09e-102	290
kb|g.24488.CDS.1025_1	too:C7K38_03290	99.6	38.2	456	268	6	1	451	1	447	1.35e-100	307
kb|g.25748.CDS.210_1	mgr:MGG_10061	65.1	28.8	118	78	2	3	114	559	676	3.49e-06	45.4
fig|1042156.7.peg.385_1	dde:Dde_0465	67	24.4	360	176	14	155	485	8	300	2.72e-08	54.7
kb|g.23117.CDS.2084_1	uur:UU074	9.1	47.1	34	18	0	3	36	6	39	0.000129	42.7
fig|469595.3.peg.3587_1	sma:SAV_7243	49.3	32.7	107	66	3	30	133	70	173	8.37e-07	48.1
kb|g.25866.CDS.1408_1	abac:LuPra_00391	22	36.4	121	61	4	10	114	9	129	8.22e-12	66.6
fig|525341.3.peg.746_1	iho:Igni_0617	65.2	23.9	301	181	12	127	396	6	289	6.06e-11	62.4
fig|644042.15.peg.2882_1	amd:AMED_1472	14.9	27.6	123	79	3	23	136	136	257	0.000165	44.3
kb|g.242544.CDS.3475_1	gbe:GbCGDNIH1_1969	95.7	84.2	486	77	0	12	497	17	502	4.71e-318	864
fig|525278.3.peg.1162_1	ddf:DEFDS_0503	28.7	25.6	309	190	13	545	832	18	307	5.53e-14	73.6
kb|g.208693.CDS.2480_1	abl:A7H1H_0459	91.7	36	100	63	1	8	106	6	105	6.54e-23	84.7
fig|557598.5.peg.2286_1	lhk:LHK_02436	91.3	100	724	0	0	69	792	1	724	0	1494
fig|575587.3.peg.2468_1	ajn:BVL33_15345	99.8	100	506	0	0	1	506	1	506	0	1059
kb|g.23654.CDS.118_1	sen:SACE_7076	26.8	29.4	286	135	14	128	391	233	473	0.000101	45.4
kb|g.23309.CDS.315_1	hit:NTHI1251	99.5	95.8	215	9	0	1	215	1	215	3.6e-157	432
kb|g.2936.peg.309_1	rci:RCIX1399	98.7	39.5	152	83	3	2	150	21	166	9.89e-24	90.5
fig|500640.5.peg.1728_1	aue:C5O00_08085	98.7	57.1	77	31	2	1	76	1	76	2.24e-26	91.3
kb|g.207085.CDS.2797_1	cbt:CLH_2952	98.6	77	287	66	0	1	287	1	287	6.99e-162	451
kb|g.1051.peg.223_1	btl:BALH_2487	98.4	40.1	304	176	5	1	300	2	303	3.31e-74	229
kb|g.26890.CDS.153_1	ckl:CKL_0310	28.5	28.6	119	49	2	297	415	21	103	3.7e-10	56.2
kb|g.30358.CDS.1873_1	bha:BH3408	99.1	52.6	325	150	3	2	322	6	330	2.94e-115	335
kb|g.2775.peg.1579_1	bvi:Bcep1808_6193	12.2	44.4	45	25	0	2	46	11	55	7.96e-05	43.5
kb|g.26854.CDS.2792_1	rha:RHA1_ro04104	85.4	62.1	314	115	2	46	355	5	318	6.04e-127	366
fig|393130.11.peg.2450_1	lmo:lmo2390	99.7	99.7	331	1	0	1	331	1	331	1.42e-246	668
kb|g.25856.CDS.2730_1	bda:FSZ17_19660	88	43.2	74	41	1	2	74	1	74	2.48e-15	63.5
kb|g.27495.CDS.1477_1	pmn:PMN2A_1578	8.9	50	34	17	0	2	35	3	36	0.000138	42.7
kb|g.3766.peg.1925_1	rru:Rru_A2309	94	44.9	336	172	6	1	329	124	453	4.04e-83	261
fig|556258.5.peg.2252_1	larg:LPA65_05750	78.4	23.2	392	250	18	96	454	51	424	4.49e-13	70.1
fig|575587.3.peg.1866_1	ajn:BVL33_02125	99.4	99.4	160	1	0	1	160	1	160	2.7e-116	325
fig|575587.3.peg.2542_1	ajn:BVL33_03920	99.3	98.6	140	2	0	1	140	1	140	2.15e-101	285
fig|575587.3.peg.2686_1	ajn:BVL33_04800	99.1	100	108	0	0	1	108	1	108	2.84e-75	217
kb|g.31101.CDS.2895_1	efa:EF1405	31.7	27.6	58	37	1	40	97	6	58	0.000513	37.4
kb|g.26547.CDS.2396_1	nml:Namu_4588	21.7	38.2	68	37	2	183	248	24	88	0.000124	42.7
fig|220668.9.peg.642_1	lpl:lp_0761	99.7	100	312	0	0	1	312	1	312	9.06e-229	622
kb|g.29871.CDS.1778_1	acib:ACBT_0812	80.9	31.3	99	62	3	9	101	9	107	7.32e-13	59.3
kb|g.405.peg.781_1	rru:Rru_A2309	96.4	45	540	281	8	4	535	6	537	7.35e-142	420
fig|702443.3.peg.4862_1	rru:Rru_A2309	63.4	46.4	548	279	10	19	560	2	540	5.47e-140	426
kb|g.206745.CDS.1642_1	bht:DIC78_02305	99.4	100	180	0	0	1	180	1	180	5.08e-133	369
kb|g.26457.CDS.1517_1	stc:str1650	99.7	97.4	306	8	0	1	306	1	306	5.37e-218	594
kb|g.31042.CDS.485_1	emu:EMQU_0459	42.9	26.6	361	246	8	1	344	1	359	6.4e-32	129
fig|457398.5.peg.1399_1	ans:ArsFIN_02110	12.1	32.9	79	45	3	545	623	16	86	0.000225	40.4
fig|457398.5.peg.1255_1	dds:Ddes_1199	99.1	91.6	107	9	0	1	107	1	107	3.34e-69	201
kb|g.32467.CDS.5088_1	tvo:TVN1099	91.1	38	150	79	5	5	147	6	148	3.34e-25	95.1
kb|g.1972.peg.1638_1	dhd:Dhaf_0477	97.2	39.6	207	123	2	2	206	346	552	1.67e-35	130
fig|749518.3.peg.686_1	efa:EF2899	99.7	99.7	336	1	0	1	336	1	336	3.95e-251	680
fig|469585.3.peg.3094_1	bcac:CGC64_15260	98.5	86.5	318	43	0	1	318	1	318	9.05e-208	569
kb|g.2745.peg.1894_1	aez:C3E78_10825	99.1	69.8	116	35	0	1	116	1	116	1.64e-57	173
kb|g.1629.peg.418_1	mlu:Mlut_11340	99.5	100	208	0	0	1	208	1	208	8.21e-155	426
fig|525309.3.peg.799_1	arl:AFL94_09300	49.9	22.6	288	158	11	15	246	2	280	4.36e-05	44.7
fig|457395.6.peg.2497_1	pmh:P9215_10441	42.2	27.2	162	86	6	192	331	2	153	1.43e-07	50.4
fig|457394.3.peg.2155_1	bvu:BVU_1886	99	100	104	0	0	1	104	1	104	7.09e-74	213
fig|457392.3.peg.1544_1	dma:DMR_13630	46	24.3	370	219	13	410	760	229	556	1.57e-12	70.1
kb|g.244935.CDS.162_1	nph:NP4120A	62	42.3	52	27	2	12	60	41	92	9.77e-06	39.7
kb|g.242786.CDS.1810_1	dka:DKAM_1262	7.9	52.1	48	18	2	353	396	282	328	0.000142	43.5
fig|537012.5.peg.1953_1	bcel:BcellWH2_03031	99.8	100	488	0	0	1	488	1	488	0	1019
kb|g.2920.peg.599_1	spe:Spro_4776	99.2	79.8	242	49	0	1	242	1	242	6.33e-149	414
fig|565040.3.peg.2026_1	blj:BLD_1444	99.7	99.7	339	1	0	1	339	1	339	2.85e-241	655
fig|657313.3.peg.241_1	cdf:CD2117	96.4	50.5	297	147	0	5	301	3	299	1.61e-101	299
fig|1089456.5.peg.3198_1	bph:Bphy_4265	24.3	36.8	117	63	4	30	140	236	347	6.21e-05	44.7
kb|g.3647.peg.2792_1	ssm:Spirs_0484	96.1	66.2	393	132	1	3	394	4	396	1.13e-185	521
kb|g.1356.peg.608_1	gym:GYMC10_5453	48	25.9	320	179	10	231	524	15	302	1.41e-18	86.7
fig|457395.6.peg.765_1	spu:593150	98.2	28.1	470	297	19	3	441	11	470	3.83e-38	144
kb|g.27343.CDS.1980_1	mhw:ACT01_06240	13.4	53.8	39	18	0	4	42	2	40	3.29e-07	48.9
fig|469593.3.peg.2448_1	bvu:BVU_2369	99	99	98	1	0	1	98	1	98	3.49e-69	201
fig|483215.6.peg.1393_1	aeq:AEQU_1641	84.3	38.5	91	56	0	12	102	11	101	9.61e-19	73.9
kb|g.24465.CDS.1909_1	lfe:LAF_1690	99.1	67.6	105	34	0	1	105	1	105	3.07e-53	161
fig|536231.5.peg.2862_1	fpl:Ferp_2549	19.4	28.2	85	52	4	65	144	41	121	0.000635	40.8
fig|1089456.5.peg.3107_1	pau:PA14_36810	99.9	99.7	709	2	0	1	709	1	709	0	1417
fig|525310.3.peg.1069_1	tnp:Tnap_0058	27.4	26.6	128	90	2	12	139	12	135	8.11e-06	47
kb|g.30366.CDS.1490_1	rru:Rru_A2309	96.7	44.4	540	285	8	2	533	5	537	7.96e-135	402
kb|g.2213.peg.952_1	pti:PHATRDRAFT_51055	97.6	25.3	486	321	16	3	452	133	612	9.71e-30	121
fig|411464.8.peg.2406_1	bpy:Bphyt_4606	70.9	25.9	170	116	5	1	168	1	162	8.8e-07	48.5
kb|g.208017.CDS.3032_1	lnn:F0161_00230	52.4	27.4	219	148	5	67	274	4	222	4.67e-09	57
fig|428127.7.peg.1905_1	add:HUW48_13060	14.2	34.2	79	47	2	31	104	33	111	2.05e-06	49.7
fig|500639.8.peg.783_1	cha:CHAB381_1026	88.9	30.1	209	115	8	11	202	11	205	8.19e-20	83.2
kb|g.25560.CDS.2261_1	ssp:SSP1455	99.4	80.9	157	30	0	1	157	1	157	2.59e-99	281
kb|g.29873.CDS.885_1	efa:EF2899	97	66.4	327	108	2	7	331	4	330	9.63e-157	441
kb|g.216026.CDS.3700_1	ased:IRT44_09760	99.5	81.3	187	34	1	1	186	1	187	4.46e-110	311
kb|g.31207.CDS.2438_1	tme:Tmel_0553	39.3	23.1	281	165	8	377	641	18	263	8.02e-08	53.9
fig|552398.3.peg.1878_1	alm:AO498_16890	90.6	52.1	96	46	0	10	105	11	106	5.25e-38	122
kb|g.3441.peg.1174_1	hit:NTHI1251	98.6	86.4	214	28	1	1	213	1	214	2.37e-137	382
kb|g.3766.peg.2164_1	tkr:C7K43_09335	99.1	35.9	459	274	7	3	454	2	447	1.26e-95	295
kb|g.25560.CDS.685_1	ssp:SSP2333	99.5	95.2	189	9	0	1	189	1	189	1.09e-136	379
kb|g.31498.CDS.958_1	acl:ACL_1343	60.8	25.2	317	163	15	156	446	3	271	4.51e-07	50.8
kb|g.31498.CDS.814_1	adu:107468403	42.5	38.1	105	60	2	19	120	50	152	2.19e-11	62.4
kb|g.1485.peg.507_1	lcr:LCRIS_00688	6.8	55.6	36	16	0	4	39	3	38	9.49e-06	47
kb|g.2381.peg.2149_1	rci:RRC232	58.4	39.3	298	179	2	209	506	3	298	5.9e-70	225
fig|290402.34.peg.4123_1	nth:Nther_0135	68	23.7	354	192	17	155	488	13	308	1.16e-07	52.8
kb|g.3886.peg.1359_1	avr:B565_0254	99.8	100	482	0	0	1	482	1	482	0	998
fig|411901.7.peg.2099_1	ada:A5CPEGH6_07440	83.3	51.9	131	62	1	25	154	19	149	1.7e-44	142
kb|g.32388.CDS.3520_1	cai:Caci_6387	55.5	32.6	95	55	3	4	89	6	100	0.00022	39.7
kb|g.242253.CDS.2201_1	pru:PRU_2788	99.4	83.9	180	29	0	1	180	1	180	7.04e-113	318
kb|g.23113.CDS.962_1	pct:PC1_4160	99.5	89.9	208	21	0	1	208	1	208	3.57e-140	389
kb|g.1959.peg.730_1	lbi:LEPBI_I3174	22	32	103	41	4	333	432	6	82	1.89e-09	54.3
fig|580050.13.peg.250_1	lfv:LF543_03960	97.8	37.4	447	271	5	5	443	3	448	7.47e-99	303
fig|762983.3.peg.233_1	apv:Apar_0907	98	57.9	542	217	5	5	539	6	543	1.25e-212	600
fig|457387.3.peg.1954_1	bcac:CGC64_06635	99.4	85.1	174	26	0	1	174	7	180	2.26e-114	321
kb|g.25724.CDS.1719_1	pti:PHATRDRAFT_51055	98	28.5	484	293	14	5	439	135	614	2e-39	149
kb|g.208134.CDS.3227_1	lmae:FGL90_05650	65.9	28.8	281	191	4	10	281	5	285	7.71e-23	99.4
fig|879090.7.peg.1413_1	lmn:LM5578_1581	99.5	99.5	202	1	0	1	202	1	202	3e-154	424
fig|537937.5.peg.1162_1	miw:EER00_04890	69.9	23.7	405	200	18	134	510	87	410	3.23e-10	61.6
kb|g.2880.peg.2212_1	bcl:ABC2925	99.7	99.7	330	1	0	1	330	1	330	4.73e-240	652
fig|411466.7.peg.777_1	alw:FOB21_12260	73.8	26.6	64	45	1	3	64	4	67	1.97e-05	38.5
kb|g.28050.CDS.1205_1	sca:Sca_0954	99.4	86.6	157	21	0	1	157	1	157	2.06e-105	297
fig|657309.4.peg.463_1	ngr:NAEGRDRAFT_55902	16.1	38.7	62	37	1	249	310	1	61	8.93e-05	42
fig|525279.3.peg.1829_1	efa:EF2899	98.5	65	329	114	1	2	329	6	334	3.29e-159	447
kb|g.1066.peg.221_1	cff:CFF8240_0295	99	100	104	0	0	1	104	1	104	3.51e-74	214
kb|g.23290.CDS.5475_1	bte:BTH_II1477	94.2	50.6	81	40	0	3	83	219	299	1.08e-19	79.7
fig|362948.14.peg.515_1	lsl:LSL_0439	99.7	100	341	0	0	1	341	1	341	2.1e-244	664
fig|435590.12.peg.115_1	ckl:CKL_0310	18.5	33.1	130	59	4	571	700	4	105	2.74e-13	65.9
fig|411471.5.peg.5139_1	vpo:Kpol_530p3	25.3	28.9	187	108	7	502	675	98	272	1.13e-08	56.6
kb|g.208709.CDS.1031_1	pmz:HMPREF0659_A5446	99	78.8	104	22	0	1	104	1	104	5.85e-64	188
fig|649764.3.peg.53_1	pol:Bpro_2333	57.8	25.6	379	217	15	228	579	26	366	2.17e-09	58.9
kb|g.25575.CDS.3179_1	reu:Reut_B4454	20.6	38.2	68	42	0	232	299	57	124	1.53e-05	45.8
fig|469616.3.peg.2299_1	fmo:C4N19_03230	99.2	100	126	0	0	1	126	1	126	1.85e-93	264
kb|g.2213.peg.371_1	hmo:HM1_1508	51.1	30.4	191	115	5	37	215	2	186	3.17e-13	68.9
fig|457421.5.peg.93_1	ahk:NCTC10172_01153	29.2	26.8	310	187	13	541	831	6	294	4.2e-14	73.6
kb|g.1629.peg.1427_1	mlu:Mlut_04660	99.8	100	504	0	0	1	504	1	504	0	1047
kb|g.2334.peg.1548_1	hmg:100212234	75.1	29.3	478	286	18	123	560	106	571	6.94e-34	135
kb|g.27343.CDS.1596_1	cpi:Cpin_1342	92.7	30.1	123	75	4	2	115	4	124	9.79e-09	51.2
fig|469616.3.peg.293_1	sdl:Sdel_1311	5.9	63.6	33	12	0	131	163	6	38	4.35e-05	45.1
fig|469598.5.peg.4736_1	eco:b3781	99.1	100	109	0	0	1	109	1	109	1.91e-78	225
kb|g.24323.CDS.2625_1	rci:RRC232	58	38.8	309	170	6	213	515	3	298	1.7e-68	221
fig|469593.3.peg.4512_1	als:DJ013_02075	35.5	43.5	138	77	1	1	138	1	137	1.51e-33	121
kb|g.24585.CDS.857_1	bta:319097	77.1	32.9	377	206	13	2	341	303	669	3.21e-39	149
kb|g.25496.CDS.6568_1	gym:GYMC10_4072	97.6	62.1	319	121	0	3	321	3	321	4.48e-148	419
fig|525337.3.peg.2555_1	lca:LSEI_2506	99.5	100	187	0	0	1	187	1	187	1.24e-141	391
fig|658659.3.peg.198_1	dya:Dyak_GE18857	14.1	36.2	58	35	1	273	330	3	58	7.86e-06	43.9
fig|585544.3.peg.389_1	bpy:Bphyt_4606	25.2	30.3	132	76	3	29	145	208	338	1.71e-06	49.7
kb|g.25806.CDS.1707_1	oaa:100076415	88.8	27.5	440	280	12	5	409	136	571	1.52e-38	147
kb|g.29655.CDS.1613_1	amei:LV469_03915	98.7	60.6	315	122	2	1	314	1	314	1.73e-140	399
kb|g.27474.CDS.3528_1	acou:A5CBH24_23160	64.2	60.8	102	40	0	55	156	19	120	6.92e-43	137
fig|561177.4.peg.1694_1	aun:AWM73_08305	99	56.5	310	133	1	2	309	4	313	2.64e-124	357
fig|411477.4.peg.1783_1	dma:DMR_21650	30.2	34	106	45	3	244	349	21	101	2.75e-12	62
fig|469598.5.peg.2785_1	rha:RHA1_ro09066	61.8	28.8	118	57	4	60	174	11	104	1.01e-07	47.8
fig|500638.3.peg.1876_1	pcr:Pcryo_2292	37.5	42.1	107	57	2	6	112	17	118	9.62e-21	84.7
kb|g.2094.peg.988_1	yfr:AW19_1743	98.9	100	87	0	0	1	87	1	87	5.72e-63	184
fig|500637.6.peg.2086_1	anh:A6F65_00157	34.9	34.7	72	40	3	46	110	24	95	5.46e-06	43.5
fig|585543.3.peg.2262_1	ckr:CKR_2100	19.2	30.8	120	51	3	475	588	15	108	2.21e-09	54.7
kb|g.1638.peg.1687_1	sgo:SGO_0758	99.4	100	158	0	0	1	158	1	158	4.17e-119	332
kb|g.31355.CDS.1511_1	lbn:LBUCD034_1861	71	27.6	373	216	16	107	441	66	422	2.44e-22	98.6
kb|g.23113.CDS.2075_1	anr:Ana3638_03785	7.4	48.7	39	20	0	49	87	3	41	5.12e-05	44.7
kb|g.726.peg.1379_1	aco:Amico_1367	37.3	41.5	41	24	0	1	41	1	41	7.05e-05	37.7
kb|g.1051.peg.1708_1	cwo:Cwoe_0652	70.7	28	82	59	0	7	88	43	124	6.05e-14	63.2
fig|411486.3.peg.3463_1	med:MELS_0116	98.9	66.7	180	59	1	1	179	2	181	2.19e-82	241
kb|g.25856.CDS.4698_1	bbe:BBR47_16730	99.1	97.1	105	3	0	1	105	1	105	7.63e-74	213
kb|g.25385.CDS.995_1	apak:AP3564_18195	99.5	84.2	202	31	1	1	201	1	202	1.24e-130	364
kb|g.24411.CDS.1718_1	iho:Igni_0617	68.7	26.8	339	195	15	147	471	2	301	3.59e-18	84.3
kb|g.206562.CDS.2331_1	ahn:NCTC12129_01832	99.1	83.9	317	51	0	2	318	4	320	2.04e-195	538
kb|g.31863.CDS.2580_1	cti:RALTA_A1176	47.5	28.3	212	126	8	93	281	106	314	0.000659	40.8
kb|g.209412.CDS.3345_1	esi:Exig_2999	99.5	82.4	187	33	0	1	187	1	187	3.75e-118	332
fig|585544.3.peg.4735_1	cha:CHAB381_1026	99.1	27.2	228	132	7	1	211	1	211	3.58e-22	89.4
fig|575587.3.peg.2106_1	ajn:BVL33_03095	99.5	99	193	2	0	1	193	1	193	2.78e-141	390
kb|g.2448.peg.1909_1	fpl:Ferp_2549	21.5	29.4	160	95	6	377	521	18	174	1.02e-05	47.4
fig|525362.3.peg.20_1	bon:A361_10250	84.4	39.1	69	34	3	2	66	3	67	5.38e-08	44.7
kb|g.25584.CDS.2073_1	too:C7K38_03290	91.9	30.9	346	221	6	1	342	1	332	2.56e-42	152
fig|457405.3.peg.2251_1	ppp:PHYPADRAFT_132808	55.1	30.8	107	66	3	44	146	6	108	2.9e-07	46.6
kb|g.3102.peg.505_1	bts:Btus_0753	36.8	24.4	283	159	9	389	627	6	277	1.56e-12	68.2
kb|g.2261.peg.737_1	amei:LV469_03915	39.7	28.6	199	111	6	6	202	2	171	5.1e-09	57
kb|g.32388.CDS.5925_1	lsu:A6B45_00485	43.1	34.6	188	107	7	101	276	107	290	1.47e-11	65.1
kb|g.216026.CDS.1418_1	aacd:LWP59_22045	21.5	38.6	57	32	2	56	111	62	116	0.000276	41.2
kb|g.207085.CDS.2579_1	cbt:CLH_3329	99.4	75.3	158	39	0	1	158	1	158	7.04e-93	265
kb|g.207085.CDS.3875_1	cha:CHAB381_1026	90.8	30	207	112	7	12	198	12	205	6.42e-20	83.2
fig|457421.5.peg.5734_1	tan:TA04645	81.3	23	491	334	14	99	555	109	589	9.17e-24	104
kb|g.208292.CDS.278_1	soy:115884491	41.7	29	138	87	4	31	159	5	140	4.76e-06	45.8
fig|6666666.58860.peg.3345_1	tet:TTHERM_00623050	7.9	36.2	58	30	2	620	677	22	72	0.000106	41.6
fig|521000.6.peg.913_1	xne:XNC1_2616	99.4	71.3	167	48	0	1	167	1	167	1.62e-84	245
kb|g.27481.CDS.1896_1	tma:TM0869	7.2	60.6	33	13	0	5	37	16	48	0.000987	40.4
kb|g.26854.CDS.2430_1	azl:AZL_027160	33.8	29.6	230	136	9	163	389	14	220	1.22e-07	53.5
fig|709991.5.peg.1069_1	aer:AERYTH_17185	26.4	31.2	125	54	2	326	444	7	105	1.66e-10	57.4
fig|537970.15.peg.243_1	hms:HMU14090	94.3	58	100	42	0	1	100	1	100	2.5e-40	128
kb|g.24422.CDS.210_1	rmu:RMDY18_19830	98.2	73.8	107	28	0	1	107	1	107	1.83e-53	162
fig|364106.8.peg.1261_1	mba:Mbar_A2898	8	63.3	30	11	0	3	32	2	31	0.000129	42.7
kb|g.241237.CDS.2150_1	gyc:GYMC61_2597	96.3	94.3	158	9	0	1	158	1	158	1.07e-111	313
kb|g.1841.peg.542_1	msi:Msm_0340	67.6	23.6	305	200	9	127	405	6	303	8.47e-09	55.8
kb|g.2094.peg.3546_1	ccu:Ccur_08910	33.8	23	243	138	7	5	203	1	238	1.9e-05	46.2
kb|g.2602.peg.112_1	cdc:CD196_1613	92.5	66.3	98	33	0	1	98	1	98	5.88e-44	137
kb|g.1051.peg.5285_1	aev:EI546_01665	48.6	30.8	52	36	0	49	100	45	96	0.000523	35.8
fig|411479.10.peg.120_1	kal:KALB_5337	17.2	29	107	52	3	515	621	54	136	5.23e-07	48.9
kb|g.1274.peg.4534_1	hbu:Hbut_0180	58.2	39.4	302	180	2	214	515	21	319	4.49e-66	216
kb|g.26547.CDS.886_1	aha:AHA_0098	99.1	100	108	0	0	1	108	1	108	2.43e-76	219
kb|g.2332.peg.2322_1	bxe:Bxe_A1665	14.9	33.3	90	54	3	285	369	11	99	2.25e-05	44.3
kb|g.28897.CDS.1567_1	psp:PSPPH_2639	99.4	73.9	165	42	1	1	164	1	165	1.33e-82	240
kb|g.24411.CDS.869_1	sat:SYN_03096	58	47.3	91	48	0	53	143	1	91	2.07e-22	85.1
kb|g.208709.CDS.2087_1	pmz:HMPREF0659_A6627	99.4	74.5	310	79	0	1	310	1	310	4.7e-173	481
kb|g.2880.peg.1173_1	cli:Clim_0862	68.8	27.6	76	54	1	27	101	24	99	1.98e-05	39.7
kb|g.241256.CDS.4697_1	gbr:Gbro_0664	93.4	61.2	214	70	4	11	222	12	214	7.04e-82	243
fig|405566.17.peg.739_1	bpb:bpr_I2491	32.2	53.8	39	14	1	27	65	6	40	0.000226	38.5
kb|g.27062.CDS.1736_1	mba:Mbar_A2898	8	60	30	12	0	3	32	2	31	0.000303	41.6
kb|g.352.peg.881_1	san:gbs1874	99.5	100	186	0	0	1	186	1	186	3.84e-140	387
kb|g.683.peg.2178_1	iho:Igni_0617	67.9	25.1	339	193	14	151	471	6	301	8.85e-18	83.2
fig|393130.11.peg.1630_1	lmn:LM5578_1730	99.4	100	165	0	0	1	165	1	165	2.38e-117	328
fig|411462.6.peg.1674_1	stc:str1803	25.4	34.5	58	33	2	84	137	3	59	3.87e-05	40.8
kb|g.24613.CDS.247_1	lfe:LAF_1690	91.5	62.9	97	36	0	9	105	9	105	1.63e-48	149
kb|g.24465.CDS.981_1	abv:AGABI2DRAFT132659	78.3	32.5	83	53	1	20	102	22	101	2.69e-13	60.1
fig|585543.3.peg.3030_1	ami:Amir_1776	34.7	34.1	129	71	6	236	362	1	117	1.97e-09	54.7
fig|657323.3.peg.3842_1	cjj:CJJ81176_0830	93.3	36.7	196	112	7	12	207	9	192	7.75e-32	114
kb|g.25575.CDS.4785_1	sna:Snas_6431	35.1	32.2	87	56	2	46	129	190	276	2.3e-05	43.9
kb|g.25284.CDS.743_1	mac:MA1368	38.3	24.2	161	69	5	1	161	11	118	0.000157	42.7
fig|6666666.59001.peg.1666_1	iho:Igni_0617	47.6	26.1	337	196	13	340	662	2	299	2.77e-18	85.5
kb|g.29664.CDS.2021_1	amyc:CU254_39215	13.1	41.2	51	28	1	266	316	21	69	2.17e-06	45.4
kb|g.1895.peg.1215_1	add:HUW48_13060	52.7	29.1	134	85	5	5	131	6	136	1.66e-06	47.8
kb|g.27487.CDS.916_1	agi:FSB73_14510	95	55.2	96	41	1	4	99	3	96	1.57e-36	118
kb|g.2260.peg.624_1	cha:CHAB381_0365	98	45.6	239	104	3	1	239	1	213	1.17e-71	217
fig|866776.4.peg.1313_1	cai:Caci_9042	64.5	26	315	174	10	124	415	3	281	3.76e-18	84.3
fig|483217.6.peg.3611_1	aic:JK629_10645	92	57.6	92	39	0	4	95	5	96	2.01e-37	120
fig|742741.3.peg.71_1	pjd:Pjdr2_5857	88.5	61.1	95	31	2	7	98	5	96	8.53e-36	117
fig|518636.5.peg.372_1	aarg:Aargi30884_27110	26.5	25.7	171	79	5	4	171	1	126	0.000629	41.6
fig|762983.3.peg.1548_1	ased:IRT44_03335	8.5	37.3	59	32	1	6	59	1	59	0.000212	43.1
fig|6666666.58973.peg.263_1	mmx:MmarC6_1696	77.3	27.3	337	191	13	5	328	4	299	2.31e-22	95.9
fig|1089456.5.peg.3530_1	pae:PA2532	99.4	100	165	0	0	1	165	1	165	2.28e-115	323
fig|555970.12.peg.876_1	bla:BLA_1381	99.5	100	187	0	0	1	187	1	187	3.69e-143	395
kb|g.207068.CDS.3530_1	ere:EUBREC_1219	99	84.2	101	16	0	1	101	1	101	2.52e-59	176
fig|563194.3.peg.1677_1	lpj:JDM1_2859	99.2	81.6	484	88	1	1	483	1	484	1.11e-305	831
fig|457391.3.peg.672_1	adf:107357190	11.4	44.4	45	24	1	281	325	26	69	9.37e-09	52.4
kb|g.25401.CDS.748_1	dvl:Dvul_2697	97.1	33.4	542	312	14	9	513	38	567	6.76e-66	223
fig|742821.3.peg.1094_1	sti:Sthe_0596	45	30.3	109	67	3	22	121	7	115	0.000606	39.7
kb|g.27747.CDS.229_1	ehr:EHR_03055	99.8	100	459	0	0	1	459	1	459	0	910
kb|g.208134.CDS.4396_1	rop:ROP_34700	98.5	88	325	39	0	1	325	1	325	2.64e-204	561
kb|g.27495.CDS.3467_1	cju:C8J_0520	95	24.9	342	220	10	4	343	5	311	2.79e-20	89.4
kb|g.32468.CDS.4042_1	ciu:G4D55_12770	99.2	100	126	0	0	1	126	1	126	9.52e-96	270
kb|g.208017.CDS.2212_1	gob:Gobs_5084	99.1	90.7	324	30	0	3	326	2	325	2.72e-214	586
fig|393127.9.peg.1593_1	lmn:LM5578_1730	99.4	100	165	0	0	1	165	1	165	2.38e-117	328
fig|474186.10.peg.2489_1	hmg:100212234	99.1	38.1	475	261	15	4	449	107	577	3.49e-93	292
fig|709991.5.peg.1182_1	bpf:BpOF4_15275	7	50	36	18	0	82	117	3	38	0.000122	43.5
fig|99287.1.peg.2111_1	bxe:Bxe_A2024	63.8	25.6	305	170	15	119	382	12	300	1.86e-07	52
fig|525364.3.peg.1284_1	rno:58819	94.7	29	472	301	15	9	452	12	477	3.75e-48	172
kb|g.2241.peg.1074_1	abac:LuPra_00391	16	38	92	51	2	26	111	36	127	4.24e-11	64.7
fig|565047.3.peg.2938_1	tin:Tint_1741	80.4	38.4	86	53	0	12	97	16	101	6.48e-23	84.7
kb|g.207281.CDS.511_1	sbu:SpiBuddy_1946	71.6	36.3	113	70	2	43	153	13	125	2.8e-18	75.1
fig|6666666.58896.peg.3002_1	rci:RRC232	56.7	41.1	297	171	4	218	514	3	295	1.97e-71	229
kb|g.32465.CDS.409_1	ctc:CTC00894	95.5	34.4	160	82	5	2	150	12	159	2.61e-20	82.8
kb|g.2745.peg.2588_1	gym:GYMC10_4072	3.8	60	30	12	0	244	273	3	32	6.93e-05	45.1
kb|g.32397.CDS.4382_1	abac:LuPra_00391	31.9	37.1	124	63	2	7	115	7	130	1.79e-14	73.6
fig|563192.3.peg.1087_1	bcv:Bcav_4212	61.9	26.7	348	212	10	116	449	2	320	2.93e-11	64.3
kb|g.25385.CDS.1049_1	amy:ADJ76_07640	68.4	29.3	328	183	13	133	442	40	336	1.55e-18	85.9
fig|863767.5.peg.2304_1	ddr:Deide_05800	27.6	31	200	113	8	372	548	3	200	1.41e-08	56.2
kb|g.208134.CDS.3650_1	fal:FRAAL1783	99.4	69.5	177	54	0	1	177	1	177	3.11e-94	270
kb|g.2555.peg.260_1	afn:Acfer_1490	99.1	100	108	0	0	1	108	1	108	5.95e-77	221
fig|521000.6.peg.1945_1	dze:Dd1591_2454	99.4	85	160	24	0	1	160	1	160	2.48e-103	292
kb|g.689.peg.4027_1	acm:AciX9_1187	19.7	38.5	117	67	2	22	133	3	119	1.83e-14	75.5
fig|457421.5.peg.1213_1	fsu:Fisuc_0240	6.8	43.9	41	23	0	358	398	221	261	0.000178	43.1
fig|547042.5.peg.961_1	bvu:BVU_2369	99	49	98	50	0	1	98	1	98	8.6e-36	116
kb|g.421.peg.3749_1	vpa:VPA0768	99.9	100	724	0	0	1	724	1	724	0	1510
kb|g.3220.peg.412_1	cpi:Cpin_7155	86.1	32.3	62	40	1	1	62	32	91	4.34e-06	40
fig|321967.8.peg.2132_1	cre:CHLREDRAFT_195914	81.1	33.2	385	228	10	2	361	12	392	2.91e-42	155
fig|457394.3.peg.2050_1	als:DJ013_02075	35.5	43.5	138	77	1	1	138	1	137	1.51e-33	121
kb|g.210980.CDS.1552_1	afus:EYZ66_10190	70	47.6	42	22	0	14	55	159	200	0.000544	35
kb|g.27495.CDS.639_1	rca:Rcas_4105	37.5	33.8	68	43	1	81	146	25	92	1.51e-05	41.6
kb|g.1506.peg.4856_1	lsp:Bsph_0789	99.7	100	349	0	0	1	349	5	353	4.12e-256	694
kb|g.32468.CDS.3637_1	ave:Arcve_1987	69.5	27.4	339	186	16	141	461	3	299	1.64e-11	64.3
kb|g.1959.peg.1175_1	aic:JK629_14085	97.1	63.4	101	37	0	3	103	4	104	1.84e-44	139
kb|g.207782.CDS.1506_1	bxe:Bxe_A2911	65.5	36.3	113	67	2	5	112	34	146	2.51e-16	72
kb|g.23549.CDS.2370_1	drm:Dred_1749	14	37.9	87	40	3	343	424	232	309	1.92e-05	46.2
fig|491074.3.peg.1253_1	cyt:cce_4084	72.6	29.1	79	54	1	29	105	30	108	8.03e-06	40.8
fig|457412.4.peg.1673_1	drm:Dred_0904	97	57.8	102	38	2	1	98	1	101	1.14e-35	116
fig|469610.4.peg.871_1	lga:LGAS_0447	35.6	29.4	296	168	10	455	726	20	298	3.07e-15	77
kb|g.1506.peg.491_1	tca:656062	95.1	30.3	475	297	15	3	451	4	470	6.55e-46	166
kb|g.27712.CDS.639_1	lze:KG087_01925	76.1	27.5	443	298	9	2	434	5	434	1.28e-39	149
fig|321967.8.peg.538_1	dal:Dalk_1080	50.7	33.8	71	45	1	54	122	21	91	2.42e-07	45.4
kb|g.23417.CDS.1123_1	enc:ECL_02762	99.7	99.7	322	1	0	1	322	1	322	9.5e-236	640
kb|g.25575.CDS.3799_1	msm:MSMEG_0835	99.6	85.2	237	33	2	1	236	1	236	2.98e-139	389
fig|469616.3.peg.1479_1	rru:Rru_A2309	82.7	41.1	545	309	6	4	543	6	543	2.32e-132	399
fig|457412.4.peg.1726_1	rha:RHA1_ro04004	19.6	29.3	116	64	4	1	104	13	122	1.22e-06	50.4
fig|518635.5.peg.469_1	metu:GNH96_07815	28.8	25.8	93	68	1	40	132	34	125	2.04e-05	43.1
kb|g.3655.peg.1839_1	bfd:NCTC4823_02935	89.3	27.9	68	48	1	4	70	3	70	1.58e-06	40.8
fig|364106.8.peg.4381_1	ecz:ECS88_4358	99.5	100	206	0	0	1	206	1	206	2.36e-153	422
kb|g.2213.peg.1436_1	aip:107623596	95.7	31.2	221	107	3	10	229	53	229	1.59e-15	74.3
kb|g.208134.CDS.1949_1	cau:Caur_2066	21.1	38.3	94	51	3	97	190	71	157	7.68e-07	50.1
kb|g.244760.CDS.3923_1	lsa:LSA0575	35.4	24	329	220	7	73	374	70	395	3.04e-21	97.1
fig|657324.3.peg.829_1	abac:LuPra_00391	79.4	28.6	140	79	5	4	126	6	141	1.48e-07	48.9
fig|585524.3.peg.930_1	acij:JS278_00145	5.4	58.8	34	14	0	9	42	48	81	0.000261	42.4
fig|1042156.7.peg.1486_1	dde:Dde_0465	42.3	27.3	315	192	10	316	615	8	300	3.43e-16	79.3
fig|556259.3.peg.4168_1	cph:Cpha266_1719	87.9	28.6	91	61	2	5	91	3	93	8.54e-12	55.8
kb|g.2245.peg.199_1	efd:EFD32_1012	97.8	35	443	285	2	3	443	2	443	4.8e-92	285
fig|223926.1.peg.845_1	ccu:Ccur_08910	33.8	22.9	245	136	8	5	203	1	238	0.000184	43.1
fig|457400.3.peg.196_1	phu:Phum_PHUM369770	92.8	27	477	313	16	11	461	1	468	1.12e-38	146
kb|g.242258.CDS.2107_1	cre:CHLREDRAFT_195914	96.7	29.4	473	293	17	5	442	17	483	3.87e-45	163
kb|g.240294.CDS.595_1	nmg:Nmag_3391	65.9	31.6	117	73	5	2	115	600	712	3.58e-06	45.4
kb|g.32397.CDS.5129_1	cdi:DIP2373	68.8	24.9	338	198	12	144	463	12	311	3.4e-10	60.5
kb|g.2606.peg.1082_1	nvi:100119442	76.6	29.4	479	299	14	117	572	55	517	9.71e-43	160
kb|g.689.peg.2967_1	cbe:Cbei_3069	99.3	100	133	0	0	1	133	1	133	2.12e-91	259
kb|g.29556.CDS.1206_1	and:GRQ40_16015	16.9	39.6	53	32	0	4	56	2	54	2e-05	43.9
kb|g.598.peg.3578_1	abac:LuPra_00391	90.1	22.7	132	79	4	4	112	6	137	1.31e-06	45.1
kb|g.25575.CDS.1613_1	rme:Rmet_1922	21.1	34.7	167	82	7	372	513	233	397	9.8e-07	51.2
fig|491074.3.peg.878_1	bpb:bpr_I2491	7.9	57.5	40	17	0	60	99	2	41	1.23e-07	52.8
fig|6666666.58932.peg.1606_1	mma:MM_1950	95.6	23.3	176	120	4	2	176	543	704	5.8e-06	45.1
fig|537007.6.peg.492_1	lpg:BB562_05020	73.3	26.7	326	204	12	1	300	1	317	2.12e-23	100
kb|g.3542.peg.4062_1	sat:SYN_03096	58.7	48.4	91	47	0	53	143	1	91	9.45e-26	93.6
fig|742821.3.peg.1260_1	sti:Sthe_0596	26.8	38.1	63	36	2	67	126	60	122	0.000194	41.2
kb|g.27062.CDS.1465_1	enc:ECL_02327	99.4	87.8	172	21	0	1	172	1	172	5.07e-111	312
kb|g.405.peg.292_1	sub:SUB1242	99.5	100	202	0	0	1	202	1	202	4.59e-149	411
fig|411465.10.peg.1094_1	smf:Smon_1235	92.1	69.2	198	61	0	1	198	1	198	1.43e-104	299
kb|g.3441.peg.1939_1	hiq:CGSHiGG_09520	97.2	96.2	106	4	0	1	106	1	106	2.75e-75	217
fig|864566.3.peg.948_1	atm:ANT_17250	79.5	27.6	174	103	6	5	163	23	188	3.62e-05	42.7
fig|484018.6.peg.1138_1	vap:Vapar_0226	15.4	45.8	59	31	1	250	308	3	60	1.28e-06	47.4
kb|g.2571.peg.816_1	cff:CFF8240_1076	96.2	30.2	205	125	8	1	204	1	188	7.39e-19	80.1
fig|702447.3.peg.1581_1	bth:BT_0655	93.7	95.9	193	8	0	13	205	1	193	1.07e-139	387
kb|g.207059.CDS.3090_1	abac:LuPra_04790	30.6	27.2	147	91	5	2	137	1	142	1.12e-05	47
kb|g.2261.peg.2920_1	abf:AMK58_12795	87.5	33.3	72	44	2	3	72	4	73	7.38e-08	44.7
kb|g.209412.CDS.2690_1	anl:GFC29_1511	96.3	75.9	315	76	0	6	320	7	321	3.33e-177	493
fig|6666666.58943.peg.3976_1	aad:TC41_0895	68.7	29	345	183	15	147	471	4	306	3.18e-18	84.7
fig|457387.3.peg.4018_1	npu:Npun_R5376	62.2	27.8	126	62	4	75	199	18	115	1.32e-07	47.8
kb|g.1455.peg.891_1	rru:Rru_A2309	99.1	35.1	447	278	6	3	439	5	449	2.2e-80	258
kb|g.28337.CDS.36_1	lbr:LVIS_0645	97.8	68.7	310	96	1	3	312	2	310	4.72e-154	433
kb|g.26457.CDS.303_1	phu:Phum_PHUM369770	96.2	27.9	463	298	13	5	434	9	468	1.38e-45	164
kb|g.3.peg.2875_1	iho:Igni_0617	38.3	23.6	216	124	7	21	230	3	183	1.76e-06	49.3
fig|720554.3.peg.3518_1	svi:Svir_31530	26.5	27.1	340	172	13	205	509	11	309	5.76e-18	85.9
fig|500639.8.peg.1290_1	bdg:LPJ38_09965	90.3	45	151	80	2	6	154	257	406	6.46e-30	112
fig|411902.9.peg.1091_1	pjd:Pjdr2_0169	29.9	26.4	333	190	13	661	969	6	307	1.73e-11	65.9
fig|500640.5.peg.2007_1	aab:A4R43_08010	58.1	30.6	108	72	1	2	109	536	640	0.000293	40
fig|6666666.58896.peg.1414_1	bth:BT_1329	99.4	100	167	0	0	1	167	1	167	2.37e-118	330
fig|626939.3.peg.50_1	meg:DKB62_09615	99.5	69.8	182	54	1	1	181	1	182	1.99e-85	248
kb|g.3589.peg.1962_1	bpb:bpr_I2927	99.4	76.7	180	42	0	1	180	1	180	5.72e-105	298
fig|557433.3.peg.654_1	tad:TRIADDRAFT_50766	95.4	27.9	480	297	16	8	461	48	504	1.72e-47	171
kb|g.32186.CDS.1130_1	bbe:BBR47_26030	32.9	31	203	117	8	180	374	3	190	6.81e-12	66.2
fig|387344.13.peg.1147_1	lbr:LVIS_1216	99.1	100	105	0	0	1	105	1	105	4.59e-75	216
fig|469608.3.peg.3640_1	kpe:KPK_0141	98.8	100	83	0	0	1	83	1	83	3.98e-59	174
kb|g.214925.CDS.2168_1	cho:Chro.20464	98.9	39.5	478	252	13	1	446	24	496	1.06e-97	302
kb|g.23309.CDS.1695_1	dsa:Desal_1745	5.6	55.6	36	15	1	4	38	2	37	0.000264	42.7
fig|349741.23.peg.2400_1	cha:CHAB381_1026	95.1	26.6	192	112	8	1	175	25	204	2.83e-11	59.3
kb|g.31988.CDS.483_1	dan:Dana_GF23459	63.4	26	493	309	18	235	700	29	492	2.14e-26	113
fig|469585.3.peg.2729_1	rci:RRC232	57.3	41.1	297	171	4	212	508	3	295	1.69e-71	229
kb|g.239717.CDS.2603_1	lkf:DNL43_08235	49.8	28.4	218	150	6	100	313	103	318	3.03e-13	70.5
kb|g.2670.peg.842_1	atb:J4859_12510	99.1	56	109	44	2	1	106	1	108	2.6e-34	113
kb|g.1142.peg.491_1	spu:593150	97.1	24.6	492	319	13	12	475	10	477	2.26e-31	125
kb|g.240103.CDS.2311_1	bsb:Bresu_1135	98.3	76.8	297	68	1	5	300	7	303	1.25e-161	451
fig|500632.7.peg.2665_1	cjr:CJE0900	98.6	34.1	205	121	5	1	204	1	192	1.16e-36	126
kb|g.31657.CDS.3279_1	eth:CK496_06065	50.3	26.7	412	273	12	1	388	1	407	3.5e-31	127
kb|g.29559.CDS.601_1	bvu:BVU_1886	24.2	29.4	126	57	4	395	520	11	104	8.63e-10	55.5
kb|g.3542.peg.1759_1	dra:DR_1982	16.2	37.9	95	50	3	2	89	8	100	1.83e-05	46.2
kb|g.2253.peg.472_1	lhe:lhv_1713	25.4	26.5	117	65	4	247	361	181	278	0.000707	40.8
fig|457390.3.peg.3307_1	bth:BT_2229	99	93.3	104	7	0	1	104	1	104	2.78e-71	206
kb|g.652.peg.461_1	cje:Cj0559	39.1	20.9	163	92	3	5	167	7	132	0.000116	43.1
fig|334390.12.peg.1513_1	aar:Acear_1115	95.3	33.3	102	65	2	3	103	6	105	1.29e-13	60.8
fig|521003.7.peg.243_1	apv:Apar_0976	91.6	52.6	76	36	0	3	78	2	77	5.3e-27	94
fig|442563.3.peg.1467_1	gbe:GbCGDNIH1_0841	63	38.3	107	61	3	7	108	37	143	8.39e-14	65.5
kb|g.598.peg.3691_1	lji:ELX58_05005	28	34.9	235	143	5	57	282	54	287	1.63e-29	122
fig|420247.22.peg.47_1	rru:Rru_A2309	97.8	33	445	283	10	1	435	4	443	1.05e-67	224
fig|565047.3.peg.1227_1	lmh:LMHCC_1420	99	100	103	0	0	1	103	1	103	5.42e-73	211
kb|g.31988.CDS.1899_1	rru:Rru_A2309	97.3	47.4	540	273	7	4	539	6	538	3.99e-155	454
kb|g.242258.CDS.344_1	dma:DMR_13630	98.3	30.9	540	335	18	1	513	26	554	5.98e-61	209
kb|g.239977.CDS.484_1	dde:Dde_0465	67.2	24.2	364	188	15	148	494	8	300	9.15e-09	56.2
fig|537937.5.peg.223_1	afo:Afer_1561	88	55.9	111	45	2	1	110	1	108	2.63e-35	117
fig|6666666.58937.peg.1895_1	atm:ANT_17250	79.5	27.6	174	103	6	5	163	23	188	3.62e-05	42.7
kb|g.31084.CDS.2431_1	gwc:GWCH70_2182	99.7	70.8	322	94	0	1	322	1	322	7.07e-170	474
kb|g.29662.CDS.510_1	sat:SYN_03096	47.8	42.9	77	44	0	52	128	2	78	1.85e-18	75.1
kb|g.207068.CDS.1558_1	pmo:Pmob_0567	35.6	22.3	264	164	8	376	612	10	259	2.64e-06	49.3
fig|6666666.59080.peg.3355_1	ele:Elen_1892	26.6	29	293	170	9	553	827	25	297	1.05e-13	72.8
fig|762983.3.peg.582_1	kko:Kkor_1761	99	55.7	192	82	3	1	189	1	192	9.76e-72	214
kb|g.25726.CDS.1101_1	rmu:RMDY18_19460	99	73.4	207	55	0	1	207	6	212	1.99e-115	327
fig|411901.7.peg.329_1	rru:Rru_A2309	65.5	46.5	546	277	9	1	540	4	540	3.82e-142	430
kb|g.32379.CDS.1711_1	cha:CHAB381_1026	92.1	27.8	223	135	11	11	230	11	210	5.7e-07	48.1
kb|g.2243.peg.593_1	coc:Coch_0438	99.5	93.5	201	13	0	1	201	1	201	5.8e-147	405
fig|525361.3.peg.629_1	lrh:LGG_00856	99.4	100	157	0	0	1	157	1	157	3.57e-115	322
fig|470145.6.peg.719_1	ash:AL1_11940	96.9	70.8	185	54	0	5	189	1	185	3.81e-101	291
fig|457421.5.peg.3731_1	apo:Arcpr_0353	63.1	27.6	301	175	9	141	432	10	276	1.75e-16	79.3
kb|g.3.peg.2347_1	alb:AEB_P0113	54.4	37.8	90	50	3	51	137	24	110	2.33e-09	51.6
fig|6666666.58973.peg.1732_1	mmx:MmarC6_1696	69.7	29.8	309	162	13	4	295	3	273	6.37e-26	105
kb|g.32465.CDS.356_1	eel:EUBELI_20056	97.2	47.6	103	54	0	1	103	1	103	6.17e-34	112
kb|g.32465.CDS.5444_1	gva:HMPREF0424_0054	65.7	28	293	173	12	109	378	6	283	1.87e-16	79
fig|702444.3.peg.4223_1	ash:AL1_11940	94.5	69.2	52	16	0	2	53	189	240	2.32e-26	94.7
kb|g.25385.CDS.4916_1	tad:TRIADDRAFT_50766	96.1	29.3	467	294	12	4	445	49	504	4.71e-50	177
fig|479436.15.peg.1707_1	cai:Caci_9042	64.7	25.7	315	175	10	124	415	3	281	1.67e-17	82.4
kb|g.352.peg.973_1	als:DJ013_04245	41.4	25.3	162	69	3	2	163	165	274	6.24e-06	47.4
fig|500637.6.peg.6337_1	mth:MTH708	74.4	23.8	311	215	11	1	305	1	295	4.73e-08	53.5
kb|g.3587.peg.1584_1	cdiv:CPM_1688	66.9	35.5	121	70	3	13	127	3	121	1.01e-20	84
kb|g.1051.peg.1166_1	bbe:BBR47_26030	99.7	100	322	0	0	1	322	1	322	5.97e-239	648
fig|548480.3.peg.149_1	pab:PAB0500	73.4	26.6	376	205	15	2	366	30	345	1.74e-15	77
kb|g.207294.CDS.353_1	apo:Arcpr_0353	63.1	28.3	304	170	14	141	431	8	276	2.34e-11	63.9
fig|6666666.59080.peg.1457_1	bdg:LPJ38_09965	89.2	42.8	152	82	3	6	154	257	406	1.79e-27	105
fig|709991.5.peg.1711_1	ssa:SSA_0357	10.5	41	39	23	0	262	300	20	58	1.03e-06	46.2
fig|457395.6.peg.3667_1	tko:TK2100	27.6	25	204	108	8	441	618	14	198	1.38e-06	50.1
fig|469608.3.peg.2436_1	tko:TK2100	7.9	45.5	44	22	1	2	45	16	57	0.00057	41.6
fig|469595.3.peg.152_1	eraf:J9537_15265	20.4	25.3	293	199	8	453	729	8	296	2.26e-15	79.3
kb|g.3836.peg.1889_1	sga:GALLO_1918	99.5	100	186	0	0	1	186	1	186	6.63e-141	389
kb|g.31042.CDS.1658_1	ptm:GSPATT00003243001	94.5	32.5	467	286	14	9	451	6	467	2.08e-53	186
fig|470146.3.peg.2340_1	kcr:Kcr_1054	49.9	28	322	188	15	227	531	15	309	5.72e-11	63.5
kb|g.241256.CDS.2747_1	dal:Dalk_2405	7.6	60	40	15	1	6	45	3	41	2.22e-05	45.8
kb|g.3647.peg.1226_1	neq:NEQ491	76.1	30	327	193	14	2	320	10	308	5.41e-20	89.4
kb|g.216424.CDS.2830_1	abom:D7I45_00725	65.7	29.7	276	182	5	51	320	47	316	6.64e-21	93.6
fig|702459.6.peg.42_1	bll:BLJ_0027	99.8	87.1	643	72	3	1	637	1	638	0	1030
kb|g.2862.peg.538_1	spb:M28_Spy1421	99.6	75.3	449	109	1	2	448	31	479	3.43e-247	681
kb|g.1456.peg.642_1	lpj:JDM1_1206	46.2	29.1	179	116	5	50	220	93	268	5.62e-16	78.2
kb|g.244760.CDS.3705_1	dra:DR_0944	36.1	35	103	64	1	8	110	37	136	2.37e-16	73.6
kb|g.29670.CDS.1838_1	acy:Anacy_3312	41	31.9	141	80	7	42	169	11	148	5.11e-09	54.7
fig|552398.3.peg.2995_1	amq:AMETH_4342	49.1	26.8	123	80	4	5	117	7	129	0.000881	39.3
kb|g.207957.CDS.3686_1	tgo:TGME49_109730	98.3	24.5	494	320	19	4	457	160	640	8.12e-24	103
kb|g.208693.CDS.56_1	rru:Rru_A2309	94.4	39.2	543	312	8	5	539	6	538	3.17e-114	350
fig|1156433.4.peg.271_1	smb:smi_1379	99	79.8	302	61	0	1	302	1	302	9.55e-181	499
fig|1077975.4.peg.4341_1	acf:AciM339_1233	69.1	26.6	350	202	14	132	466	4	313	1.55e-10	61.6
fig|469586.3.peg.2526_1	ckr:CKR_2100	18.3	31.1	122	52	5	515	630	15	110	2.37e-09	54.7
kb|g.2925.peg.2742_1	rru:Rru_A2309	99.6	36.3	449	276	8	1	444	4	447	2.19e-82	263
kb|g.25856.CDS.1347_1	bagr:BA6348_22720	99.4	100	176	0	0	1	176	1	176	2.43e-129	359
kb|g.1403.peg.1887_1	apl:APL_0004	99.5	100	190	0	0	1	190	1	190	2.05e-146	403
kb|g.338.peg.426_1	sen:SACE_1534	93.5	46.9	145	75	1	9	151	6	150	2.06e-40	132
fig|411464.8.peg.1625_1	rru:Rru_A2309	99.5	33.9	572	349	13	3	569	4	551	3.69e-86	277
kb|g.241237.CDS.3298_1	aad:TC41_0895	68.3	23.7	359	200	14	153	490	4	309	9.28e-10	59.3
kb|g.29568.CDS.603_1	als:DJ013_02075	35.3	36	139	85	3	1	138	1	136	1.65e-22	92
fig|575587.3.peg.766_1	ajn:BVL33_10355	99.1	100	113	0	0	1	113	1	113	4.6e-81	232
kb|g.2670.peg.1374_1	ols:Olsu_0945	99.7	100	315	0	0	1	315	1	315	1.33e-227	619
fig|537011.5.peg.79_1	pmz:HMPREF0659_A6901	98.4	84.6	182	28	0	1	182	1	182	7.99e-118	330
fig|360105.10.peg.190_1	ppr:PBPRB1551	7.8	41	39	23	0	43	81	5	43	0.000986	40.8
fig|457421.5.peg.3203_1	cbol:CGC65_18135	94.9	75.4	130	32	0	5	134	1	130	2.59e-74	216
kb|g.25402.CDS.4476_1	mgg:MPLG2_0267	75.1	29.2	154	77	6	37	184	12	139	5.5e-08	49.3
kb|g.26854.CDS.1483_1	rha:RHA1_ro03419	96.7	70.5	704	201	3	24	721	22	724	0	997
fig|469593.3.peg.1885_1	dma:DMR_13630	45	27.3	366	201	18	413	757	229	550	4.28e-14	75.1
kb|g.3220.peg.2290_1	ala:BFG52_09790	15.5	40.9	44	23	2	146	188	7	48	3.78e-06	45.1
kb|g.3278.peg.1286_1	meg:DKB62_09615	96.7	66.5	179	59	1	3	180	2	180	2.5e-84	246
kb|g.242253.CDS.1420_1	ash:AL1_11940	96.2	58.8	51	21	0	2	52	189	239	5.93e-22	83.2
fig|469596.3.peg.2656_1	paut:Pdca_16390	95.4	24.3	103	77	1	1	103	4	105	3.36e-09	49.7
kb|g.27460.CDS.852_1	cth:Cthe_1945	98	71.5	288	82	0	1	288	1	288	1.27e-153	430
kb|g.27477.CDS.5958_1	cpf:CPF_0784	98.4	78	186	41	0	3	188	2	187	2.82e-111	314
fig|657314.3.peg.2305_1	cbe:Cbei_3328	85.7	27.6	377	237	14	4	370	8	358	5.33e-24	102
kb|g.3886.peg.1927_1	abac:LuPra_04790	29.5	33.6	143	84	4	1	132	1	143	4.8e-10	60.8
kb|g.241237.CDS.1256_1	gka:GK2787	99.4	99.4	166	1	0	1	166	1	166	5.17e-117	327
kb|g.1841.peg.944_1	rru:Rru_A2309	73.5	28.6	290	193	8	5	282	6	293	1.27e-23	101
kb|g.3717.peg.169_1	spd:SPD_1464	98.8	93.3	163	11	0	1	163	1	163	4.44e-110	309
kb|g.29667.CDS.2190_1	sca:Sca_0763	12	50	46	22	1	263	308	15	59	6.07e-10	55.5
kb|g.25748.CDS.20_1	msv:Mesil_2147	46	28.4	208	115	9	35	242	4	177	1.49e-11	64.7
fig|585506.3.peg.87_1	aip:107623596	41.9	31.3	96	64	1	8	103	47	140	5.89e-07	48.9
kb|g.208271.CDS.1282_1	ipo:Ilyop_1525	99.5	71.9	185	45	4	1	181	1	182	5.32e-88	255
kb|g.3675.peg.501_1	ash:AL1_11940	6.8	56.8	44	19	0	592	635	193	236	5e-10	59.7
kb|g.3.peg.249_1	azi:AzCIB_3141	99	86.6	194	26	0	1	194	1	194	1.41e-126	353
kb|g.2243.peg.2509_1	coc:Coch_0144	99.7	93.2	352	24	0	1	352	1	352	3.78e-248	674
kb|g.1270.peg.1754_1	bpf:BpOF4_13895	99.5	100	202	0	0	1	202	1	202	1.22e-153	422
fig|469608.3.peg.723_1	kpe:KPK_2364	99.3	99.3	145	1	0	1	145	29	173	3.24e-107	301
fig|537013.3.peg.1774_1	afn:Acfer_1489	93.3	59.1	154	63	0	1	154	67	220	2e-58	183
kb|g.27474.CDS.3349_1	meg:DKB62_09615	99.5	68.3	186	54	2	1	185	1	182	4.03e-86	250
fig|411477.4.peg.1460_1	amd:AMED_1472	18.1	34.5	84	49	2	22	99	31	114	4.24e-05	45.1
fig|6666666.58932.peg.451_1	aps:CFPG_350	73.9	28.6	119	59	2	42	160	12	104	1.55e-06	43.9
kb|g.878.peg.3363_1	agg:C1N71_06795	94.6	74.1	278	72	0	1	278	32	309	3.28e-146	412
kb|g.208134.CDS.1791_1	dvc:Dvina_22490	28	32.1	56	37	1	76	131	48	102	0.000583	38.1
fig|548480.3.peg.315_1	acry:AC20117_01965	99.2	48.8	123	61	1	1	123	1	121	4.68e-36	119
kb|g.32451.CDS.419_1	apv:Apar_0976	97.5	50.6	79	39	0	1	79	1	79	2.3e-25	89.7
kb|g.25496.CDS.5590_1	lcr:LCRIS_00688	79.6	25.2	306	186	15	5	289	8	291	4.7e-11	62.4
fig|525279.3.peg.13_1	cre:CHLREDRAFT_195914	95.7	28.1	480	308	15	4	452	10	483	4.52e-41	152
fig|561177.4.peg.1568_1	aob:I6H46_09265	68.8	59.1	44	18	0	1	44	1	44	6.91e-14	59.7
fig|387344.13.peg.2225_1	lci:LCK_00799	55.2	27.8	234	149	9	63	284	64	289	5.79e-17	81.6
fig|469608.3.peg.4862_1	pfd:PFDG_03789	96.8	25.6	489	317	13	3	454	38	516	7.79e-33	130
fig|469593.3.peg.2579_1	smm:Smp_008070	14.4	34.3	67	40	2	331	396	7	70	3.3e-08	50.8
kb|g.28918.CDS.3926_1	ada:A5CPEGH6_07440	96.7	46.2	119	64	0	1	119	32	150	1.54e-36	121
fig|1089456.5.peg.3238_1	ptm:GSPATT00003243001	97.4	27.1	484	311	16	9	461	9	481	1.65e-36	139
fig|469593.3.peg.131_1	tpt:Tpet_0058	58.8	41.3	305	175	4	199	502	7	308	3.08e-73	234
kb|g.2241.peg.420_1	cff:CFF8240_1076	88.8	31.4	191	112	5	15	205	14	185	4.92e-22	88.6
kb|g.208650.CDS.269_1	pcs:Pc13g06280	41.6	30.6	72	49	1	2	73	504	574	0.000778	38.5
fig|483217.6.peg.2520_1	agra:AGRA3207_004446	72.8	27.8	79	53	1	12	86	11	89	6.75e-05	38.1
kb|g.23931.CDS.3981_1	ppe:PEPE_1619	70.8	28.8	292	181	9	1	279	7	284	1.37e-20	92.4
fig|471881.3.peg.2252_1	afw:Anae109_2361	34.3	28.4	169	98	5	133	279	7	174	3.82e-09	57
kb|g.2008.peg.787_1	lcr:LCRIS_00438	99.4	53.8	316	143	3	1	314	15	329	1.24e-119	346
fig|525310.3.peg.1109_1	cff:CFF8240_0635	97.2	24	317	209	12	1	313	1	289	9.87e-09	55.1
fig|1042156.7.peg.1578_1	afx:JZ786_02285	51.1	27	341	189	14	213	524	20	329	4.2e-15	76.3
kb|g.29568.CDS.1234_1	dal:Dalk_1080	14.2	39.1	64	29	2	319	382	7	60	1.02e-07	49.3
kb|g.1009.peg.400_1	cpv:cgd2_4320	98.9	41.2	478	244	13	1	446	29	501	8.01e-102	313
fig|525365.3.peg.732_1	lac:LBA0679	99.7	89.6	309	31	1	1	309	1	308	6.71e-211	576
kb|g.2530.peg.2084_1	bpb:bpr_I0467	99	61.6	203	78	0	1	203	13	215	9.65e-93	269
fig|457388.5.peg.784_1	bli:BL03143	59.6	26.1	310	178	10	171	462	10	286	5.28e-13	69.3
kb|g.3531.peg.2093_1	abac:LuPra_00391	16	35.9	92	53	2	26	111	36	127	2.96e-10	62
fig|469603.3.peg.1385_1	cyn:Cyan7425_1595	8.1	57.1	35	15	0	3	37	13	47	0.000412	41.6
fig|6666666.58845.peg.372_1	adz:ADFLV_0610	92.4	32.4	102	64	2	8	104	8	109	1.71e-11	55.5
fig|469591.4.peg.1266_1	dba:Dbac_1754	67.8	27.9	337	181	14	146	467	242	531	1.85e-11	65.5
fig|545696.5.peg.2724_1	cwo:Cwoe_1914	66.9	26.8	321	194	12	140	446	7	300	8.5e-09	56.2
fig|585543.3.peg.2830_1	sat:SYN_00591	78.6	31.6	155	89	9	36	178	51	200	5.14e-08	50.1
fig|521000.6.peg.1456_1	dsa:Desal_1745	8.7	54.3	35	16	0	3	37	5	39	0.000143	42.7
fig|709991.5.peg.601_1	bhr:BH0061	81.1	44	116	65	0	25	140	2	117	8.37e-37	121
fig|525337.3.peg.23_1	mst:Msp_1413	71.6	24.8	351	196	12	6	343	3	298	3.31e-15	75.5
kb|g.28499.CDS.660_1	lfe:LAF_0409	99.5	92.5	187	14	0	1	187	1	187	1.13e-128	358
kb|g.27488.CDS.1599_1	eal:EAKF1_ch3412c	53.3	29.9	117	71	3	75	180	64	180	4.98e-12	61.2
fig|220668.9.peg.3074_1	iho:Igni_0911	26.8	26.4	174	83	6	5	175	9	140	0.000383	42.4
fig|272620.3.peg.1831_1	kpn:KPN_01819	99.9	100	725	0	0	1	725	1	725	0	1452
kb|g.208017.CDS.1265_1	mlu:Mlut_00630	8.2	67.6	34	11	0	7	40	241	274	0.000379	42
kb|g.2745.peg.2008_1	mcl:MCCL_1321	55	38.6	83	49	2	61	142	19	100	4.46e-08	47.8
kb|g.25748.CDS.2504_1	cfa:608155	97.1	25.1	475	309	14	2	434	25	494	5e-32	127
fig|314315.21.peg.1056_1	dre:352924	95.7	25.7	478	319	13	4	452	110	580	6.99e-35	136
fig|502558.6.peg.362_1	iho:Igni_0617	48.9	24.1	320	194	13	227	526	2	292	3.45e-12	67
fig|645462.11.peg.2336_1	cdf:CD2355	99.1	100	105	0	0	1	105	1	105	3.92e-76	219
fig|192222.29.peg.791_1	cje:Cj0809c	99.5	100	198	0	0	1	198	1	198	2.29e-156	429
fig|469599.3.peg.78_1	als:DJ013_16925	14.2	36.5	85	49	2	495	579	5	84	7.34e-11	58.5
fig|6666666.58860.peg.2420_1	bfr:BF2268	99.8	100	463	0	0	1	463	1	463	0	938
kb|g.3645.peg.4405_1	tad:TRIADDRAFT_19325	93.9	29.2	479	294	20	1	447	1	466	5.81e-37	141
fig|759350.9.peg.651_1	pab:PAB0500	73.4	26.3	376	206	15	2	366	30	345	2.34e-15	76.6
kb|g.23927.CDS.2496_1	med:MELS_0116	96.3	68.6	159	46	2	2	159	26	181	8.27e-71	211
kb|g.25385.CDS.3370_1	mba:Mbar_A2898	7.9	60	30	12	0	3	32	2	31	0.000177	42.4
kb|g.31084.CDS.1611_1	bbad:K7T73_17270	83.8	39	59	34	2	6	62	3	61	5.4e-08	44.3
fig|6666666.58896.peg.3404_1	spu:593150	98	26.4	466	310	13	3	441	11	470	6.34e-41	151
fig|1089456.5.peg.4097_1	tps:THAPSDRAFT_39754	89.5	27.3	451	286	14	4	419	12	455	7.27e-36	138
fig|552396.3.peg.2624_1	afn:Acfer_1489	98.1	54.8	303	137	0	2	304	3	305	1.66e-119	345
fig|585544.3.peg.1912_1	xla:443948	17.5	39.6	53	26	2	168	218	15	63	7.88e-07	46.2
fig|709991.5.peg.1637_1	ald:GFH31_08565	27.2	27.3	121	67	4	295	413	24	125	0.000231	40.8
kb|g.25806.CDS.2461_1	der:Dere_GG16263	94.6	26.3	482	288	17	8	441	34	496	4.38e-21	95.1
kb|g.1428.peg.1526_1	mrd:Mrad2831_2106	99.7	99.7	349	1	0	1	349	1	349	1.85e-242	659
fig|457424.5.peg.3153_1	ada:A5CPEGH6_07440	82.7	51.5	130	62	1	24	152	20	149	1.7e-44	142
kb|g.29556.CDS.4108_1	bfd:NCTC4823_02935	97.5	82.1	39	7	0	1	39	1	39	1.12e-18	70.1
kb|g.2194.peg.494_1	acto:C3V41_11250	99.4	72	164	46	0	1	164	1	164	5.81e-79	231
kb|g.29867.CDS.2200_1	efa:EF1338	97.4	79.3	304	63	0	1	304	1	304	3.74e-180	498
kb|g.216301.CDS.332_1	lba:Lebu_1955	37	24.1	328	199	16	448	752	6	306	4.32e-09	58.2
kb|g.3519.peg.3055_1	allo:KWG61_02505	67	24.2	293	193	9	1	282	1	275	9.54e-14	70.9
kb|g.25005.CDS.3676_1	gbe:GbCGDNIH1_1878	96.3	56.7	157	66	2	1	155	1	157	2.39e-57	176
fig|411477.4.peg.1770_1	pdi:BDI_3483	98.8	84.7	85	13	0	1	85	20	104	5.12e-51	154
kb|g.1142.peg.1995_1	asac:ATHSA_0497	21	31.9	166	91	7	350	494	12	176	4.65e-08	54.7
fig|445973.7.peg.1636_1	med:MELS_0116	97.8	63.7	182	65	1	1	181	2	183	9.86e-80	234
kb|g.207086.CDS.2301_1	lac:LBA0679	8.1	50	38	17	1	1	38	1	36	1.4e-05	46.2
kb|g.27477.CDS.6145_1	asm:MOUSESFB_1090	99.7	79.1	297	62	0	1	297	1	297	2.96e-167	465
kb|g.31988.CDS.2449_1	pshi:SAMEA2665130_2163	98.9	100	88	0	0	1	88	1	88	3.04e-63	185
kb|g.29982.CDS.2492_1	rru:Rru_A2309	96.4	43.5	542	289	9	1	532	4	538	7.12e-115	351
fig|491074.3.peg.101_1	efa:EF1405	99	100	104	0	0	1	104	1	104	2.47e-74	214
kb|g.3886.peg.2258_1	agf:ET445_03510	15.5	29.6	81	55	1	378	456	74	154	0.000394	42.4
kb|g.3055.peg.309_1	afx:JZ786_18250	29.5	36.4	44	28	0	2	45	5	48	0.000185	37.7
kb|g.23931.CDS.418_1	pbm:CL52_02685	22.2	40.8	49	24	1	53	96	27	75	2.75e-06	44.7
fig|511145.12.peg.634_1	eco:b0605	99.5	100	187	0	0	1	187	1	187	2.8e-138	382
fig|518636.5.peg.246_1	rru:Rru_A2309	94.9	47.5	547	270	7	3	544	4	538	8.92e-154	451
fig|697329.5.peg.1243_1	ain:Acin_1637	71.2	28.8	316	180	17	113	401	25	322	3.28e-15	76.6
fig|1158612.3.peg.2799_1	pjd:Pjdr2_1133	65.4	26.8	339	183	12	149	463	7	304	1.21e-14	73.9
fig|469590.5.peg.1968_1	xla:443948	23.7	39.6	53	26	2	91	141	15	63	6.36e-07	45.8
kb|g.207086.CDS.1790_1	rru:Rru_A2309	66	43.5	542	295	6	5	541	6	541	4.97e-140	424
kb|g.2602.peg.1528_1	cpro:CPRO_00250	91.5	65.3	118	41	0	7	124	5	122	1.75e-53	163
fig|556267.4.peg.1179_1	wsu:WS0327	99.4	66.4	318	107	0	1	318	1	318	1.53e-152	429
fig|585544.3.peg.4866_1	npu:Npun_R5376	62.2	27.8	126	62	4	75	199	18	115	1.32e-07	47.8
kb|g.28242.CDS.1365_1	ased:IRT44_18315	8	48.7	39	20	0	4	42	5	43	0.000188	42.7
fig|457424.5.peg.1928_1	bfr:BF1035	99.7	98.4	315	5	0	1	315	1	315	2.06e-231	629
kb|g.1270.peg.876_1	bpf:BpOF4_08830	99.9	100	727	0	0	1	727	1	727	0	1514
kb|g.2139.peg.1506_1	phu:Phum_PHUM369770	95.8	26.3	475	317	13	4	458	7	468	1.89e-49	175
kb|g.2008.peg.953_1	ljo:LJ0852	98.7	69.2	305	94	0	3	307	5	309	4.15e-157	440
kb|g.3249.peg.3213_1	amuo:KWG62_06115	32.3	27.9	305	173	15	445	732	4	278	2.5e-11	65.1
kb|g.2675.peg.1520_1	aap:NT05HA_0560	99.1	100	109	0	0	1	109	1	109	6.91e-81	231
kb|g.23632.CDS.1213_1	smf:Smon_0811	88.7	30.9	94	62	2	8	101	11	101	5.13e-13	59.3
fig|457396.3.peg.2514_1	mhw:ACT01_06240	100	56.5	46	19	1	1	45	1	46	3.37e-12	56.2
kb|g.224181.CDS.1295_1	nmg:Nmag_3641	96.1	76.6	274	64	0	6	279	13	286	7.83e-155	435
kb|g.3281.peg.3494_1	bvu:BVU_2369	97	59.4	96	39	0	1	96	1	96	5.7e-41	129
kb|g.29662.CDS.746_1	bbz:BbuZS7_0062	59.9	41	100	59	0	49	148	3	102	1.23e-29	104
kb|g.1468.peg.3632_1	oan:Oant_3827	99.4	100	173	0	0	1	173	1	173	3.6e-125	348
fig|586220.3.peg.602_1	lme:LEUM_0600	99.7	99.4	317	2	0	1	317	1	317	1.7e-231	629
kb|g.24613.CDS.1655_1	ptm:GSPATT00004919001	97.1	26.9	476	298	14	2	438	5	469	1.64e-32	128
fig|6666666.58861.peg.2806_1	cef:CE2934	20	40.8	76	41	2	260	335	14	85	3.07e-09	53.5
kb|g.29647.CDS.4356_1	acel:acsn021_42030	66.9	26.4	348	188	15	157	488	9	304	8.72e-07	50.1
fig|709991.5.peg.911_1	cpi:Cpin_7155	94.2	57.7	97	39	1	1	97	1	95	3.17e-39	125
kb|g.1267.peg.2448_1	rha:RHA1_ro04004	18.5	41.9	62	34	1	92	151	58	119	1.14e-06	49.3
kb|g.1267.peg.3600_1	aant:HUK68_07285	74.6	48.9	94	48	0	13	106	1	94	3.62e-32	109
kb|g.31355.CDS.3156_1	abac:LuPra_04790	20.2	31.3	112	66	6	5	108	6	114	0.000295	42.7
kb|g.26854.CDS.3910_1	lmae:FGL90_05650	66.5	28.8	281	191	4	6	277	5	285	9.94e-23	99
kb|g.29873.CDS.3460_1	efd:EFD32_1012	99.3	43	447	251	2	1	445	1	445	5.02e-123	364
fig|645464.7.peg.169_1	cje:Cj0169	99.5	100	220	0	0	1	220	1	220	1.93e-168	461
kb|g.30858.CDS.932_1	ptm:GSPATT00003243001	96.5	23.2	469	321	11	1	441	9	466	5.35e-19	88.6
kb|g.29655.CDS.1163_1	ess:ATZ33_04460	99.1	37.8	444	272	3	3	445	2	442	4.4e-101	308
kb|g.208134.CDS.4820_1	azl:AZL_027160	42.2	27.2	235	128	10	10	236	12	211	2.07e-07	52.4
kb|g.29670.CDS.2335_1	pmz:HMPREF0659_A6627	96.3	90.3	310	30	0	12	321	1	310	2.26e-208	570
kb|g.245259.CDS.2363_1	sca:Sca_2210	99.5	77	662	152	0	3	664	9	670	0	1073
kb|g.3281.peg.2892_1	bfr:BF2527	99	85.4	205	30	0	1	205	1	205	3.04e-133	371
kb|g.2710.peg.760_1	mtun:MTUNDRAET4_0833	48.7	36.2	58	34	1	43	100	70	124	0.000173	38.1
fig|6666666.58931.peg.1456_1	sus:Acid_0437	35.4	26.7	86	55	3	25	103	32	116	0.00082	39.3
fig|537007.6.peg.1937_1	spi:MGAS10750_Spy1618	29.4	25.2	123	61	4	288	410	25	116	2.19e-06	45.8
kb|g.3280.peg.2031_1	tkr:C7K43_09335	67.5	25.5	330	210	14	132	436	106	424	8.23e-18	84.7
fig|665943.3.peg.933_1	ele:Elen_2301	99.5	98.4	187	3	0	1	187	1	187	3.55e-141	390
fig|457396.3.peg.15_1	cbi:CLJ_B1297	99.7	70.4	311	92	0	1	311	1	311	3.36e-162	453
fig|445973.7.peg.2548_1	brh:RBRH_01986	94.2	41	195	100	2	1	180	35	229	1.95e-43	146
kb|g.3099.peg.686_1	tac:Ta0984	9.7	48.8	41	21	0	5	45	12	52	0.000665	40.8
fig|657316.3.peg.533_1	amy:ADJ76_07640	71	29.4	326	179	15	119	429	40	329	1.87e-14	73.6
kb|g.28918.CDS.2215_1	cha:CHAB381_1026	99.1	31	229	122	10	1	211	1	211	1.63e-24	95.5
kb|g.3631.peg.74_1	tkr:C7K43_09335	98.9	35.3	462	276	9	3	457	2	447	6.77e-90	280
kb|g.24411.CDS.1268_1	sma:SAV_7243	37	38.5	78	47	1	30	107	70	146	8.37e-07	48.1
kb|g.2933.peg.2338_1	ane:AN27039_1021	16	43.5	69	31	3	258	320	10	76	7.78e-11	58.2
kb|g.27712.CDS.1252_1	sti:Sthe_0596	51.2	29.9	127	83	3	22	145	8	131	6.31e-09	55.1
kb|g.214925.CDS.3028_1	stm:STM0924	98.3	66.9	172	56	1	3	173	3	174	1.83e-84	245
kb|g.580.peg.1221_1	pac:PPA2309	99.7	100	350	0	0	1	350	1	350	6.36e-255	691
kb|g.2673.peg.2582_1	ain:Acin_0609	16.6	47.4	38	18	1	167	202	138	175	3.52e-08	50.8
fig|457421.5.peg.5284_1	aar:Acear_2276	38.2	24.2	277	181	5	401	652	6	278	1.25e-10	63.2
kb|g.23290.CDS.3874_1	ftu:FTT_0532c	85	30.7	319	204	6	56	372	102	405	6.18e-40	145
kb|g.208017.CDS.3089_1	tth:TTC0096	50.1	25.9	255	152	8	18	268	5	226	2.46e-09	58.2
fig|557433.3.peg.383_1	lre:Lreu_0376	99.7	100	310	0	0	1	310	1	310	1.5e-226	616
fig|411469.3.peg.1386_1	rru:Rru_A2309	95.9	40.7	545	311	5	1	541	4	540	2.24e-135	404
kb|g.207277.CDS.1775_1	rso:RSp0245	99.5	86.1	187	26	0	1	187	1	187	1.48e-124	348
fig|483215.6.peg.3951_1	mrb:Mrub_2065	12.6	33.3	57	37	1	324	380	5	60	4.04e-09	53.5
fig|658659.3.peg.2320_1	ciu:G4D55_12495	93.2	95.7	233	10	0	1	233	1	233	2.64e-161	445
fig|665937.3.peg.1476_1	cmiu:B1H56_12185	96.6	49.4	85	43	0	2	86	3	87	2.89e-29	99.4
kb|g.26596.CDS.1630_1	acm:AciX9_1187	26.2	31	100	62	2	4	103	221	313	6.47e-06	47.4
kb|g.29664.CDS.1529_1	bhf:C3V43_06810	91.9	52.3	195	92	1	17	210	11	205	6.61e-68	206
kb|g.29873.CDS.510_1	hor:Hore_20410	28	28.8	208	119	10	386	574	8	205	4.25e-06	48.5
fig|1042156.7.peg.2512_1	sth:STH1762	11.9	37.7	53	32	1	9	60	6	58	0.000674	40.8
kb|g.29568.CDS.2312_1	ald:GFH31_08565	17	47.8	115	60	0	358	472	35	149	2.1e-36	133
kb|g.28918.CDS.1757_1	afd:Alfi_0475	99.4	43.3	157	85	2	1	156	1	154	2.07e-41	135
kb|g.29556.CDS.2323_1	bah:BAMEG_5218	96.7	71.7	325	91	1	3	326	4	328	9.79e-174	484
kb|g.25866.CDS.2254_1	ngr:NAEGRDRAFT_80468	98.9	37.1	480	268	11	3	450	17	494	1.63e-91	285
fig|537011.5.peg.2112_1	aag:AaeL_AAEL010777	18.1	40.6	69	38	1	236	301	3	71	4.39e-10	55.8
kb|g.2602.peg.1785_1	fma:FMG_1132	99.4	64.9	168	59	0	1	168	1	168	1.94e-81	237
kb|g.240103.CDS.2660_1	eft:M395_02300	67.7	28.2	298	180	9	1	275	1	287	7.23e-23	99.4
kb|g.3886.peg.3100_1	sma:SAV_7243	37.6	32.5	80	51	2	30	109	70	146	0.000559	39.7
fig|411466.7.peg.1611_1	bpl:BURPS1106A_1364	91.1	35.6	149	83	4	4	147	25	165	1.21e-20	82.8
kb|g.1725.peg.2258_1	als:DJ013_04245	45.5	30.8	65	45	0	75	139	92	156	1.43e-05	42.7
kb|g.25385.CDS.3078_1	xal:XALc_0868	59.3	35.1	74	46	2	49	121	225	297	1.23e-06	45.1
kb|g.3249.peg.2030_1	mmx:MmarC6_1696	77.3	25.9	336	197	11	5	328	4	299	2.43e-20	90.1
kb|g.206562.CDS.2772_1	cpv:cgd2_4320	98.9	41	478	245	13	1	446	29	501	1.59e-101	312
kb|g.1356.peg.1480_1	cdf:CD2355	99.1	68.6	105	33	0	1	105	1	105	7.01e-52	157
kb|g.23117.CDS.3512_1	ent:Ent638_1793	99.1	95.7	115	5	0	1	115	1	115	2.54e-79	228
fig|645463.20.peg.1649_1	cdf:CD1631	99.6	100	234	0	0	1	234	1	234	9.52e-176	481
fig|457387.3.peg.1867_1	fba:FIC_00092	18	26.1	115	57	3	513	627	5	91	1.46e-07	49.3
fig|445972.6.peg.1763_1	cpy:Cphy_1503	23.1	32.7	101	57	2	215	314	188	278	6.54e-07	50.1
kb|g.580.peg.296_1	lin:lin2621	60	25.8	298	181	10	70	345	1	280	4.61e-10	60.1
fig|525364.3.peg.1271_1	lsi:HN6_00117	99.8	98.7	451	6	0	1	451	1	451	0	897
kb|g.2241.peg.1061_1	als:DJ013_22035	26	40.7	118	67	2	30	144	25	142	2.16e-21	89.4
kb|g.29568.CDS.1710_1	buy:D8S85_05670	99.4	95.8	166	7	0	1	166	1	166	1.66e-113	318
kb|g.2332.peg.1270_1	sat:SYN_03096	63.5	50.5	101	47	1	57	157	2	99	4.14e-28	99.8
fig|457391.3.peg.3361_1	ash:AL1_11940	96.4	66	53	18	0	2	54	189	241	3.91e-24	89
kb|g.3531.peg.1273_1	phu:Phum_PHUM369770	97.1	29.2	465	292	17	5	437	9	468	1.79e-43	158
fig|428128.7.peg.203_1	mhy:mhp281	7.7	55.6	36	14	1	2	37	3	36	0.000736	40.8
kb|g.31657.CDS.1586_1	aeq:AEQU_1144	67.2	24.4	352	193	15	155	486	25	323	2.39e-08	55.1
kb|g.28242.CDS.860_1	too:C7K38_03290	98	49.2	453	220	6	1	445	1	451	2.54e-145	422
fig|709991.5.peg.1222_1	amd:AMED_2663	25.7	40.9	44	24	1	59	102	20	61	2.62e-07	46.6
kb|g.2732.peg.783_1	gob:Gobs_2253	19.2	27.5	109	73	2	4	106	6	114	6.49e-06	48.1
fig|478749.5.peg.921_1	apv:Apar_0907	98.7	47.6	313	158	3	1	309	1	311	1.39e-96	295
kb|g.2187.peg.1257_1	scl:sce6471	96.6	43.8	112	61	1	4	115	199	308	4.35e-24	92.8
kb|g.3099.peg.2294_1	ash:AL1_12360	85.2	100	497	0	0	86	582	1	497	0	1049
kb|g.31084.CDS.127_1	anl:GFC29_229	40	46.3	54	29	0	2	55	16	69	5.27e-17	69.7
kb|g.203.peg.2062_1	cpf:CPF_0784	99.5	100	187	0	0	1	187	1	187	8.36e-140	386
fig|6666666.58932.peg.325_1	ctyk:CTK_C26860	19.9	55.8	43	19	0	5	47	5	47	2.89e-09	52.8
kb|g.208134.CDS.1045_1	afw:Anae109_2361	91	25.7	331	190	10	1	325	1	281	7.09e-13	67.8
kb|g.23426.CDS.550_1	rci:RRC232	58.4	40	305	174	6	212	516	3	298	3.4e-72	231
kb|g.26658.CDS.1431_1	rru:Rru_A2309	97.5	34.7	548	337	9	1	540	4	538	5.72e-88	281
kb|g.207239.CDS.1801_1	pit:PIN17_A0124	99.2	99.2	122	1	0	1	122	1	122	2.11e-88	251
kb|g.25866.CDS.227_1	acad:UA74_19500	27.9	37.7	77	43	3	157	231	27	100	6.95e-08	49.3
fig|658089.3.peg.2503_1	med:MELS_0116	98.9	68.9	180	56	0	1	180	2	181	9.22e-89	257
kb|g.224181.CDS.232_1	gap:GAPWK_0357	89.5	35.1	77	46	2	5	81	2	74	0.00014	37.7
kb|g.208017.CDS.1885_1	gru:GCWB2_14620	30.3	37.9	58	34	2	66	122	47	103	2.59e-06	44.7
kb|g.32397.CDS.4422_1	bag:Bcoa_2801	98.5	72.3	202	54	2	1	201	1	201	7.5e-105	299
fig|665951.3.peg.1037_1	meb:Abm4_1681	61.7	30.4	115	76	3	10	122	13	125	2.91e-07	47
fig|469598.5.peg.4649_1	ecz:ECS88_4358	99.5	100	206	0	0	1	206	1	206	2.36e-153	422
kb|g.210980.CDS.1683_1	tac:Ta0984	14.4	38.8	85	41	4	79	157	15	94	0.000309	42.4
kb|g.966.peg.267_1	saa:SAUSA300_1369	99.7	84.1	328	52	0	1	328	1	328	4.27e-210	576
kb|g.23271.CDS.316_1	cbra:A6J81_03545	99.4	96	174	7	0	1	174	1	174	3.59e-121	338
kb|g.208017.CDS.1938_1	mmar:MODMU_4573	99.3	93.3	134	9	0	1	134	1	134	3.37e-93	264
kb|g.240294.CDS.2124_1	lgm:LG542_06530	59.1	31.3	246	144	7	81	305	79	320	1.45e-23	100
kb|g.1066.peg.1595_1	cff:CFF8240_0635	99.7	100	317	0	0	1	317	1	317	5.29e-235	638
kb|g.207957.CDS.3053_1	bcel:BcellWH2_03031	99.8	99.8	488	1	0	1	488	1	488	0	1018
kb|g.3280.peg.2485_1	cpi:Cpin_7155	99	55.1	98	44	0	1	98	1	98	7.74e-39	124
kb|g.2530.peg.680_1	sat:SYN_03096	58.6	46.1	89	48	0	62	150	12	100	1.26e-22	85.5
fig|658659.3.peg.3232_1	aed:E3U36_04135	15.9	36.5	96	59	2	504	599	12	105	4.99e-11	59.3
fig|657324.3.peg.2474_1	ain:Acin_0609	18.3	51.2	41	18	1	169	207	135	175	3.64e-09	53.5
kb|g.2448.peg.2392_1	maq:Maqu_1410	98.1	62.4	210	78	1	1	210	1	209	3e-95	276
kb|g.244760.CDS.3381_1	iho:Igni_0617	67.5	26.9	338	184	13	151	468	6	300	5.25e-22	95.5
fig|702443.3.peg.2370_1	bhr:BH0061	22.3	46.9	96	51	0	318	413	5	100	8.88e-31	114
fig|457394.3.peg.798_1	ton:TON_0847	68	30.9	139	75	7	33	155	1	134	3.6e-06	44.7
fig|657310.3.peg.2636_1	phu:Phum_PHUM369770	94.7	27.1	468	311	15	9	452	7	468	3.21e-39	147
kb|g.32230.CDS.2253_1	sga:GALLO_0418	22	28	93	65	1	3	95	2	92	0.000478	41.2
kb|g.3280.peg.2538_1	bfr:BF2527	99	85.4	205	30	0	1	205	1	205	1.24e-132	370
fig|469595.3.peg.4578_1	cpot:FOB25_10235	99.9	99.7	726	2	0	1	726	1	726	0	1467
fig|457387.3.peg.1286_1	bth:BT_1971	99.8	95.5	488	20	1	1	486	1	488	0	982
kb|g.2448.peg.2921_1	cqu:CpipJ_CPIJ005552	94.3	25.9	495	289	19	15	459	50	516	1.54e-27	114
kb|g.2778.peg.1591_1	abas:ACPOL_2574	7.3	47.6	42	22	0	73	114	238	279	0.000348	42.7
fig|457405.3.peg.946_1	mhw:ACT01_06240	15	63	27	10	0	146	172	6	32	6.23e-06	43.9
fig|364106.8.peg.4421_1	eci:UTI89_C4532	99.9	100	726	0	0	1	726	14	739	0	1471
kb|g.25881.CDS.1567_1	pcr:Pcryo_2292	36.8	42.9	105	59	1	6	110	17	120	2.43e-22	89
kb|g.32465.CDS.1180_1	mhey:H2LOC_001220	88.3	40.3	196	103	3	1	182	1	196	2.93e-39	135
fig|387344.13.peg.1186_1	lbr:LVIS_1254	92.3	99.4	169	1	0	14	182	1	169	2.94e-121	338
fig|6666666.58931.peg.356_1	aoe:Clos_0955	20	50	34	16	1	53	85	19	52	0.000426	37.4
kb|g.207281.CDS.258_1	pmo:Pmob_0567	10.3	38.2	68	41	1	154	221	19	85	0.000135	43.9
fig|592010.4.peg.3078_1	als:DJ013_09875	35.6	45.2	31	17	0	2	32	5	35	4.71e-05	39.3
kb|g.1267.peg.2177_1	brs:S23_44890	88.6	45.3	150	80	1	7	154	257	406	5.46e-32	117
fig|525362.3.peg.589_1	lsl:LSL_1475	98.2	49.5	111	50	2	1	111	1	105	9.06e-34	112
kb|g.1356.peg.2921_1	aqa:D1815_22135	35.9	30.6	108	68	3	5	105	7	114	3.37e-07	50.4
fig|6666666.58973.peg.3648_1	cbi:CLJ_B1303	99.1	89.6	106	11	0	1	106	1	106	2.1e-67	197
kb|g.207059.CDS.586_1	pbt:ING2E5B_0125	86.5	49.3	136	67	2	21	154	32	167	4.44e-43	139
fig|6666666.58845.peg.320_1	rci:RRC232	58.3	40.1	299	174	5	209	505	3	298	6.26e-69	222
fig|411902.9.peg.5071_1	cbol:CGC65_18135	99.2	100	130	0	0	1	130	1	130	2.31e-98	277
kb|g.25726.CDS.336_1	phu:Phum_PHUM369770	89.2	27.6	442	292	12	4	426	7	439	4.16e-42	155
kb|g.1485.peg.4527_1	mpo:Mpop_4827	99.5	100	201	0	0	1	201	1	201	4.58e-144	398
fig|393130.11.peg.2289_1	ddr:Deide_05800	27.6	31	200	113	8	372	548	3	200	3.33e-08	55.1
kb|g.2455.peg.22_1	lre:Lreu_1072	99.5	80.2	187	37	0	1	187	1	187	1.99e-113	320
fig|931276.4.peg.2798_1	acac:EYQ97_01980	68.5	26.4	330	198	14	146	462	8	305	1.34e-11	64.7
fig|702447.3.peg.3663_1	dap:Dacet_2268	77.6	34.4	125	68	2	14	131	17	134	4.22e-19	79
kb|g.27460.CDS.416_1	cth:Cthe_1965	99.5	93.6	187	12	0	1	187	1	187	2.13e-133	370
kb|g.878.peg.31_1	scb:SCAB_45921	39.9	30.4	79	53	2	83	161	23	99	2.28e-09	52.4
fig|547042.5.peg.420_1	aic:JK629_10645	94	55.3	94	42	0	2	95	3	96	1.16e-36	119
fig|364106.8.peg.3963_1	eci:UTI89_C4050	99.8	100	465	0	0	1	465	1	465	0	954
kb|g.32397.CDS.4038_1	taf:THA_1385	39.8	26.1	280	177	8	391	649	19	289	1.37e-09	59.3
kb|g.32465.CDS.177_1	lra:LRHK_494	20.8	30.7	179	120	3	553	728	107	284	2.71e-14	75.5
fig|469591.4.peg.2707_1	pdi:BDI_1048	99.8	99.6	451	2	0	1	451	9	459	0	919
fig|502558.6.peg.310_1	plw:D5F53_05505	69.8	25	356	213	12	133	455	80	414	2.58e-22	98.2
fig|411901.7.peg.171_1	mag:amb4286	8.1	40.9	44	25	1	414	457	17	59	0.000122	41.2
kb|g.29655.CDS.594_1	drm:Dred_2670	98.4	44.4	306	168	2	3	308	6	309	3.85e-92	279
fig|457391.3.peg.2231_1	bvu:BVU_0847	99.5	100	188	0	0	1	188	1	188	5.23e-139	384
fig|883062.8.peg.1860_1	bln:Blon_2491	92.8	58.5	366	112	5	24	384	7	337	1.35e-137	395
kb|g.1489.peg.2367_1	ada:A5CPEGH6_02630	90.6	64.6	48	17	0	2	49	189	236	3.01e-22	84
fig|471870.8.peg.1214_1	bfr:BF1259	99.5	94.7	188	10	0	1	188	1	188	6.58e-133	369
kb|g.2830.peg.675_1	artp:E5206_03195	61.3	28.3	293	166	16	115	383	16	288	1.02e-08	55.8
fig|563192.3.peg.1384_1	tac:Ta0984	53.5	24.1	316	204	7	118	418	19	313	4.7e-11	63.5
kb|g.29656.CDS.179_1	rru:Rru_A2309	91.9	44.4	543	285	8	4	539	6	538	1.01e-144	429
fig|411477.4.peg.1644_1	bli:BL03143	59.6	26	312	176	12	171	462	10	286	2.31e-11	64.3
kb|g.2530.peg.152_1	cdf:CD2117	99	48.8	303	153	2	1	302	1	302	1.34e-99	294
kb|g.2212.peg.1762_1	rha:RHA1_ro04004	36.2	27	248	128	10	20	227	227	461	6.58e-05	45.1
kb|g.29106.CDS.930_1	sen:SACE_1534	82.3	37.7	138	77	3	13	147	3	134	4.4e-23	88.6
fig|457391.3.peg.2904_1	acm:AciX9_1187	16.7	35.4	79	46	3	50	125	54	130	3.8e-06	48.5
kb|g.26457.CDS.1853_1	stc:str0990	99.4	93.3	164	11	0	1	164	1	164	1.32e-109	308
fig|457421.5.peg.1654_1	spi:MGAS10750_Spy1618	25.3	27.6	123	58	4	357	479	25	116	9.84e-09	52.8
fig|6666666.58908.peg.117_1	blo:BL0615	99.5	97.9	187	4	0	1	187	1	187	8.36e-140	386
kb|g.3645.peg.2402_1	rru:Rru_A2309	98.2	44.3	562	283	8	4	561	6	541	4.81e-147	434
kb|g.241237.CDS.1658_1	acai:ISX45_13505	98.9	82.3	186	33	0	1	186	1	186	1.23e-107	305
kb|g.32186.CDS.3356_1	brs:S23_44890	90.1	41.7	156	89	1	8	161	257	412	4.5e-32	118
kb|g.1095.peg.1370_1	abu:Abu_0557	99.4	100	179	0	0	1	179	1	179	5.69e-125	348
kb|g.26547.CDS.1201_1	aha:AHA_1403	99.5	100	194	0	0	1	194	1	194	2.04e-148	409
fig|658664.3.peg.2727_1	rer:RER_40230	44.2	30.6	160	99	5	103	255	63	217	1.81e-07	52
kb|g.29667.CDS.1296_1	ash:AL1_11940	94.5	63.5	52	19	0	3	54	190	241	4.25e-23	86.3
kb|g.2745.peg.6297_1	agc:BSY240_4617	57.6	25	240	114	7	7	226	227	420	0.000426	41.6
fig|645462.11.peg.1826_1	rru:Rru_A2309	97.4	33.8	539	343	7	3	532	6	539	1.24e-95	301
fig|445972.6.peg.2094_1	meg:DKB62_09615	98.9	71.1	180	52	0	1	180	1	180	1.54e-89	259
kb|g.28900.CDS.588_1	acy:Anacy_3312	47.5	28.7	178	95	9	47	200	11	180	2.61e-10	58.5
fig|556267.4.peg.783_1	dka:DKAM_1262	7.3	56.5	46	18	1	2	47	24	67	3.23e-06	48.9
kb|g.25856.CDS.5235_1	bbe:BBR47_47570	99.7	94.9	336	17	0	1	336	1	336	1.78e-238	648
kb|g.28083.CDS.215_1	ptr:467112	96.2	27.9	463	298	11	2	430	13	473	9.44e-36	137
kb|g.28083.CDS.359_1	ahz:APS56_03455	65.8	34.7	75	49	0	14	88	6	80	1.77e-14	63.2
kb|g.2925.peg.1070_1	iho:Igni_0617	67.8	26.5	344	181	14	151	470	6	301	5.17e-20	89.7
fig|469606.3.peg.885_1	iho:Igni_0911	26.2	30.1	166	73	5	3	168	15	137	1.38e-07	53.1
kb|g.207382.CDS.2168_1	pca:Pcar_2943	61.9	26.7	307	173	14	151	441	12	282	9.08e-08	53.1
fig|469585.3.peg.2187_1	dfe:Dfer_0369	9.3	28.2	131	80	6	1014	1132	16	144	0.000533	43.5
kb|g.207068.CDS.2094_1	tma:TM0869	32.1	28.2	181	86	7	148	306	13	171	6.65e-06	47.4
fig|543734.4.peg.2555_1	lca:LSEI_2506	99.5	100	187	0	0	1	187	1	187	1.24e-141	391
fig|457387.3.peg.3547_1	spu:593150	98	24.5	465	321	13	2	440	10	470	1.5e-34	134
fig|665951.3.peg.997_1	aarg:Aargi30884_20190	99	60.3	297	118	0	2	298	1	297	1.22e-127	365
kb|g.26596.CDS.1556_1	yen:YE1479	98.9	100	87	0	0	1	87	1	87	5.72e-63	184
fig|718252.3.peg.1444_1	cpy:Cphy_1503	99	56.5	283	123	0	1	283	1	283	3.32e-110	320
fig|665943.3.peg.1444_1	ele:Elen_0128	99.8	99.8	517	1	0	1	517	1	517	0	1071
fig|428125.8.peg.557_1	cdf:CD2117	95.8	55	298	133	1	6	302	3	300	8.52e-112	325
kb|g.1841.peg.4712_1	iho:Igni_0617	67.9	23.3	339	199	12	151	471	6	301	4.85e-18	84
fig|563194.3.peg.1446_1	cbol:CGC65_23985	97.4	33.3	75	49	1	2	76	188	261	1.68e-09	51.2
fig|657323.3.peg.458_1	acac:EYQ97_05490	90.1	46.5	101	53	1	7	106	2	102	2.08e-31	106
kb|g.26854.CDS.3399_1	dra:DR_2623	32	29.9	214	130	7	145	350	5	206	4.59e-13	70.1
fig|563192.3.peg.505_1	mmx:MmarC6_1696	22.3	31.5	92	58	1	166	257	188	274	0.000609	40.8
fig|718252.3.peg.2937_1	sus:Acid_0437	10.2	33	97	60	2	661	754	8	102	7.01e-05	45.8
kb|g.1638.peg.1819_1	dya:Dyak_GE15773	73.7	32.2	509	280	20	165	630	5	491	2.99e-54	192
fig|537012.5.peg.4314_1	gvi:glr0480	11.8	47.4	57	27	2	68	121	70	126	2.19e-06	49.3
kb|g.28900.CDS.2262_1	cff:CFF8240_1076	91.6	29.9	197	119	6	9	205	8	185	4.2e-18	78.2
fig|445974.6.peg.427_1	smr:Smar_0928	5	58.1	31	13	0	1	31	23	53	0.000376	42.4
fig|450749.3.peg.91_1	ada:A5CPEGH6_02630	95.6	37.3	51	24	1	2	44	189	239	7.33e-08	45.1
kb|g.209412.CDS.4720_1	rci:RCIX1399	71.8	30.5	141	76	5	39	163	21	155	2.72e-12	61.2
kb|g.27713.CDS.2589_1	iho:Igni_0617	40.1	25.7	335	190	10	470	784	6	301	6.67e-17	81.6
fig|511145.12.peg.2284_1	rha:RHA1_ro09066	61.8	28.8	118	57	4	60	174	11	104	1.01e-07	47.8
kb|g.1488.peg.1266_1	cbo:CBO2277	99.5	100	198	0	0	1	198	1	198	5.4e-155	426
fig|491077.3.peg.1387_1	lci:LCK_p300015	93.5	33.3	102	64	2	6	105	6	105	6.66e-17	69.3
fig|525338.3.peg.689_1	iho:Igni_0911	26.8	26.4	174	83	6	5	175	9	140	0.000383	42.4
kb|g.23931.CDS.1647_1	cha:CHAB381_1026	85.1	31.8	220	119	11	9	220	9	205	2.15e-23	93.6
kb|g.2933.peg.140_1	ash:AL1_11940	96.4	64.2	53	19	0	2	54	189	241	1.98e-24	89.7
fig|6666666.58861.peg.2845_1	bfr:BF2763	99.4	100	166	0	0	1	166	1	166	5.17e-117	327
kb|g.2724.peg.1597_1	sjp:SJA_C1-10890	97.7	39	187	100	3	1	173	1	187	7.35e-38	131
kb|g.3796.peg.1636_1	ere:EUBREC_1219	18.4	32.4	37	25	0	83	119	23	59	0.000418	37.7
kb|g.31926.CDS.2483_1	bagr:BA6348_22225	97.3	89.9	178	18	0	5	182	8	185	2.1e-120	337
fig|471870.8.peg.843_1	bcel:BcellWH2_03031	99.8	95.9	488	20	0	1	488	1	488	0	987
kb|g.2925.peg.177_1	pbe:PB001157.00.0	93	25.2	437	299	10	19	432	86	517	3.57e-30	122
kb|g.216330.CDS.804_1	apal:BN85413180	69.5	24.7	291	175	15	7	295	5	253	1.34e-08	55.1
fig|471870.8.peg.2126_1	kfl:Kfla_5282	16.6	36.3	80	45	3	51	127	80	156	0.000445	42
kb|g.2920.peg.2946_1	dde:Dde_0465	61.6	27.1	321	162	15	147	448	8	275	3.26e-12	66.6
fig|500637.6.peg.428_1	xbo:XBJ1_1683	99.5	90	200	20	0	1	200	1	200	1.12e-139	387
kb|g.32397.CDS.4151_1	cbe:Cbei_1507	99.5	77.6	201	45	0	1	201	1	201	6.18e-120	337
kb|g.32397.CDS.5591_1	ssm:Spirs_2612	36	25.2	254	168	7	386	626	6	250	5.72e-07	51.2
kb|g.25726.CDS.1232_1	cch:Cag_0944	62.8	26.2	336	167	15	134	435	10	298	4.05e-06	48.1
kb|g.3717.peg.1740_1	cpv:cgd2_4320	98.2	39.1	473	252	11	4	444	33	501	3.31e-100	308
kb|g.1051.peg.3248_1	apel:CA267_006925	34.1	37.2	43	27	0	11	53	3	45	0.000435	36.2
kb|g.25856.CDS.2879_1	bagr:BA6348_15375	99.5	99.5	204	1	0	1	204	1	204	1.87e-158	435
kb|g.2555.peg.1938_1	tth:TTC0096	53.3	24.6	342	188	16	189	494	8	315	1.65e-07	52.8
fig|469609.3.peg.683_1	tan:TA04645	76.8	26	466	312	12	112	547	115	577	8.85e-34	135
fig|879090.7.peg.1893_1	pmo:Pmob_0567	33.4	31.9	160	74	8	2	142	17	160	7.66e-07	50.1
kb|g.1455.peg.494_1	sha:SH1816	99	98.1	104	2	0	1	104	1	104	1.43e-73	212
kb|g.206745.CDS.2890_1	ald:GFH31_08785	67.6	23.9	351	200	14	154	487	7	307	1.56e-08	55.5
fig|220668.9.peg.647_1	lhil:G8J22_02678	95.9	31.2	445	302	2	8	448	1	445	1.09e-80	256
kb|g.207281.CDS.1912_1	cdf:CD2117	99	48.5	297	153	0	1	297	1	297	6.4e-99	292
fig|561177.4.peg.895_1	apr:Apre_0282	87.5	74.1	112	29	0	2	113	4	115	1.97e-61	184
kb|g.352.peg.960_1	hmg:100212234	98.9	38.4	474	260	15	5	449	107	577	1.26e-89	283
fig|500637.6.peg.6324_1	cag:Cagg_3594	35	34	100	65	1	10	109	156	254	1.86e-14	70.9
fig|556267.4.peg.111_1	bge:BC1002_5152	38.7	32	75	46	1	21	95	59	128	0.000774	38.9
kb|g.29574.CDS.3354_1	amic:Ami3637_00650	96.9	70.4	125	37	0	4	128	3	127	5.77e-64	190
kb|g.598.peg.1977_1	bha:BH2665	99.5	100	183	0	0	1	183	1	183	1.63e-135	375
kb|g.241256.CDS.4829_1	als:DJ013_09875	72.4	35.2	71	45	1	17	87	80	149	1.38e-10	55.5
fig|398578.3.peg.5539_1	dma:DMR_13630	68.3	24.1	348	196	14	146	481	262	553	1.79e-09	59.3
kb|g.2335.peg.718_1	bha:BH3571	98.7	62	305	115	1	3	306	5	309	5.75e-139	394
kb|g.510.peg.1835_1	spn:SP_1458	99.7	99.7	290	1	0	1	290	14	303	4.47e-212	578
fig|556259.3.peg.1201_1	xla:443948	19.5	39.6	53	26	2	138	188	15	63	9.2e-07	45.8
fig|997352.4.peg.709_1	dma:DMR_13630	41.8	29.4	340	196	12	449	776	243	550	2.73e-19	91.7
kb|g.23371.CDS.1050_1	cpv:cgd2_4320	98.9	40.6	480	250	12	1	452	29	501	5e-105	321
fig|457416.3.peg.354_1	lhb:D1010_14450	31.2	31.5	146	80	6	4	140	150	284	0.000123	43.5
kb|g.29982.CDS.2056_1	agy:ATC03_19600	93.4	75.9	311	75	0	8	318	2	312	1.37e-167	469
kb|g.1356.peg.581_1	adg:Adeg_1853	5.3	62.1	29	11	0	100	128	7	35	0.000915	40.8
kb|g.1643.peg.389_1	fal:FRAAL1783	18.6	26.3	179	85	6	248	384	5	178	9.83e-05	43.1
kb|g.26547.CDS.1511_1	ngr:NAEGRDRAFT_80468	62.2	25.7	475	322	11	236	685	17	485	9.03e-35	138
kb|g.26854.CDS.4023_1	tac:Ta0984	65.7	26.2	332	193	12	147	464	19	312	1.5e-12	67.8
kb|g.29867.CDS.1397_1	cai:Caci_6387	23.4	26.6	124	83	3	4	119	12	135	0.000281	42.7
kb|g.1009.peg.3831_1	yen:YE3245	99.3	91.1	146	13	0	1	146	1	146	1.96e-100	283
fig|1089456.5.peg.481_1	sth:STH1072	61.9	26.8	313	174	14	155	450	2	276	1.02e-17	83.2
kb|g.26179.CDS.2105_1	bts:Btus_0753	57.1	37.6	298	183	3	215	511	3	298	6.18e-60	199
fig|272621.20.peg.1345_1	lac:LBA1401	99.8	99.8	454	1	0	1	454	1	454	0	910
kb|g.1895.peg.1438_1	ash:AL1_11940	90.4	48.9	47	24	0	2	48	190	236	2.24e-13	60.5
fig|525365.3.peg.697_1	rru:Rru_A0738	32.3	30.2	43	30	0	2	44	4	46	0.000727	35.8
fig|518636.5.peg.4730_1	aba:Acid345_1748	56.6	50	30	15	0	3	32	232	261	0.000408	35
kb|g.1095.peg.1733_1	asac:ATHSA_0512	94.8	33.3	75	48	1	4	76	5	79	1.15e-12	56.6
fig|862514.3.peg.1392_1	ppe:PEPE_1788	99.6	84.9	271	41	0	1	271	1	271	1.17e-171	474
kb|g.241237.CDS.934_1	pmo:Pmob_0567	36.9	29	162	68	7	5	166	18	132	3.39e-06	48.1
kb|g.25852.CDS.1543_1	ccv:CCV52592_0838	99.7	83.7	312	51	0	1	312	1	312	9.75e-192	528
kb|g.1270.peg.3089_1	bpf:BpOF4_03145	99	100	104	0	0	1	104	1	104	7.09e-74	213
kb|g.29709.CDS.865_1	rci:RRC232	58.1	40.7	300	173	5	209	507	3	298	3.67e-69	223
kb|g.24945.CDS.554_1	ssp:SSP0530	99.7	86.6	343	46	0	1	343	1	343	1.69e-219	601
fig|748224.3.peg.2648_1	ada:A5CPEGH6_02630	7.8	54	50	23	0	585	634	187	236	1.37e-11	64.3
fig|657324.3.peg.763_1	ahat:ADCFC_11920	34.8	25.1	350	201	16	477	799	14	329	4.3e-08	55.5
kb|g.25856.CDS.3450_1	mdo:100015072	94.7	30.1	485	290	18	7	457	10	479	5.92e-40	149
kb|g.245259.CDS.1906_1	ssp:SSP1432	99.8	97.2	495	14	0	1	495	1	495	0	1015
kb|g.25575.CDS.1526_1	abv:AGABI2DRAFT132659	35.6	38.5	78	38	4	73	144	8	81	1.1e-06	45.1
kb|g.3735.peg.286_1	fno:Fnod_0855	8.6	57.5	40	17	0	10	49	8	47	1.09e-06	49.7
kb|g.32186.CDS.1624_1	adk:Alide2_3103	7.9	48.8	43	22	0	14	56	6	48	0.000436	42
fig|457391.3.peg.751_1	meg:DKB62_09615	99.5	70.1	184	52	2	1	183	1	182	2.76e-88	256
kb|g.1703.peg.3465_1	pmr:PMI1333	99.4	90.2	174	17	0	1	174	1	174	2.8e-93	268
fig|471874.6.peg.1692_1	tac:Ta0984	59.2	38.7	313	184	7	203	513	7	313	1.37e-65	214
kb|g.2732.peg.513_1	mhw:ACT01_06240	70.8	36.3	80	41	3	2	81	1	70	8.4e-09	50.1
kb|g.3735.peg.1746_1	lsl:LSL_1104	99	68	103	33	0	1	103	1	103	2.89e-50	153
kb|g.3717.peg.1212_1	spd:SPD_1393	99.7	95.7	322	14	0	1	322	1	322	6.15e-232	630
kb|g.1468.peg.4636_1	oan:Oant_0434	99.5	100	216	0	0	1	216	1	216	1.26e-162	446
kb|g.1428.peg.5361_1	aga:AgaP_AGAP000565	76	30.8	478	284	18	117	556	39	507	6.08e-35	137
kb|g.948.peg.560_1	ased:IRT44_10260	26.9	30.6	111	61	4	7	113	3	101	1.08e-05	46.2
kb|g.1519.peg.3310_1	cpe:CPE2355	61.4	32.8	116	49	3	70	185	16	102	1.7e-10	55.1
kb|g.1270.peg.461_1	iho:Igni_0911	26.6	28.2	170	77	6	5	171	13	140	9.66e-06	47.4
kb|g.2242.peg.664_1	bvs:BARVI_03465	99.2	81.3	235	44	0	2	236	1	235	2.62e-149	414
fig|457390.3.peg.612_1	afd:Alfi_0475	99.2	49.2	120	61	0	1	120	35	154	2.36e-38	125
kb|g.3766.peg.438_1	sub:SUB1559	99	92.3	104	8	0	1	104	1	104	1.09e-68	200
fig|657323.3.peg.3319_1	sjp:SJA_C1-10890	89.9	36.3	201	113	4	1	187	1	200	6.98e-34	122
kb|g.32222.CDS.459_1	nca:Noca_2816	44.1	31.3	99	62	2	8	100	212	310	5.3e-06	45.4
fig|457387.3.peg.5030_1	xla:443948	15.2	39.6	53	26	2	211	261	15	63	9.39e-07	46.2
kb|g.165.peg.1253_1	anr:Ana3638_00710	94.9	30.5	95	65	1	5	98	8	102	2.57e-07	44.3
kb|g.206745.CDS.3711_1	bmoj:HC660_04880	99.6	99.6	273	1	0	1	273	1	273	8.17e-201	548
kb|g.3249.peg.549_1	adz:ADFLV_0610	96.4	40.9	110	62	2	1	108	1	109	3.58e-21	80.5
kb|g.208017.CDS.201_1	lpq:AF91_01250	33.1	29.2	288	181	8	88	367	76	348	9.41e-17	83.2
fig|469588.3.peg.450_1	spu:593150	98	27.6	468	302	17	3	441	11	470	2.66e-44	160
fig|469605.3.peg.1268_1	cyn:Cyan7425_1595	8.1	57.1	35	15	0	3	37	13	47	0.000412	41.6
kb|g.2181.peg.928_1	mva:Mvan_5905	34.8	37.5	56	33	2	30	85	43	96	6.04e-08	48.5
kb|g.25151.CDS.1787_1	amy:ADJ76_08505	97.6	68.9	122	38	0	1	122	1	122	6.15e-59	177
fig|469589.3.peg.786_1	spu:593150	97.3	26.5	472	304	14	4	443	10	470	7.16e-42	154
kb|g.3645.peg.3571_1	aana:AANAER_1603	97.3	39.4	71	43	0	1	71	73	143	1.01e-12	58.2
fig|709991.5.peg.1458_1	car:cauri_2531	47.9	35.8	81	32	1	55	135	20	80	3.97e-13	61.6
fig|879088.6.peg.2431_1	lpl:lp_0236	93.5	33.3	72	48	0	2	73	29	100	1.68e-09	49.3
fig|658664.3.peg.3752_1	phu:Phum_PHUM369770	99	26.1	486	336	13	1	474	4	478	2.78e-39	147
fig|469598.5.peg.3104_1	bxe:Bxe_A2911	97.5	31.6	158	98	4	4	156	37	189	6.92e-18	75.9
kb|g.24323.CDS.2433_1	lcv:FBA2_03020	32.7	25.5	290	196	8	4	281	1	282	3.92e-17	84.3
fig|931276.4.peg.1834_1	aos:AXE84_05080	65.9	26.5	291	178	13	111	383	5	277	4.77e-10	59.7
kb|g.25560.CDS.9_1	alm:AO498_01585	67.3	32.9	70	45	1	18	85	14	83	6.1e-05	38.1
kb|g.2499.peg.4225_1	iho:Igni_0617	44.2	24.5	327	186	15	371	679	6	289	8.7e-15	75.1
fig|536231.5.peg.2142_1	ciu:G4D55_17935	89	69.2	65	20	0	1	65	1	65	1.77e-30	101
fig|265669.14.peg.999_1	lmf:LMOf2365_1004	99.4	100	159	0	0	1	159	1	159	6.14e-117	326
kb|g.3249.peg.570_1	cba:CLB_1036	99.3	100	143	0	0	1	143	1	143	1.02e-96	274
fig|1156431.4.peg.1840_1	smb:smi_1379	99	79.1	302	63	0	1	302	1	302	7.83e-180	497
kb|g.3.peg.2644_1	kra:Krad_0457	46.7	29.8	114	71	3	3	107	21	134	3.3e-06	46.6
kb|g.1428.peg.764_1	bfo:BRAFLDRAFT_122807	96.3	26.9	465	317	11	5	448	114	576	2.33e-33	132
kb|g.23117.CDS.1706_1	lpq:AF91_01250	46.6	31.7	218	129	6	89	294	77	286	3.35e-16	79.7
fig|862962.26.peg.1978_1	als:DJ013_09875	28.5	25.7	140	91	2	2	133	150	284	0.000178	43.1
kb|g.23271.CDS.2331_1	rha:RHA1_ro09066	28.5	42.9	56	29	1	60	112	11	66	1.95e-07	47
fig|457395.6.peg.2471_1	mgl:MGL_1781	9.3	50	42	21	0	340	381	20	61	1.8e-08	52
fig|411471.5.peg.5165_1	cjk:jk2093	63.2	27.4	310	176	13	143	438	42	316	2.21e-13	70.5
kb|g.31352.CDS.115_1	bacc:BRDCF_p707	86.1	66.5	161	54	0	24	184	14	174	1.02e-73	219
kb|g.1455.peg.1377_1	lpg:BB562_05020	96.9	45.3	448	236	5	1	441	1	446	8.03e-133	390
fig|469615.3.peg.159_1	ast:Asulf_01557	26.6	28.6	168	76	6	3	170	2	125	2.75e-05	45.8
kb|g.29647.CDS.963_1	pjd:Pjdr2_0169	97.8	82.2	309	55	0	1	309	1	309	4.19e-193	531
fig|500639.8.peg.1112_1	enc:ECL_02327	99.4	93	172	12	0	1	172	1	172	4.04e-117	328
kb|g.24961.CDS.437_1	adl:AURDEDRAFT_116936	78.3	31.8	85	56	2	1	83	3	87	4.28e-12	57.4
kb|g.3717.peg.994_1	ame:410032	98.4	27.9	481	284	17	4	435	54	520	6.49e-39	146
fig|511145.12.peg.311_1	lpj:JDM1_1206	75.1	25.3	359	232	14	105	436	75	424	5.59e-15	75.9
kb|g.683.peg.3916_1	sma:SAV_7243	49.3	32.7	107	66	3	30	133	70	173	4.62e-07	48.9
kb|g.216301.CDS.1393_1	dvm:DvMF_2077	28.5	26.8	325	186	13	541	826	274	585	9.47e-09	58.5
kb|g.29568.CDS.297_1	ald:GFH31_08565	25.5	48.6	111	57	0	3	113	38	148	1.9e-33	122
fig|879089.6.peg.1513_1	bfo:BRAFLDRAFT_122807	99.1	26.2	484	303	15	4	446	112	582	7.22e-36	139
fig|469607.5.peg.1127_1	gwc:GWCH70_2182	46	21.3	254	181	4	91	333	3	248	5.47e-05	44.7
fig|469602.3.peg.1047_1	gwc:GWCH70_2182	46	21.3	254	181	4	91	333	3	248	0.000128	43.5
fig|6666666.58844.peg.4996_1	pmo:Pmob_0567	29.5	30	140	68	5	2	126	17	141	1.85e-07	52
kb|g.2261.peg.492_1	aana:AANAER_0014	38.9	23.6	195	138	5	10	203	8	192	3.13e-06	48.5
kb|g.3647.peg.3783_1	rru:Rru_A2309	64.7	42.1	544	290	9	4	540	6	531	9.9e-130	398
kb|g.207294.CDS.1653_1	aarg:Aargi30884_27110	99.7	65.8	307	102	1	1	304	1	307	9.17e-145	409
fig|483217.6.peg.2175_1	abac:LuPra_04790	25	32.2	121	66	5	1	111	1	115	6.36e-06	47.8
fig|697329.5.peg.2557_1	art:Arth_4161	68.4	27.6	344	181	13	142	459	14	315	5.48e-14	72
kb|g.27712.CDS.883_1	ftn:FTN_0983	91.7	46.1	310	165	2	24	331	99	408	6.21e-98	295
kb|g.207382.CDS.2500_1	mrb:Mrub_1910	28.1	26.5	310	174	10	397	661	4	304	1.35e-08	57
fig|518636.5.peg.3888_1	ttr:Tter_1226	39.2	23.5	294	175	10	403	662	7	284	6.28e-11	63.5
fig|6666666.58937.peg.391_1	cje:Cj0334	99.5	100	198	0	0	1	198	1	198	3.24e-147	406
kb|g.31988.CDS.2964_1	fal:FRAAL1961	63.4	25.6	336	180	14	7	312	248	543	1.4e-06	50.1
fig|457395.6.peg.1922_1	cha:CHAB381_1026	99.1	27.5	229	130	8	1	211	1	211	8.81e-24	93.6
kb|g.28050.CDS.291_1	bde:BDP_2271	62.1	26.4	329	167	13	153	457	25	302	4.08e-08	54.3
kb|g.1629.peg.2094_1	afus:EYZ66_10190	7.8	52.5	40	19	0	16	55	167	206	0.000794	41.2
fig|568703.33.peg.910_1	lrh:LGG_00920	99.7	100	315	0	0	1	315	1	315	6.16e-233	632
fig|469608.3.peg.2951_1	rru:Rru_A2309	57.7	32.5	228	143	6	59	276	61	287	1.71e-23	101
kb|g.2094.peg.2058_1	iho:Igni_0617	67.7	26	331	198	12	151	470	6	300	7.05e-20	89.4
kb|g.637.peg.1046_1	tel:tll1454	95.3	41.6	154	78	3	1	143	5	157	1.07e-29	106
fig|349741.23.peg.1999_1	hsa:10587	96.5	26.4	481	305	10	2	448	39	504	2.18e-30	122
fig|1089456.5.peg.2623_1	ctu:Ctu_16410	62.1	32.5	77	47	2	41	117	8	79	6.91e-06	42.7
kb|g.27853.CDS.1774_1	bpu:BPUM_1925	15.1	31	58	39	1	256	313	2	58	0.000536	39.7
kb|g.647.peg.318_1	rno:297437	9.7	50	46	22	1	13	57	123	168	0.00015	43.5
kb|g.1959.peg.372_1	aswu:HUW51_19460	22.7	29.6	115	70	4	1	104	1	115	3.59e-09	58.2
fig|469592.4.peg.3673_1	pdi:BDI_0401	99.7	100	317	0	0	1	317	1	317	2.24e-236	641
kb|g.1956.peg.230_1	pfu:PF1422	67.8	25	336	198	12	149	464	46	347	1.02e-10	62.4
fig|349966.3.peg.2975_1	iho:Igni_0617	47.4	24.4	340	192	13	352	671	6	300	7.24e-17	81.3
fig|349966.3.peg.2831_1	iho:Igni_0617	67.7	26	331	198	11	151	470	6	300	6.17e-21	92.4
kb|g.244760.CDS.323_1	sti:Sthe_0596	21.4	32.1	109	65	4	13	112	7	115	0.000339	42.4
kb|g.244935.CDS.2171_1	sus:Acid_4757	55.7	27.4	186	123	4	3	179	6	188	8.65e-12	64.3
kb|g.32186.CDS.1934_1	sti:Sthe_0596	48.9	26.9	119	78	5	15	124	2	120	5.86e-06	45.8
fig|364106.8.peg.1266_1	eco:b1064	99.5	99.5	215	1	0	1	215	1	215	1.78e-157	433
kb|g.1519.peg.2468_1	cef:CE2933	70.7	28	339	199	12	134	459	4	310	1.17e-14	73.9
kb|g.689.peg.1771_1	mho:MHO_3400	29.5	28.6	318	185	13	542	838	9	305	3.67e-14	73.9
kb|g.2880.peg.1178_1	ccb:Clocel_3682	46.1	29.3	82	57	1	62	143	15	95	5.48e-08	48.1
kb|g.26854.CDS.13_1	rha:RHA1_ro04009	98.6	91.3	207	18	0	1	207	1	207	5.53e-144	399
fig|469589.3.peg.3283_1	dba:Dbac_1754	67.8	28.2	337	180	14	146	467	242	531	4.53e-12	67.4
fig|469589.3.peg.1023_1	pdi:BDI_0458	99.4	100	166	0	0	1	166	34	199	2.43e-118	332
fig|411476.11.peg.3530_1	afd:Alfi_0475	92.8	55.8	154	66	1	4	157	1	152	8.36e-58	177
fig|557598.5.peg.844_1	cha:CHAB381_1026	89.8	29	210	118	9	11	203	11	206	6.02e-18	78.2
fig|557598.5.peg.700_1	iho:Igni_0617	67.9	23.2	340	201	12	151	470	6	305	3.9e-13	69.3
kb|g.1428.peg.5724_1	ath:AT2G43480	46.1	48.6	35	18	0	14	48	124	158	0.000524	35.8
kb|g.1519.peg.3817_1	ada:A5CPEGH6_02630	90.6	64.6	48	17	0	2	49	189	236	1.08e-22	85.1
fig|6666666.58931.peg.1133_1	agb:108912732	56.1	29.4	119	58	3	93	211	43	135	2.45e-09	53.1
kb|g.3220.peg.1291_1	allo:KWG61_09320	36.1	31.2	173	89	7	148	320	6	148	3.31e-06	48.1
kb|g.2332.peg.1672_1	aqd:D1816_10545	46.2	35.1	111	65	3	22	125	9	119	1.09e-09	57
kb|g.29647.CDS.4395_1	stc:str1803	61.4	26.9	108	56	2	65	172	19	103	7.27e-09	50.4
kb|g.3542.peg.21_1	ash:AL1_11940	10.1	54	50	21	1	442	491	193	240	3.94e-12	65.5
kb|g.2189.peg.1456_1	lkf:DNL43_08235	94.9	50.5	299	146	1	5	301	150	448	1.74e-95	289
kb|g.1374.peg.2128_1	ada:A5CPEGH6_02630	7.8	54	50	23	0	585	634	187	236	1.37e-11	64.3
kb|g.2182.peg.2303_1	hoh:Hoch_3886	86	31.2	93	58	3	2	93	113	200	1.46e-06	44.3
kb|g.1066.peg.536_1	abac:LuPra_00391	25.9	39	59	35	1	47	104	65	123	0.000145	41.6
kb|g.2094.peg.2805_1	cyh:Cyan8802_3917	25.7	41.9	43	25	0	58	100	20	62	2.59e-08	48.9
kb|g.878.peg.3019_1	phu:Phum_PHUM369770	95.9	26	481	307	12	15	461	9	474	6.28e-33	129
kb|g.29670.CDS.1698_1	pdn:HMPREF9137_0756	99.2	85.2	122	18	0	1	122	1	122	6.81e-76	219
kb|g.208017.CDS.708_1	atq:GH723_03535	99.2	68.2	740	226	5	6	739	4	740	0	1009
kb|g.241256.CDS.2516_1	rru:Rru_A3433	36.1	36.3	91	48	4	114	201	7	90	5.36e-12	60.1
fig|592015.5.peg.2096_1	tan:TA04645	91.9	25.9	251	169	4	2	238	332	579	4.36e-22	94.4
fig|553973.6.peg.1283_1	abac:LuPra_00391	15.9	35.2	88	51	2	17	98	40	127	1.17e-06	50.4
kb|g.31084.CDS.1960_1	rru:Rru_A2309	98.2	37.9	549	318	10	1	538	4	540	7.15e-107	330
kb|g.2258.peg.941_1	ccv:CCV52592_1947	98.7	79.6	313	64	0	1	313	1	313	1.31e-189	523
kb|g.27712.CDS.355_1	hms:HMU14090	79.3	43.2	88	46	2	23	110	18	101	1.68e-20	78.6
kb|g.24585.CDS.2831_1	abp:AGABI1DRAFT81981	79.4	34.9	86	55	1	3	87	4	89	1.39e-13	60.8
kb|g.206745.CDS.4042_1	bsu:BSU03270	99.7	90.8	336	31	0	1	336	1	336	7.11e-229	624
fig|469585.3.peg.3431_1	afd:Alfi_0475	87.3	55.7	149	61	1	14	157	4	152	3.77e-56	172
kb|g.29982.CDS.215_1	rha:RHA1_ro04104	95.5	44.7	304	158	3	6	300	5	307	1.82e-78	241
fig|657310.3.peg.290_1	miw:EER00_04890	98	28.4	444	310	3	1	436	1	444	2.89e-52	181
kb|g.26596.CDS.2944_1	yen:YE2157	99.5	100	192	0	0	1	192	1	192	1.97e-145	401
kb|g.1270.peg.190_1	lji:ELX58_05005	35.7	28.5	288	194	8	5	282	2	287	2.23e-32	130
fig|411467.6.peg.3135_1	ala:BFG52_09790	74.4	21.5	93	46	2	1	93	23	88	0.000688	36.6
kb|g.26179.CDS.1376_1	drm:Dred_0904	38.8	32.7	110	46	3	168	275	21	104	1.53e-07	48.1
kb|g.3.peg.620_1	alv:Alvin_0483	99.7	83.8	709	115	0	1	709	14	722	0	1251
kb|g.23113.CDS.2102_1	afla:FHG64_12065	12.7	36.5	74	38	4	468	539	11	77	0.000217	40
fig|264199.4.peg.728_1	stl:stu0720	99.5	99.5	220	1	0	1	220	1	220	3.46e-162	446
kb|g.25856.CDS.606_1	pmc:P9515_13151	71.1	27.4	343	184	13	3	329	12	305	4.95e-18	85.5
kb|g.2745.peg.5643_1	mau:Micau_6284	99.7	100	350	0	0	1	350	1	350	1.15e-257	698
kb|g.28311.CDS.609_1	cff:CFF8240_1076	94.3	30.6	206	118	7	3	202	1	187	9.45e-21	85.1
kb|g.1519.peg.155_1	cbi:CLJ_B1302	99.7	100	313	0	0	1	313	1	313	2.58e-224	610
fig|657317.3.peg.1784_1	cjr:CJE0900	97.1	36.8	204	117	5	4	207	1	192	3.52e-33	117
kb|g.1638.peg.612_1	pcb:PC000178.03.0	98.4	26.6	481	301	18	4	435	33	510	1.4e-31	125
kb|g.27495.CDS.4624_1	cbol:CGC65_23985	79.7	36.5	63	40	0	2	64	188	250	1.31e-09	51.6
kb|g.209412.CDS.4812_1	afl:Aflv_2403	99.1	85.5	330	48	0	1	330	11	340	2.43e-211	580
kb|g.27343.CDS.3137_1	rno:297437	95.9	30.1	472	291	13	3	442	129	593	6.37e-47	170
[truncated: 16,667 more rows]

## Sheet: file03 （ROSes information）
seq_id	class	tax	xgboost-out (1=True 0=False)	nn-out (1=True 0=False)	cnn-out (1=True 0=False)	Prediction quality	lenth
fig|592010.4.peg.865_1	glutathione_peroxidase	Abiotrophia_defectiva_ATCC_49176 fig|592010.4.peg.865_1	1	1	1	HIGH	178
fig|592010.4.peg.1108_1	alkyl_hydroperoxide_reductase	Abiotrophia_defectiva_ATCC_49176 fig|592010.4.peg.1108_1	1	1	1	HIGH	188
fig|592010.4.peg.1135_1	thioredoxin_reductase	Abiotrophia_defectiva_ATCC_49176 fig|592010.4.peg.1135_1	1	0	1	medium	443
fig|592010.4.peg.1649_1	superoxide_dismutase_1	Abiotrophia_defectiva_ATCC_49176 fig|592010.4.peg.1649_1	0	1	1	medium	78
fig|592010.4.peg.1797_1	glutathione_peroxidase	Abiotrophia_defectiva_ATCC_49176 fig|592010.4.peg.1797_1	1	1	1	HIGH	156
fig|592010.4.peg.1798_1	thioredoxin_reductase	Abiotrophia_defectiva_ATCC_49176 fig|592010.4.peg.1798_1	1	1	1	HIGH	287
fig|592010.4.peg.1799_1	thioredoxin_1	Abiotrophia_defectiva_ATCC_49176 fig|592010.4.peg.1799_1	1	1	0	medium	105
fig|592010.4.peg.2445_1	superoxide_dismutase_2	Abiotrophia_defectiva_ATCC_49176 fig|592010.4.peg.2445_1	1	1	1	HIGH	205
fig|592010.4.peg.2683_1	glutaredoxin_1	Abiotrophia_defectiva_ATCC_49176 fig|592010.4.peg.2683_1	0	1	1	medium	53
fig|592010.4.peg.2750_1	thioredoxin_1	Abiotrophia_defectiva_ATCC_49176 fig|592010.4.peg.2750_1	1	1	1	HIGH	108
fig|592010.4.peg.2751_1	thioredoxin_reductase	Abiotrophia_defectiva_ATCC_49176 fig|592010.4.peg.2751_1	1	1	0	medium	316
fig|592010.4.peg.2785_1	superoxide_reductase	Abiotrophia_defectiva_ATCC_49176 fig|592010.4.peg.2785_1	0	1	1	medium	129
kb|g.2555.peg.861_1	thioredoxin_reductase	Kluyvera_ascorbata_ATCC_33433 kb|g.2555.peg.861_1	0	1	1	medium	176
kb|g.2555.peg.260_1	thioredoxin_1	Kluyvera_ascorbata_ATCC_33433 kb|g.2555.peg.260_1	1	1	1	HIGH	109
kb|g.2555.peg.1970_1	glutathione_peroxidase	Kluyvera_ascorbata_ATCC_33433 kb|g.2555.peg.1970_1	0	1	1	medium	54
kb|g.2555.peg.1960_1	cytochrome_c_peroxidase	Kluyvera_ascorbata_ATCC_33433 kb|g.2555.peg.1960_1	0	1	1	medium	152
kb|g.2555.peg.1968_1	thioredoxin_1	Kluyvera_ascorbata_ATCC_33433 kb|g.2555.peg.1968_1	1	1	1	HIGH	107
kb|g.2555.peg.1356_1	rubrerythrin	Kluyvera_ascorbata_ATCC_33433 kb|g.2555.peg.1356_1	0	1	1	medium	183
kb|g.2555.peg.221_1	thioredoxin_1	Kluyvera_ascorbata_ATCC_33433 kb|g.2555.peg.221_1	0	1	1	medium	92
kb|g.2555.peg.1856_1	thioredoxin_reductase	Kluyvera_ascorbata_ATCC_33433 kb|g.2555.peg.1856_1	1	1	1	HIGH	286
kb|g.2555.peg.400_1	superoxide_reductase	Kluyvera_ascorbata_ATCC_33433 kb|g.2555.peg.400_1	1	1	1	HIGH	125
kb|g.2555.peg.438_1	rubrerythrin	Kluyvera_ascorbata_ATCC_33433 kb|g.2555.peg.438_1	0	1	1	medium	183
kb|g.2555.peg.66_1	thiol_peroxidase	Kluyvera_ascorbata_ATCC_33433 kb|g.2555.peg.66_1	1	1	1	HIGH	170
fig|568816.8.peg.600_1	superoxide_dismutase_2	Acidaminococcus_intestini_RyC_MR95 fig|568816.8.peg.600_1	0	1	1	medium	182
fig|568816.8.peg.648_1	thioredoxin_1	Acidaminococcus_intestini_RyC_MR95 fig|568816.8.peg.648_1	1	1	1	HIGH	109
fig|568816.8.peg.952_1	thioredoxin_1	Acidaminococcus_intestini_RyC_MR95 fig|568816.8.peg.952_1	1	1	1	HIGH	106
fig|568816.8.peg.1025_1	thiol_peroxidase	Acidaminococcus_intestini_RyC_MR95 fig|568816.8.peg.1025_1	1	1	1	HIGH	172
fig|568816.8.peg.1185_1	superoxide_reductase	Acidaminococcus_intestini_RyC_MR95 fig|568816.8.peg.1185_1	0	1	1	medium	127
fig|568816.8.peg.1391_1	rubrerythrin	Acidaminococcus_intestini_RyC_MR95 fig|568816.8.peg.1391_1	0	1	1	medium	183
fig|568816.8.peg.1619_1	thioredoxin_reductase	Acidaminococcus_intestini_RyC_MR95 fig|568816.8.peg.1619_1	0	1	1	medium	545
fig|568816.8.peg.1620_1	alkyl_hydroperoxide_reductase	Acidaminococcus_intestini_RyC_MR95 fig|568816.8.peg.1620_1	1	1	1	HIGH	188
fig|568816.8.peg.2342_1	thioredoxin_reductase	Acidaminococcus_intestini_RyC_MR95 fig|568816.8.peg.2342_1	1	1	0	medium	284
fig|563191.3.peg.190_1	superoxide_reductase	Acidaminococcus_sp_D21 fig|563191.3.peg.190_1	0	1	1	medium	127
fig|563191.3.peg.868_1	thioredoxin_reductase	Acidaminococcus_sp_D21 fig|563191.3.peg.868_1	1	1	0	medium	284
fig|563191.3.peg.1012_1	rubrerythrin	Acidaminococcus_sp_D21 fig|563191.3.peg.1012_1	0	1	1	medium	183
fig|563191.3.peg.1163_1	thioredoxin_1	Acidaminococcus_sp_D21 fig|563191.3.peg.1163_1	1	1	1	HIGH	109
fig|563191.3.peg.1276_1	thiol_peroxidase	Acidaminococcus_sp_D21 fig|563191.3.peg.1276_1	1	1	1	HIGH	172
fig|563191.3.peg.1380_1	thioredoxin_reductase	Acidaminococcus_sp_D21 fig|563191.3.peg.1380_1	0	1	1	medium	546
fig|563191.3.peg.1381_1	alkyl_hydroperoxide_reductase	Acidaminococcus_sp_D21 fig|563191.3.peg.1381_1	1	1	1	HIGH	188
fig|563191.3.peg.1824_1	thioredoxin_1	Acidaminococcus_sp_D21 fig|563191.3.peg.1824_1	1	1	1	HIGH	106
fig|563191.3.peg.1868_1	superoxide_dismutase_2	Acidaminococcus_sp_D21 fig|563191.3.peg.1868_1	0	1	1	medium	182
kb|g.3519.peg.690_1	thioredoxin_reductase	Staphylococcus_vitulinus_F1028 kb|g.3519.peg.690_1	0	1	1	medium	299
kb|g.3519.peg.475_1	superoxide_dismutase_2	Staphylococcus_vitulinus_F1028 kb|g.3519.peg.475_1	1	1	1	HIGH	209
kb|g.3519.peg.3420_1	glutathione_peroxidase	Staphylococcus_vitulinus_F1028 kb|g.3519.peg.3420_1	1	1	1	HIGH	162
kb|g.3519.peg.2647_1	glutathione_peroxidase	Staphylococcus_vitulinus_F1028 kb|g.3519.peg.2647_1	1	1	1	HIGH	182
kb|g.3519.peg.3089_1	thioredoxin_reductase	Staphylococcus_vitulinus_F1028 kb|g.3519.peg.3089_1	1	0	1	medium	522
kb|g.3519.peg.2112_1	thioredoxin_reductase	Staphylococcus_vitulinus_F1028 kb|g.3519.peg.2112_1	1	0	1	medium	522
kb|g.3519.peg.3214_1	catalase	Staphylococcus_vitulinus_F1028 kb|g.3519.peg.3214_1	1	1	1	HIGH	356
kb|g.3519.peg.1036_1	thioredoxin_2	Staphylococcus_vitulinus_F1028 kb|g.3519.peg.1036_1	1	1	1	HIGH	146
kb|g.3519.peg.533_1	thioredoxin_reductase	Staphylococcus_vitulinus_F1028 kb|g.3519.peg.533_1	1	1	1	HIGH	316
kb|g.3519.peg.2561_1	catalase-peroxidase	Staphylococcus_vitulinus_F1028 kb|g.3519.peg.2561_1	1	1	1	HIGH	719
kb|g.3519.peg.293_1	monothiol_glutaredoxin	Staphylococcus_vitulinus_F1028 kb|g.3519.peg.293_1	1	1	1	HIGH	114
kb|g.3519.peg.2190_1	thioredoxin_1	Staphylococcus_vitulinus_F1028 kb|g.3519.peg.2190_1	1	1	1	HIGH	109
kb|g.3519.peg.2510_1	alkyl_hydroperoxide_reductase	Staphylococcus_vitulinus_F1028 kb|g.3519.peg.2510_1	1	1	1	HIGH	188
kb|g.3519.peg.2228_1	glutaredoxin_3	Staphylococcus_vitulinus_F1028 kb|g.3519.peg.2228_1	1	1	1	HIGH	86
kb|g.3519.peg.1083_1	peroxiredoxin_6	Staphylococcus_vitulinus_F1028 kb|g.3519.peg.1083_1	1	0	1	medium	217
kb|g.3519.peg.3163_1	catalase	Staphylococcus_vitulinus_F1028 kb|g.3519.peg.3163_1	1	1	1	HIGH	713
kb|g.3519.peg.1532_1	superoxide_dismutase_1	Staphylococcus_vitulinus_F1028 kb|g.3519.peg.1532_1	1	1	0	medium	192
kb|g.31235.CDS.830_1	glutathione_peroxidase	Acinetobacter_haemolyticus_NIPH_261 kb|g.31235.CDS.830_1	1	1	1	HIGH	161
kb|g.31235.CDS.2615_1	superoxide_dismutase_2	Acinetobacter_haemolyticus_NIPH_261 kb|g.31235.CDS.2615_1	1	1	0	medium	228
kb|g.31235.CDS.247_1	catalase-peroxidase	Acinetobacter_haemolyticus_NIPH_261 kb|g.31235.CDS.247_1	1	1	1	HIGH	734
kb|g.31235.CDS.3062_1	thioredoxin_2	Acinetobacter_haemolyticus_NIPH_261 kb|g.31235.CDS.3062_1	1	1	1	HIGH	146
kb|g.31235.CDS.2157_1	thioredoxin_reductase	Acinetobacter_haemolyticus_NIPH_261 kb|g.31235.CDS.2157_1	1	0	1	medium	522
kb|g.31235.CDS.3363_1	glutathione_peroxidase	Acinetobacter_haemolyticus_NIPH_261 kb|g.31235.CDS.3363_1	1	1	1	HIGH	182
kb|g.31235.CDS.3152_1	glutaredoxin_3	Acinetobacter_haemolyticus_NIPH_261 kb|g.31235.CDS.3152_1	1	1	1	HIGH	87
kb|g.31235.CDS.2358_1	superoxide_dismutase_2	Acinetobacter_haemolyticus_NIPH_261 kb|g.31235.CDS.2358_1	1	1	0	medium	208
kb|g.31235.CDS.2430_1	superoxide_dismutase_2	Acinetobacter_haemolyticus_NIPH_261 kb|g.31235.CDS.2430_1	1	1	1	HIGH	209
kb|g.31235.CDS.2530_1	thioredoxin_reductase	Acinetobacter_haemolyticus_NIPH_261 kb|g.31235.CDS.2530_1	1	1	1	HIGH	317
kb|g.31235.CDS.1847_1	monothiol_glutaredoxin	Acinetobacter_haemolyticus_NIPH_261 kb|g.31235.CDS.1847_1	1	1	1	HIGH	114
kb|g.31235.CDS.3280_1	thioredoxin_1	Acinetobacter_haemolyticus_NIPH_261 kb|g.31235.CDS.3280_1	1	1	1	HIGH	109
kb|g.31235.CDS.1093_1	glutathione_peroxidase	Acinetobacter_haemolyticus_NIPH_261 kb|g.31235.CDS.1093_1	1	1	1	HIGH	163
kb|g.31235.CDS.767_1	alkyl_hydroperoxide_reductase	Acinetobacter_haemolyticus_NIPH_261 kb|g.31235.CDS.767_1	1	0	1	medium	212
kb|g.31235.CDS.1269_1	thioredoxin_reductase	Acinetobacter_haemolyticus_NIPH_261 kb|g.31235.CDS.1269_1	1	0	1	medium	522
kb|g.31235.CDS.2653_1	alkyl_hydroperoxide_reductase	Acinetobacter_haemolyticus_NIPH_261 kb|g.31235.CDS.2653_1	1	1	1	HIGH	188
kb|g.31235.CDS.2388_1	thioredoxin_reductase	Acinetobacter_haemolyticus_NIPH_261 kb|g.31235.CDS.2388_1	0	1	1	medium	293
kb|g.2448.peg.771_1	alkyl_hydroperoxide_reductase	Acinetobacter_johnsonii_SH046 kb|g.2448.peg.771_1	1	1	1	HIGH	188
kb|g.2448.peg.2259_1	thioredoxin_2	Acinetobacter_johnsonii_SH046 kb|g.2448.peg.2259_1	1	1	1	HIGH	144
kb|g.2448.peg.2084_1	glutaredoxin_3	Acinetobacter_johnsonii_SH046 kb|g.2448.peg.2084_1	1	1	1	HIGH	85
kb|g.2448.peg.2392_1	alkyl_hydroperoxide_reductase	Acinetobacter_johnsonii_SH046 kb|g.2448.peg.2392_1	1	0	1	medium	214
kb|g.2448.peg.633_1	superoxide_dismutase_1	Acinetobacter_johnsonii_SH046 kb|g.2448.peg.633_1	0	1	1	medium	190
kb|g.2448.peg.1609_1	superoxide_dismutase_1	Acinetobacter_johnsonii_SH046 kb|g.2448.peg.1609_1	1	1	0	medium	184
kb|g.2448.peg.3122_1	thioredoxin_reductase	Acinetobacter_johnsonii_SH046 kb|g.2448.peg.3122_1	1	1	1	HIGH	318
kb|g.2448.peg.387_1	glutathione_peroxidase	Acinetobacter_johnsonii_SH046 kb|g.2448.peg.387_1	1	1	1	HIGH	161
kb|g.2448.peg.2114_1	glutathione_peroxidase	Acinetobacter_johnsonii_SH046 kb|g.2448.peg.2114_1	1	1	1	HIGH	182
kb|g.2448.peg.2585_1	thioredoxin_reductase	Acinetobacter_johnsonii_SH046 kb|g.2448.peg.2585_1	1	1	1	HIGH	317
kb|g.2448.peg.174_1	catalase-peroxidase	Acinetobacter_johnsonii_SH046 kb|g.2448.peg.174_1	1	1	1	HIGH	731
kb|g.2448.peg.1597_1	cytochrome_c_peroxidase	Acinetobacter_johnsonii_SH046 kb|g.2448.peg.1597_1	1	1	1	HIGH	260
kb|g.2448.peg.433_1	superoxide_dismutase_2	Acinetobacter_johnsonii_SH046 kb|g.2448.peg.433_1	1	1	0	medium	207
kb|g.2448.peg.1944_1	alkyl_hydroperoxide_reductase	Acinetobacter_johnsonii_SH046 kb|g.2448.peg.1944_1	1	1	1	HIGH	188
kb|g.2448.peg.2992_1	thioredoxin_reductase	Acinetobacter_johnsonii_SH046 kb|g.2448.peg.2992_1	0	1	1	medium	364
kb|g.2448.peg.1520_1	glutathione_peroxidase	Acinetobacter_johnsonii_SH046 kb|g.2448.peg.1520_1	1	1	1	HIGH	161
kb|g.2448.peg.113_1	superoxide_dismutase_2	Acinetobacter_johnsonii_SH046 kb|g.2448.peg.113_1	1	1	1	HIGH	209
kb|g.2448.peg.1537_1	monothiol_glutaredoxin	Acinetobacter_johnsonii_SH046 kb|g.2448.peg.1537_1	1	1	1	HIGH	114
kb|g.2448.peg.102_1	thioredoxin_1	Acinetobacter_johnsonii_SH046 kb|g.2448.peg.102_1	1	1	1	HIGH	109
fig|575587.3.peg.381_1	superoxide_dismutase_2	Acinetobacter_junii_SH205 fig|575587.3.peg.381_1	1	1	0	medium	209
fig|575587.3.peg.561_1	glutathione_peroxidase	Acinetobacter_junii_SH205 fig|575587.3.peg.561_1	1	1	1	HIGH	163
fig|575587.3.peg.652_1	superoxide_dismutase_2	Acinetobacter_junii_SH205 fig|575587.3.peg.652_1	1	1	0	medium	229
fig|575587.3.peg.766_1	monothiol_glutaredoxin	Acinetobacter_junii_SH205 fig|575587.3.peg.766_1	1	1	1	HIGH	114
fig|575587.3.peg.910_1	peroxiredoxin_6	Acinetobacter_junii_SH205 fig|575587.3.peg.910_1	1	1	1	HIGH	212
fig|575587.3.peg.1076_1	alkyl_hydroperoxide_reductase	Acinetobacter_junii_SH205 fig|575587.3.peg.1076_1	1	1	1	HIGH	188
fig|575587.3.peg.1418_1	superoxide_reductase	Acinetobacter_junii_SH205 fig|575587.3.peg.1418_1	1	0	1	medium	154
fig|575587.3.peg.1556_1	thioredoxin_reductase	Acinetobacter_junii_SH205 fig|575587.3.peg.1556_1	1	1	1	HIGH	317
fig|575587.3.peg.1633_1	alkyl_hydroperoxide_reductase	Acinetobacter_junii_SH205 fig|575587.3.peg.1633_1	1	0	1	medium	180
fig|575587.3.peg.1866_1	glutathione_peroxidase	Acinetobacter_junii_SH205 fig|575587.3.peg.1866_1	1	1	1	HIGH	161
fig|575587.3.peg.2106_1	superoxide_dismutase_1	Acinetobacter_junii_SH205 fig|575587.3.peg.2106_1	1	1	0	medium	194
fig|575587.3.peg.2468_1	catalase	Acinetobacter_junii_SH205 fig|575587.3.peg.2468_1	1	1	0	medium	507
fig|575587.3.peg.2542_1	thioredoxin_2	Acinetobacter_junii_SH205 fig|575587.3.peg.2542_1	1	1	1	HIGH	141
fig|575587.3.peg.2562_1	glutaredoxin_3	Acinetobacter_junii_SH205 fig|575587.3.peg.2562_1	1	1	1	HIGH	87
fig|575587.3.peg.2636_1	glutaredoxin_3	Acinetobacter_junii_SH205 fig|575587.3.peg.2636_1	0	1	1	medium	87
fig|575587.3.peg.2686_1	thioredoxin_1	Acinetobacter_junii_SH205 fig|575587.3.peg.2686_1	1	1	1	HIGH	109
fig|575587.3.peg.3006_1	glutathione_peroxidase	Acinetobacter_junii_SH205 fig|575587.3.peg.3006_1	1	1	1	HIGH	182
kb|g.23426.CDS.1284_1	alkyl_hydroperoxide_reductase	Acinetobacter_lwoffii_WJ10621 kb|g.23426.CDS.1284_1	1	1	1	HIGH	188
kb|g.23426.CDS.88_1	monothiol_glutaredoxin	Acinetobacter_lwoffii_WJ10621 kb|g.23426.CDS.88_1	1	1	1	HIGH	114
kb|g.23426.CDS.2469_1	peroxiredoxin_6	Acinetobacter_lwoffii_WJ10621 kb|g.23426.CDS.2469_1	1	0	1	medium	214
kb|g.23426.CDS.2512_1	superoxide_dismutase_2	Acinetobacter_lwoffii_WJ10621 kb|g.23426.CDS.2512_1	1	1	0	medium	207
kb|g.23426.CDS.1192_1	catalase-peroxidase	Acinetobacter_lwoffii_WJ10621 kb|g.23426.CDS.1192_1	1	1	1	HIGH	731
kb|g.23426.CDS.2199_1	glutaredoxin_3	Acinetobacter_lwoffii_WJ10621 kb|g.23426.CDS.2199_1	1	1	1	HIGH	85
kb|g.23426.CDS.847_1	catalase	Acinetobacter_lwoffii_WJ10621 kb|g.23426.CDS.847_1	1	1	1	HIGH	693
kb|g.23426.CDS.3001_1	glutathione_peroxidase	Acinetobacter_lwoffii_WJ10621 kb|g.23426.CDS.3001_1	1	1	1	HIGH	182
kb|g.23426.CDS.2701_1	thioredoxin_2	Acinetobacter_lwoffii_WJ10621 kb|g.23426.CDS.2701_1	1	1	1	HIGH	144
kb|g.23426.CDS.2780_1	superoxide_dismutase_2	Acinetobacter_lwoffii_WJ10621 kb|g.23426.CDS.2780_1	1	1	1	HIGH	209
kb|g.23426.CDS.2020_1	superoxide_dismutase_1	Acinetobacter_lwoffii_WJ10621 kb|g.23426.CDS.2020_1	1	1	0	medium	184
kb|g.23426.CDS.930_1	thioredoxin_1	Acinetobacter_lwoffii_WJ10621 kb|g.23426.CDS.930_1	1	1	1	HIGH	109
kb|g.23426.CDS.438_1	glutathione_peroxidase	Acinetobacter_lwoffii_WJ10621 kb|g.23426.CDS.438_1	1	1	1	HIGH	161
kb|g.23426.CDS.2914_1	superoxide_dismutase_1	Acinetobacter_lwoffii_WJ10621 kb|g.23426.CDS.2914_1	1	1	1	HIGH	187
kb|g.23426.CDS.1710_1	thioredoxin_reductase	Acinetobacter_lwoffii_WJ10621 kb|g.23426.CDS.1710_1	1	0	1	medium	356
kb|g.23426.CDS.26_1	cytochrome_c_peroxidase	Acinetobacter_lwoffii_WJ10621 kb|g.23426.CDS.26_1	1	1	1	HIGH	260
kb|g.23426.CDS.1490_1	thioredoxin_reductase	Acinetobacter_lwoffii_WJ10621 kb|g.23426.CDS.1490_1	1	1	1	HIGH	318
kb|g.31207.CDS.2070_1	catalase	Pseudomonas_oleovorans_MOIL14HWK12 kb|g.31207.CDS.2070_1	1	1	1	HIGH	355
kb|g.31207.CDS.2063_1	alkyl_hydroperoxide_reductase	Pseudomonas_oleovorans_MOIL14HWK12 kb|g.31207.CDS.2063_1	1	1	1	HIGH	188
kb|g.31207.CDS.772_1	superoxide_dismutase_1	Pseudomonas_oleovorans_MOIL14HWK12 kb|g.31207.CDS.772_1	1	1	0	medium	192
kb|g.31207.CDS.1034_1	glutathione_peroxidase	Pseudomonas_oleovorans_MOIL14HWK12 kb|g.31207.CDS.1034_1	1	1	1	HIGH	182
kb|g.31207.CDS.2105_1	thioredoxin_reductase	Pseudomonas_oleovorans_MOIL14HWK12 kb|g.31207.CDS.2105_1	1	0	1	medium	522
kb|g.31207.CDS.134_1	thioredoxin_2	Pseudomonas_oleovorans_MOIL14HWK12 kb|g.31207.CDS.134_1	1	1	1	HIGH	146
kb|g.31207.CDS.1120_1	catalase-peroxidase	Pseudomonas_oleovorans_MOIL14HWK12 kb|g.31207.CDS.1120_1	1	1	1	HIGH	719
kb|g.31207.CDS.2782_1	glutathione_peroxidase	Pseudomonas_oleovorans_MOIL14HWK12 kb|g.31207.CDS.2782_1	1	1	1	HIGH	162
kb|g.31207.CDS.959_1	thioredoxin_1	Pseudomonas_oleovorans_MOIL14HWK12 kb|g.31207.CDS.959_1	1	0	1	medium	130
kb|g.31207.CDS.1197_1	glutaredoxin_3	Pseudomonas_oleovorans_MOIL14HWK12 kb|g.31207.CDS.1197_1	1	1	1	HIGH	86
kb|g.31207.CDS.984_1	thioredoxin_reductase	Pseudomonas_oleovorans_MOIL14HWK12 kb|g.31207.CDS.984_1	1	1	1	HIGH	316
kb|g.31207.CDS.3584_1	superoxide_dismutase_2	Pseudomonas_oleovorans_MOIL14HWK12 kb|g.31207.CDS.3584_1	1	1	1	HIGH	209
kb|g.31207.CDS.2189_1	catalase	Pseudomonas_oleovorans_MOIL14HWK12 kb|g.31207.CDS.2189_1	1	1	1	HIGH	713
kb|g.31207.CDS.2458_1	monothiol_glutaredoxin	Pseudomonas_oleovorans_MOIL14HWK12 kb|g.31207.CDS.2458_1	1	1	1	HIGH	114
kb|g.31207.CDS.2533_1	thioredoxin_reductase	Pseudomonas_oleovorans_MOIL14HWK12 kb|g.31207.CDS.2533_1	1	0	1	medium	522
kb|g.31207.CDS.405_1	peroxiredoxin_6	Pseudomonas_oleovorans_MOIL14HWK12 kb|g.31207.CDS.405_1	1	0	1	medium	214
kb|g.31207.CDS.1075_1	thioredoxin_1	Pseudomonas_oleovorans_MOIL14HWK12 kb|g.31207.CDS.1075_1	1	1	1	HIGH	109
kb|g.31207.CDS.1278_1	Mn-containing_catalase	Pseudomonas_oleovorans_MOIL14HWK12 kb|g.31207.CDS.1278_1	1	1	1	HIGH	400
kb|g.31202.CDS.2330_1	thioredoxin_2	Pseudomonas_nitroreducens_HBP1 kb|g.31202.CDS.2330_1	1	1	1	HIGH	144
kb|g.31202.CDS.1326_1	catalase	Pseudomonas_nitroreducens_HBP1 kb|g.31202.CDS.1326_1	1	1	1	HIGH	708
kb|g.31202.CDS.1517_1	superoxide_dismutase_1	Pseudomonas_nitroreducens_HBP1 kb|g.31202.CDS.1517_1	1	1	0	medium	183
kb|g.31202.CDS.1781_1	catalase	Pseudomonas_nitroreducens_HBP1 kb|g.31202.CDS.1781_1	1	1	1	HIGH	507
kb|g.31202.CDS.2232_1	alkyl_hydroperoxide_reductase	Pseudomonas_nitroreducens_HBP1 kb|g.31202.CDS.2232_1	1	1	1	HIGH	188
kb|g.31202.CDS.1245_1	glutathione_peroxidase	Pseudomonas_nitroreducens_HBP1 kb|g.31202.CDS.1245_1	1	1	1	HIGH	181
kb|g.31202.CDS.237_1	superoxide_dismutase_2	Pseudomonas_nitroreducens_HBP1 kb|g.31202.CDS.237_1	1	1	1	HIGH	209
kb|g.31202.CDS.1878_1	thioredoxin_1	Pseudomonas_nitroreducens_HBP1 kb|g.31202.CDS.1878_1	1	1	1	HIGH	109
kb|g.31202.CDS.977_1	catalase	Pseudomonas_nitroreducens_HBP1 kb|g.31202.CDS.977_1	1	1	0	medium	507
kb|g.31202.CDS.254_1	monothiol_glutaredoxin	Pseudomonas_nitroreducens_HBP1 kb|g.31202.CDS.254_1	1	1	0	medium	114
kb|g.31202.CDS.2444_1	glutathione_peroxidase	Pseudomonas_nitroreducens_HBP1 kb|g.31202.CDS.2444_1	1	1	1	HIGH	161
kb|g.31202.CDS.2604_1	thioredoxin_reductase	Pseudomonas_nitroreducens_HBP1 kb|g.31202.CDS.2604_1	0	1	1	medium	296
kb|g.31202.CDS.2041_1	glutaredoxin_3	Pseudomonas_nitroreducens_HBP1 kb|g.31202.CDS.2041_1	1	1	1	HIGH	86
kb|g.31202.CDS.1949_1	thioredoxin_reductase	Pseudomonas_nitroreducens_HBP1 kb|g.31202.CDS.1949_1	1	1	1	HIGH	320
kb|g.31202.CDS.2867_1	alkyl_hydroperoxide_reductase	Pseudomonas_nitroreducens_HBP1 kb|g.31202.CDS.2867_1	1	0	1	medium	214
kb|g.1403.peg.1176_1	thioredoxin_reductase	Actinobacillus_pleuropneumoniae_L20 kb|g.1403.peg.1176_1	1	1	1	HIGH	318
kb|g.1403.peg.1585_1	superoxide_dismutase_2	Actinobacillus_pleuropneumoniae_L20 kb|g.1403.peg.1585_1	1	1	1	HIGH	214
kb|g.1403.peg.660_1	cytochrome_c_peroxidase	Actinobacillus_pleuropneumoniae_L20 kb|g.1403.peg.660_1	1	1	1	HIGH	467
kb|g.1403.peg.932_1	catalase	Actinobacillus_pleuropneumoniae_L20 kb|g.1403.peg.932_1	1	1	0	medium	509
kb|g.1403.peg.456_1	thiol_peroxidase	Actinobacillus_pleuropneumoniae_L20 kb|g.1403.peg.456_1	1	1	1	HIGH	167
kb|g.1403.peg.1887_1	superoxide_dismutase_1	Actinobacillus_pleuropneumoniae_L20 kb|g.1403.peg.1887_1	1	1	0	medium	191
kb|g.1403.peg.714_1	thioredoxin_1	Actinobacillus_pleuropneumoniae_L20 kb|g.1403.peg.714_1	1	1	1	HIGH	106
kb|g.1403.peg.1025_1	monothiol_glutaredoxin	Actinobacillus_pleuropneumoniae_L20 kb|g.1403.peg.1025_1	1	1	1	HIGH	109
kb|g.1403.peg.246_1	peroxiredoxin_5	Actinobacillus_pleuropneumoniae_L20 kb|g.1403.peg.246_1	1	1	1	HIGH	245
kb|g.1403.peg.1839_1	glutaredoxin_1	Actinobacillus_pleuropneumoniae_L20 kb|g.1403.peg.1839_1	1	1	1	HIGH	88
kb|g.1403.peg.637_1	thioredoxin_reductase	Actinobacillus_pleuropneumoniae_L20 kb|g.1403.peg.637_1	1	0	1	medium	240
kb|g.32379.CDS.394_1	thioredoxin_1	Actinomyces_cardiffensis_F0333 kb|g.32379.CDS.394_1	1	1	1	HIGH	121
kb|g.32379.CDS.1653_1	superoxide_dismutase_2	Actinomyces_cardiffensis_F0333 kb|g.32379.CDS.1653_1	1	1	0	medium	208
kb|g.32379.CDS.951_1	thioredoxin_reductase	Actinomyces_cardiffensis_F0333 kb|g.32379.CDS.951_1	1	1	1	HIGH	345
kb|g.32379.CDS.859_1	glutaredoxin_3	Actinomyces_cardiffensis_F0333 kb|g.32379.CDS.859_1	1	1	1	HIGH	88
kb|g.1267.peg.992_1	superoxide_reductase	Actinomyces_georgiae_DSM_6843 kb|g.1267.peg.992_1	0	1	1	medium	178
kb|g.1267.peg.3587_1	thioredoxin_reductase	Actinomyces_georgiae_DSM_6843 kb|g.1267.peg.3587_1	0	1	1	medium	215
kb|g.1267.peg.4582_1	superoxide_dismutase_1	Actinomyces_georgiae_DSM_6843 kb|g.1267.peg.4582_1	0	1	1	medium	168
kb|g.1267.peg.6542_1	thioredoxin_reductase	Actinomyces_georgiae_DSM_6843 kb|g.1267.peg.6542_1	0	1	1	medium	354
kb|g.1267.peg.752_1	catalase	Actinomyces_georgiae_DSM_6843 kb|g.1267.peg.752_1	1	1	1	HIGH	484
kb|g.1267.peg.4715_1	alkyl_hydroperoxide_reductase	Actinomyces_georgiae_DSM_6843 kb|g.1267.peg.4715_1	0	1	1	medium	187
kb|g.1267.peg.1096_1	thioredoxin_1	Actinomyces_georgiae_DSM_6843 kb|g.1267.peg.1096_1	1	0	1	medium	109
kb|g.1267.peg.1501_1	peroxidase	Actinomyces_georgiae_DSM_6843 kb|g.1267.peg.1501_1	0	1	1	medium	154
kb|g.1267.peg.946_1	monothiol_glutaredoxin	Actinomyces_georgiae_DSM_6843 kb|g.1267.peg.946_1	1	0	1	medium	57
kb|g.1267.peg.4926_1	thioredoxin_1	Actinomyces_georgiae_DSM_6843 kb|g.1267.peg.4926_1	0	1	1	medium	92
kb|g.1267.peg.6474_1	superoxide_dismutase_1	Actinomyces_georgiae_DSM_6843 kb|g.1267.peg.6474_1	0	1	1	medium	38
kb|g.1267.peg.5757_1	cytochrome_c_peroxidase	Actinomyces_georgiae_DSM_6843 kb|g.1267.peg.5757_1	1	1	1	HIGH	503
kb|g.1267.peg.4476_1	thioredoxin_1	Actinomyces_georgiae_DSM_6843 kb|g.1267.peg.4476_1	1	1	1	HIGH	107
kb|g.1267.peg.3263_1	alkyl_hydroperoxide_reductase	Actinomyces_georgiae_DSM_6843 kb|g.1267.peg.3263_1	1	1	1	HIGH	218
kb|g.1267.peg.6575_1	thioredoxin_reductase	Actinomyces_georgiae_DSM_6843 kb|g.1267.peg.6575_1	0	1	1	medium	543
kb|g.1267.peg.723_1	glutaredoxin_3	Actinomyces_georgiae_DSM_6843 kb|g.1267.peg.723_1	1	1	0	medium	87
kb|g.1267.peg.1975_1	thioredoxin_reductase	Actinomyces_georgiae_DSM_6843 kb|g.1267.peg.1975_1	1	1	1	HIGH	334
kb|g.1267.peg.2250_1	superoxide_dismutase_2	Actinomyces_georgiae_DSM_6843 kb|g.1267.peg.2250_1	1	1	0	medium	193
kb|g.1267.peg.2258_1	Mn-containing_catalase	Actinomyces_georgiae_DSM_6843 kb|g.1267.peg.2258_1	1	1	1	HIGH	292
kb|g.1267.peg.1644_1	alkyl_hydroperoxide_reductase	Actinomyces_georgiae_DSM_6843 kb|g.1267.peg.1644_1	1	1	1	HIGH	183
kb|g.1267.peg.1253_1	superoxide_dismutase_1	Actinomyces_georgiae_DSM_6843 kb|g.1267.peg.1253_1	1	1	0	medium	178
kb|g.1267.peg.5272_1	cytochrome_c_peroxidase	Actinomyces_georgiae_DSM_6843 kb|g.1267.peg.5272_1	0	1	1	medium	505
kb|g.1267.peg.5059_1	thioredoxin_reductase	Actinomyces_georgiae_DSM_6843 kb|g.1267.peg.5059_1	0	1	1	medium	579
kb|g.1267.peg.4744_1	thiol_peroxidase	Actinomyces_georgiae_DSM_6843 kb|g.1267.peg.4744_1	1	1	1	HIGH	167
kb|g.1267.peg.6069_1	glutathione_peroxidase	Actinomyces_georgiae_DSM_6843 kb|g.1267.peg.6069_1	1	1	1	HIGH	160
kb|g.1267.peg.575_1	peroxiredoxin_6	Actinomyces_georgiae_DSM_6843 kb|g.1267.peg.575_1	0	1	1	medium	213
kb|g.1267.peg.5601_1	monothiol_glutaredoxin	Actinomyces_georgiae_DSM_6843 kb|g.1267.peg.5601_1	1	1	1	HIGH	104
kb|g.1267.peg.259_1	alkyl_hydroperoxide_reductase_1	Actinomyces_georgiae_DSM_6843 kb|g.1267.peg.259_1	1	1	1	HIGH	206
kb|g.1267.peg.2182_1	thioredoxin_reductase	Actinomyces_georgiae_DSM_6843 kb|g.1267.peg.2182_1	0	1	1	medium	558
kb|g.1267.peg.1118_1	thioredoxin_reductase	Actinomyces_georgiae_DSM_6843 kb|g.1267.peg.1118_1	0	1	1	medium	576
kb|g.1267.peg.3610_1	alkyl_hydroperoxide_reductase	Actinomyces_georgiae_DSM_6843 kb|g.1267.peg.3610_1	1	1	1	HIGH	188
kb|g.26676.CDS.1224_1	thioredoxin_1	Methanomassiliicoccus_luminyensis_B10 kb|g.26676.CDS.1224_1	1	1	1	HIGH	111
kb|g.26676.CDS.365_1	alkyl_hydroperoxide_reductase	Methanomassiliicoccus_luminyensis_B10 kb|g.26676.CDS.365_1	0	1	1	medium	159
kb|g.26676.CDS.373_1	superoxide_dismutase_2	Methanomassiliicoccus_luminyensis_B10 kb|g.26676.CDS.373_1	1	1	0	medium	208
kb|g.26676.CDS.1482_1	thioredoxin_reductase	Methanomassiliicoccus_luminyensis_B10 kb|g.26676.CDS.1482_1	1	1	1	HIGH	308
kb|g.26676.CDS.1311_1	thiol_peroxidase	Methanomassiliicoccus_luminyensis_B10 kb|g.26676.CDS.1311_1	1	1	1	HIGH	167
kb|g.1274.peg.3526_1	thioredoxin_reductase	Delftia_acidovorans_SPH_1 kb|g.1274.peg.3526_1	0	1	1	medium	300
kb|g.1274.peg.4954_1	thioredoxin_1	Delftia_acidovorans_SPH_1 kb|g.1274.peg.4954_1	1	1	1	HIGH	111
kb|g.1274.peg.3733_1	catalase	Delftia_acidovorans_SPH_1 kb|g.1274.peg.3733_1	1	1	1	HIGH	484
kb|g.1274.peg.4994_1	thioredoxin_reductase	Delftia_acidovorans_SPH_1 kb|g.1274.peg.4994_1	0	1	1	medium	351
kb|g.1274.peg.776_1	glutaredoxin_3	Delftia_acidovorans_SPH_1 kb|g.1274.peg.776_1	1	1	0	medium	86
kb|g.1274.peg.3973_1	catalase	Delftia_acidovorans_SPH_1 kb|g.1274.peg.3973_1	1	1	1	HIGH	696
kb|g.1274.peg.4225_1	thioredoxin_reductase	Delftia_acidovorans_SPH_1 kb|g.1274.peg.4225_1	1	1	1	HIGH	338
kb|g.1274.peg.3448_1	superoxide_dismutase_1	Delftia_acidovorans_SPH_1 kb|g.1274.peg.3448_1	1	1	0	medium	213
kb|g.1274.peg.2974_1	superoxide_dismutase_2	Delftia_acidovorans_SPH_1 kb|g.1274.peg.2974_1	1	1	0	medium	194
kb|g.1274.peg.4843_1	alkyl_hydroperoxide_reductase	Delftia_acidovorans_SPH_1 kb|g.1274.peg.4843_1	1	1	1	HIGH	188
kb|g.1274.peg.2847_1	cytochrome_c_peroxidase	Delftia_acidovorans_SPH_1 kb|g.1274.peg.2847_1	1	1	1	HIGH	391
kb|g.1274.peg.4534_1	thioredoxin_reductase	Delftia_acidovorans_SPH_1 kb|g.1274.peg.4534_1	0	1	1	medium	519
kb|g.1274.peg.2279_1	thioredoxin_reductase	Delftia_acidovorans_SPH_1 kb|g.1274.peg.2279_1	1	0	1	medium	204
kb|g.1274.peg.5647_1	peroxidase	Delftia_acidovorans_SPH_1 kb|g.1274.peg.5647_1	0	1	1	medium	196
kb|g.1274.peg.879_1	thioredoxin_2	Delftia_acidovorans_SPH_1 kb|g.1274.peg.879_1	1	1	0	medium	145
kb|g.1274.peg.4069_1	thioredoxin_1	Delftia_acidovorans_SPH_1 kb|g.1274.peg.4069_1	1	1	1	HIGH	111
kb|g.1274.peg.3226_1	peroxiredoxin_5	Delftia_acidovorans_SPH_1 kb|g.1274.peg.3226_1	0	1	1	medium	169
kb|g.1274.peg.5987_1	monothiol_glutaredoxin	Delftia_acidovorans_SPH_1 kb|g.1274.peg.5987_1	1	1	1	HIGH	108
kb|g.1274.peg.5214_1	catalase-peroxidase	Delftia_acidovorans_SPH_1 kb|g.1274.peg.5214_1	1	0	1	medium	274
kb|g.1274.peg.2886_1	thioredoxin_1	Delftia_acidovorans_SPH_1 kb|g.1274.peg.2886_1	0	1	1	medium	134
kb|g.1274.peg.6042_1	glutathione_peroxidase	Delftia_acidovorans_SPH_1 kb|g.1274.peg.6042_1	1	1	1	HIGH	169
fig|411466.7.peg.479_1	thioredoxin_1	Actinomyces_odontolyticus_ATCC_17982 fig|411466.7.peg.479_1	1	1	1	HIGH	126
fig|411466.7.peg.662_1	thioredoxin_reductase	Actinomyces_odontolyticus_ATCC_17982 fig|411466.7.peg.662_1	1	1	1	HIGH	346
fig|411466.7.peg.865_1	superoxide_dismutase_2	Actinomyces_odontolyticus_ATCC_17982 fig|411466.7.peg.865_1	1	1	0	medium	228
fig|411466.7.peg.1611_1	peroxiredoxin_5	Actinomyces_odontolyticus_ATCC_17982 fig|411466.7.peg.1611_1	1	0	1	medium	158
kb|g.1354.peg.3058_1	superoxide_reductase	Actinomyces_oris_K20 kb|g.1354.peg.3058_1	1	1	1	HIGH	125
kb|g.1354.peg.2924_1	superoxide_dismutase_1	Actinomyces_oris_K20 kb|g.1354.peg.2924_1	0	1	1	medium	38
kb|g.1354.peg.1563_1	superoxide_reductase	Actinomyces_oris_K20 kb|g.1354.peg.1563_1	1	1	1	HIGH	64
kb|g.1354.peg.2036_1	thioredoxin_reductase	Actinomyces_oris_K20 kb|g.1354.peg.2036_1	1	0	1	medium	302
kb|g.1354.peg.1127_1	thioredoxin_1	Actinomyces_oris_K20 kb|g.1354.peg.1127_1	1	0	1	medium	110
kb|g.1354.peg.3513_1	thioredoxin_1	Actinomyces_oris_K20 kb|g.1354.peg.3513_1	1	1	1	HIGH	87
kb|g.1354.peg.3464_1	thioredoxin_reductase	Actinomyces_oris_K20 kb|g.1354.peg.3464_1	1	1	1	HIGH	308
kb|g.1354.peg.1735_1	thioredoxin_1	Actinomyces_oris_K20 kb|g.1354.peg.1735_1	0	1	1	medium	106
kb|g.1354.peg.2093_1	thioredoxin_1	Actinomyces_oris_K20 kb|g.1354.peg.2093_1	1	0	1	medium	101
kb|g.1354.peg.1293_1	thioredoxin_reductase	Actinomyces_oris_K20 kb|g.1354.peg.1293_1	1	1	1	HIGH	308
kb|g.28017.CDS.1106_1	thioredoxin_reductase	Actinomyces_turicensis_ACS_279_V_Col4 kb|g.28017.CDS.1106_1	1	0	1	medium	159
kb|g.28017.CDS.222_1	thioredoxin_1	Actinomyces_turicensis_ACS_279_V_Col4 kb|g.28017.CDS.222_1	1	1	1	HIGH	121
kb|g.28017.CDS.26_1	superoxide_dismutase_2	Actinomyces_turicensis_ACS_279_V_Col4 kb|g.28017.CDS.26_1	1	1	0	medium	208
kb|g.28017.CDS.563_1	thioredoxin_reductase	Actinomyces_turicensis_ACS_279_V_Col4 kb|g.28017.CDS.563_1	1	1	1	HIGH	343
kb|g.1979.peg.490_1	superoxide_dismutase_2	Actinomyces_urogenitalis_DSM_15434 kb|g.1979.peg.490_1	1	1	0	medium	208
kb|g.1979.peg.9_1	thioredoxin_reductase	Actinomyces_urogenitalis_DSM_15434 kb|g.1979.peg.9_1	1	1	1	HIGH	309
kb|g.1979.peg.1582_1	thioredoxin_1	Actinomyces_urogenitalis_DSM_15434 kb|g.1979.peg.1582_1	1	1	1	HIGH	85
kb|g.1979.peg.36_1	alkyl_hydroperoxide_reductase	Actinomyces_urogenitalis_DSM_15434 kb|g.1979.peg.36_1	1	1	1	HIGH	194
kb|g.1979.peg.1635_1	thioredoxin_1	Actinomyces_urogenitalis_DSM_15434 kb|g.1979.peg.1635_1	1	1	1	HIGH	127
kb|g.1979.peg.119_1	thioredoxin_1	Actinomyces_urogenitalis_DSM_15434 kb|g.1979.peg.119_1	1	1	1	HIGH	109
kb|g.1979.peg.1516_1	thiol_peroxidase	Actinomyces_urogenitalis_DSM_15434 kb|g.1979.peg.1516_1	1	1	1	HIGH	166
kb|g.2332.peg.963_1	catalase	Actinomyces_viscosus_C505 kb|g.2332.peg.963_1	1	1	0	medium	584
kb|g.2332.peg.2536_1	thioredoxin_1	Actinomyces_viscosus_C505 kb|g.2332.peg.2536_1	1	1	1	HIGH	127
kb|g.2332.peg.2397_1	thiol_peroxidase	Actinomyces_viscosus_C505 kb|g.2332.peg.2397_1	1	1	1	HIGH	173
kb|g.2332.peg.2167_1	alkyl_hydroperoxide_reductase	Actinomyces_viscosus_C505 kb|g.2332.peg.2167_1	1	1	1	HIGH	193
kb|g.2332.peg.304_1	thioredoxin_reductase	Actinomyces_viscosus_C505 kb|g.2332.peg.304_1	1	1	1	HIGH	309
kb|g.2332.peg.174_1	thioredoxin_1	Actinomyces_viscosus_C505 kb|g.2332.peg.174_1	1	1	1	HIGH	109
kb|g.2332.peg.34_1	superoxide_dismutase_2	Actinomyces_viscosus_C505 kb|g.2332.peg.34_1	1	1	0	medium	208
kb|g.2332.peg.1270_1	superoxide_dismutase_1	Actinomyces_viscosus_C505 kb|g.2332.peg.1270_1	1	0	1	medium	159
kb|g.210980.CDS.1262_1	thioredoxin_1	Adlercreutzia_equolifaciens_DSM_19450 kb|g.210980.CDS.1262_1	1	1	1	HIGH	103
kb|g.210980.CDS.1824_1	superoxide_reductase	Adlercreutzia_equolifaciens_DSM_19450 kb|g.210980.CDS.1824_1	1	1	1	HIGH	127
kb|g.210980.CDS.1163_1	thioredoxin_reductase	Adlercreutzia_equolifaciens_DSM_19450 kb|g.210980.CDS.1163_1	1	1	1	HIGH	337
kb|g.210980.CDS.411_1	superoxide_dismutase_1	Adlercreutzia_equolifaciens_DSM_19450 kb|g.210980.CDS.411_1	0	1	1	medium	287
kb|g.210980.CDS.1213_1	thioredoxin_1	Adlercreutzia_equolifaciens_DSM_19450 kb|g.210980.CDS.1213_1	1	1	1	HIGH	103
kb|g.210980.CDS.1552_1	superoxide_dismutase_1	Adlercreutzia_equolifaciens_DSM_19450 kb|g.210980.CDS.1552_1	0	1	1	medium	60
kb|g.210980.CDS.2166_1	cytochrome_c_peroxidase	Adlercreutzia_equolifaciens_DSM_19450 kb|g.210980.CDS.2166_1	0	1	1	medium	55
kb|g.2789.peg.1131_1	superoxide_dismutase_2	Aerococcus_viridans_ATCC_11563 kb|g.2789.peg.1131_1	1	1	0	medium	202
kb|g.2789.peg.1396_1	thioredoxin_1	Aerococcus_viridans_ATCC_11563 kb|g.2789.peg.1396_1	1	1	1	HIGH	74
kb|g.2789.peg.1403_1	thioredoxin_1	Aerococcus_viridans_ATCC_11563 kb|g.2789.peg.1403_1	1	0	1	medium	75
kb|g.2789.peg.234_1	glutaredoxin_1	Aerococcus_viridans_ATCC_11563 kb|g.2789.peg.234_1	1	0	1	medium	80
kb|g.2789.peg.952_1	thioredoxin_reductase	Aerococcus_viridans_ATCC_11563 kb|g.2789.peg.952_1	1	1	1	HIGH	313
kb|g.2789.peg.1527_1	thioredoxin_reductase	Aerococcus_viridans_ATCC_11563 kb|g.2789.peg.1527_1	0	1	1	medium	96
kb|g.2789.peg.972_1	thiol_peroxidase	Aerococcus_viridans_ATCC_11563 kb|g.2789.peg.972_1	1	1	1	HIGH	165
kb|g.2789.peg.1304_1	thioredoxin_reductase	Aerococcus_viridans_ATCC_11563 kb|g.2789.peg.1304_1	1	0	1	medium	446
kb|g.2789.peg.657_1	thiol_peroxidase	Aerococcus_viridans_ATCC_11563 kb|g.2789.peg.657_1	1	1	1	HIGH	163
kb|g.2789.peg.467_1	Mn-containing_catalase	Aerococcus_viridans_ATCC_11563 kb|g.2789.peg.467_1	0	1	1	medium	289
kb|g.2789.peg.806_1	catalase	Aerococcus_viridans_ATCC_11563 kb|g.2789.peg.806_1	0	1	1	medium	76
kb|g.2789.peg.258_1	thioredoxin_reductase	Aerococcus_viridans_ATCC_11563 kb|g.2789.peg.258_1	0	1	1	medium	333
kb|g.2789.peg.1355_1	glutathione_peroxidase	Aerococcus_viridans_ATCC_11563 kb|g.2789.peg.1355_1	1	1	1	HIGH	154
kb|g.2789.peg.1619_1	thioredoxin_1	Aerococcus_viridans_ATCC_11563 kb|g.2789.peg.1619_1	1	1	1	HIGH	104
kb|g.3542.peg.318_1	superoxide_dismutase_2	Aeromonas_caviae_Ae398 kb|g.3542.peg.318_1	1	1	0	medium	195
kb|g.3542.peg.12_1	monothiol_glutaredoxin	Aeromonas_caviae_Ae398 kb|g.3542.peg.12_1	1	1	1	HIGH	115
kb|g.3542.peg.1072_1	thioredoxin_reductase	Aeromonas_caviae_Ae398 kb|g.3542.peg.1072_1	1	0	1	medium	418
kb|g.3542.peg.215_1	thioredoxin_1	Aeromonas_caviae_Ae398 kb|g.3542.peg.215_1	1	1	1	HIGH	109
kb|g.3542.peg.3854_1	superoxide_dismutase_2	Aeromonas_caviae_Ae398 kb|g.3542.peg.3854_1	1	1	0	medium	207
kb|g.3542.peg.3699_1	catalase	Aeromonas_caviae_Ae398 kb|g.3542.peg.3699_1	1	1	0	medium	483
kb|g.3542.peg.2039_1	catalase-peroxidase	Aeromonas_caviae_Ae398 kb|g.3542.peg.2039_1	1	1	1	HIGH	725
kb|g.3542.peg.1742_1	thioredoxin_2	Aeromonas_caviae_Ae398 kb|g.3542.peg.1742_1	1	0	1	medium	152
kb|g.3542.peg.1581_1	thioredoxin_2	Aeromonas_caviae_Ae398 kb|g.3542.peg.1581_1	1	1	1	HIGH	147
kb|g.3542.peg.4062_1	superoxide_reductase	Aeromonas_caviae_Ae398 kb|g.3542.peg.4062_1	0	1	1	medium	155
kb|g.3542.peg.87_1	glutaredoxin_1	Aeromonas_caviae_Ae398 kb|g.3542.peg.87_1	1	1	1	HIGH	86
kb|g.3542.peg.3222_1	thiol_peroxidase	Aeromonas_caviae_Ae398 kb|g.3542.peg.3222_1	1	1	1	HIGH	167
kb|g.3542.peg.1544_1	glutathione_peroxidase	Aeromonas_caviae_Ae398 kb|g.3542.peg.1544_1	1	1	1	HIGH	159
kb|g.3542.peg.2231_1	alkyl_hydroperoxide_reductase	Aeromonas_caviae_Ae398 kb|g.3542.peg.2231_1	1	1	1	HIGH	189
kb|g.3542.peg.3341_1	glutathione_peroxidase	Aeromonas_caviae_Ae398 kb|g.3542.peg.3341_1	1	1	1	HIGH	179
kb|g.3542.peg.1532_1	thioredoxin_reductase	Aeromonas_caviae_Ae398 kb|g.3542.peg.1532_1	1	1	1	HIGH	317
kb|g.3542.peg.1506_1	catalase-peroxidase	Aeromonas_caviae_Ae398 kb|g.3542.peg.1506_1	0	1	1	medium	200
kb|g.26547.CDS.1314_1	alkyl_hydroperoxide_reductase	Aeromonas_hydrophila_subsp_hydrophila_ATCC_7966 kb|g.26547.CDS.1314_1	1	1	1	HIGH	203
kb|g.26547.CDS.1281_1	monothiol_glutaredoxin	Aeromonas_hydrophila_subsp_hydrophila_ATCC_7966 kb|g.26547.CDS.1281_1	1	1	1	HIGH	115
kb|g.26547.CDS.3927_1	catalase	Aeromonas_hydrophila_subsp_hydrophila_ATCC_7966 kb|g.26547.CDS.3927_1	1	1	1	HIGH	483
kb|g.26547.CDS.1700_1	Mn-containing_catalase	Aeromonas_hydrophila_subsp_hydrophila_ATCC_7966 kb|g.26547.CDS.1700_1	1	0	1	medium	283
kb|g.26547.CDS.1947_1	alkyl_hydroperoxide_reductase	Aeromonas_hydrophila_subsp_hydrophila_ATCC_7966 kb|g.26547.CDS.1947_1	1	1	1	HIGH	189
kb|g.26547.CDS.886_1	thioredoxin_1	Aeromonas_hydrophila_subsp_hydrophila_ATCC_7966 kb|g.26547.CDS.886_1	1	1	1	HIGH	109
kb|g.26547.CDS.2258_1	peroxiredoxin_5	Aeromonas_hydrophila_subsp_hydrophila_ATCC_7966 kb|g.26547.CDS.2258_1	0	1	1	medium	200
kb|g.26547.CDS.1006_1	thioredoxin_reductase	Aeromonas_hydrophila_subsp_hydrophila_ATCC_7966 kb|g.26547.CDS.1006_1	1	1	1	HIGH	317
kb|g.26547.CDS.2704_1	glutaredoxin_1	Aeromonas_hydrophila_subsp_hydrophila_ATCC_7966 kb|g.26547.CDS.2704_1	1	1	1	HIGH	88
kb|g.26547.CDS.936_1	superoxide_dismutase_2	Aeromonas_hydrophila_subsp_hydrophila_ATCC_7966 kb|g.26547.CDS.936_1	1	1	0	medium	207
kb|g.26547.CDS.1201_1	superoxide_dismutase_2	Aeromonas_hydrophila_subsp_hydrophila_ATCC_7966 kb|g.26547.CDS.1201_1	1	1	0	medium	195
kb|g.26547.CDS.596_1	glutathione_peroxidase	Aeromonas_hydrophila_subsp_hydrophila_ATCC_7966 kb|g.26547.CDS.596_1	0	1	1	medium	229
kb|g.26547.CDS.2497_1	thioredoxin_2	Aeromonas_hydrophila_subsp_hydrophila_ATCC_7966 kb|g.26547.CDS.2497_1	1	1	1	HIGH	154
kb|g.26547.CDS.774_1	thiol_peroxidase	Aeromonas_hydrophila_subsp_hydrophila_ATCC_7966 kb|g.26547.CDS.774_1	1	1	1	HIGH	167
kb|g.26547.CDS.3253_1	cytochrome_c_peroxidase	Aeromonas_hydrophila_subsp_hydrophila_ATCC_7966 kb|g.26547.CDS.3253_1	1	1	1	HIGH	326
kb|g.26547.CDS.1413_1	glutathione_peroxidase	Aeromonas_hydrophila_subsp_hydrophila_ATCC_7966 kb|g.26547.CDS.1413_1	1	0	1	medium	161
kb|g.26547.CDS.2211_1	glutathione_peroxidase	Aeromonas_hydrophila_subsp_hydrophila_ATCC_7966 kb|g.26547.CDS.2211_1	1	1	1	HIGH	168
kb|g.26547.CDS.491_1	superoxide_reductase	Aeromonas_hydrophila_subsp_hydrophila_ATCC_7966 kb|g.26547.CDS.491_1	0	1	1	medium	155
kb|g.26547.CDS.42_1	glutathione_peroxidase	Aeromonas_hydrophila_subsp_hydrophila_ATCC_7966 kb|g.26547.CDS.42_1	1	1	1	HIGH	178
kb|g.1455.peg.466_1	catalase	Staphylococcus_hominis_subsp_hominis_C80 kb|g.1455.peg.466_1	1	1	1	HIGH	670
kb|g.1455.peg.494_1	thioredoxin_1	Staphylococcus_hominis_subsp_hominis_C80 kb|g.1455.peg.494_1	1	1	1	HIGH	105
kb|g.1455.peg.699_1	superoxide_dismutase_2	Staphylococcus_hominis_subsp_hominis_C80 kb|g.1455.peg.699_1	1	1	0	medium	201
kb|g.1455.peg.625_1	thioredoxin_reductase	Staphylococcus_hominis_subsp_hominis_C80 kb|g.1455.peg.625_1	1	1	1	HIGH	329
kb|g.1455.peg.567_1	thiol_peroxidase	Staphylococcus_hominis_subsp_hominis_C80 kb|g.1455.peg.567_1	1	1	1	HIGH	165
kb|g.1455.peg.5_1	thioredoxin_1	Staphylococcus_hominis_subsp_hominis_C80 kb|g.1455.peg.5_1	1	1	1	HIGH	78
kb|g.1455.peg.438_1	glutathione_peroxidase	Staphylococcus_hominis_subsp_hominis_C80 kb|g.1455.peg.438_1	1	0	1	medium	104
kb|g.1455.peg.1852_1	thioredoxin_1	Staphylococcus_hominis_subsp_hominis_C80 kb|g.1455.peg.1852_1	1	0	1	medium	108
kb|g.1455.peg.1273_1	alkyl_hydroperoxide_reductase	Staphylococcus_hominis_subsp_hominis_C80 kb|g.1455.peg.1273_1	1	1	1	HIGH	190
kb|g.1455.peg.1831_1	thioredoxin_reductase	Staphylococcus_hominis_subsp_hominis_C80 kb|g.1455.peg.1831_1	1	1	1	HIGH	314
kb|g.1455.peg.532_1	glutathione_peroxidase	Staphylococcus_hominis_subsp_hominis_C80 kb|g.1455.peg.532_1	1	1	1	HIGH	159
kb|g.1456.peg.1280_1	thioredoxin_reductase	Staphylococcus_caprae_C87 kb|g.1456.peg.1280_1	1	0	1	medium	454
kb|g.1456.peg.997_1	thiol_peroxidase	Staphylococcus_caprae_C87 kb|g.1456.peg.997_1	1	0	1	medium	165
kb|g.1456.peg.2096_1	glutathione_peroxidase	Staphylococcus_caprae_C87 kb|g.1456.peg.2096_1	1	1	1	HIGH	159
kb|g.1456.peg.1907_1	glutaredoxin_3	Staphylococcus_caprae_C87 kb|g.1456.peg.1907_1	0	1	1	medium	109
kb|g.1456.peg.34_1	superoxide_dismutase_2	Staphylococcus_caprae_C87 kb|g.1456.peg.34_1	1	1	0	medium	200
kb|g.1456.peg.2272_1	catalase	Staphylococcus_caprae_C87 kb|g.1456.peg.2272_1	1	1	1	HIGH	505
kb|g.1456.peg.1746_1	thioredoxin_1	Staphylococcus_caprae_C87 kb|g.1456.peg.1746_1	1	1	1	HIGH	81
kb|g.1456.peg.1366_1	thioredoxin_1	Staphylococcus_caprae_C87 kb|g.1456.peg.1366_1	1	0	1	medium	108
kb|g.1456.peg.2368_1	thioredoxin_reductase	Staphylococcus_caprae_C87 kb|g.1456.peg.2368_1	0	1	1	medium	329
kb|g.1456.peg.1091_1	thioredoxin_reductase	Staphylococcus_caprae_C87 kb|g.1456.peg.1091_1	1	1	1	HIGH	314
kb|g.1456.peg.691_1	alkyl_hydroperoxide_reductase	Staphylococcus_caprae_C87 kb|g.1456.peg.691_1	1	1	1	HIGH	190
kb|g.1456.peg.645_1	thioredoxin_1	Staphylococcus_caprae_C87 kb|g.1456.peg.645_1	0	1	1	medium	104
kb|g.1456.peg.1536_1	glutathione_peroxidase	Staphylococcus_caprae_C87 kb|g.1456.peg.1536_1	1	1	1	HIGH	162
kb|g.1456.peg.2408_1	thioredoxin_1	Staphylococcus_caprae_C87 kb|g.1456.peg.2408_1	1	1	1	HIGH	105
kb|g.1456.peg.1604_1	thioredoxin_reductase	Staphylococcus_caprae_C87 kb|g.1456.peg.1604_1	0	1	1	medium	345
kb|g.3886.peg.1382_1	alkyl_hydroperoxide_reductase	Aeromonas_veronii_B565 kb|g.3886.peg.1382_1	1	1	1	HIGH	189
kb|g.3886.peg.1747_1	thioredoxin_reductase	Aeromonas_veronii_B565 kb|g.3886.peg.1747_1	1	1	1	HIGH	317
kb|g.3886.peg.1359_1	catalase	Aeromonas_veronii_B565 kb|g.3886.peg.1359_1	1	1	1	HIGH	483
kb|g.3886.peg.1349_1	catalase-peroxidase	Aeromonas_veronii_B565 kb|g.3886.peg.1349_1	1	1	1	HIGH	700
kb|g.3886.peg.2885_1	thiol_peroxidase	Aeromonas_veronii_B565 kb|g.3886.peg.2885_1	1	1	1	HIGH	167
kb|g.3886.peg.3626_1	thioredoxin_1	Aeromonas_veronii_B565 kb|g.3886.peg.3626_1	1	1	1	HIGH	109
kb|g.3886.peg.1198_1	thioredoxin_reductase	Aeromonas_veronii_B565 kb|g.3886.peg.1198_1	1	0	1	medium	422
kb|g.3886.peg.425_1	monothiol_glutaredoxin	Aeromonas_veronii_B565 kb|g.3886.peg.425_1	1	1	1	HIGH	115
kb|g.3886.peg.744_1	thioredoxin_2	Aeromonas_veronii_B565 kb|g.3886.peg.744_1	1	1	1	HIGH	145
kb|g.3886.peg.133_1	thioredoxin_2	Aeromonas_veronii_B565 kb|g.3886.peg.133_1	1	0	1	medium	161
kb|g.3886.peg.2449_1	glutathione_peroxidase	Aeromonas_veronii_B565 kb|g.3886.peg.2449_1	1	1	1	HIGH	179
kb|g.3886.peg.3302_1	alkyl_hydroperoxide_reductase	Aeromonas_veronii_B565 kb|g.3886.peg.3302_1	0	1	1	medium	209
kb|g.3886.peg.1147_1	glutathione_peroxidase	Aeromonas_veronii_B565 kb|g.3886.peg.1147_1	1	1	0	medium	159
kb|g.3886.peg.1216_1	glutaredoxin_1	Aeromonas_veronii_B565 kb|g.3886.peg.1216_1	1	1	1	HIGH	88
kb|g.3886.peg.3467_1	superoxide_dismutase_2	Aeromonas_veronii_B565 kb|g.3886.peg.3467_1	1	1	0	medium	205
kb|g.3886.peg.2009_1	cytochrome_c_peroxidase	Aeromonas_veronii_B565 kb|g.3886.peg.2009_1	0	1	1	medium	155
kb|g.3886.peg.3229_1	cytochrome_c_peroxidase	Aeromonas_veronii_B565 kb|g.3886.peg.3229_1	0	1	1	medium	938
kb|g.3886.peg.31_1	superoxide_dismutase_2	Aeromonas_veronii_B565 kb|g.3886.peg.31_1	1	1	0	medium	195
kb|g.3886.peg.482_1	alkyl_hydroperoxide_reductase	Aeromonas_veronii_B565 kb|g.3886.peg.482_1	1	1	1	HIGH	201
kb|g.25402.CDS.3287_1	glutathione_peroxidase	Kandleria_vitulina_DSM_20405 kb|g.25402.CDS.3287_1	1	1	1	HIGH	160
kb|g.25402.CDS.684_1	thioredoxin_reductase	Kandleria_vitulina_DSM_20405 kb|g.25402.CDS.684_1	0	1	1	medium	486
kb|g.25402.CDS.939_1	thioredoxin_reductase	Kandleria_vitulina_DSM_20405 kb|g.25402.CDS.939_1	0	1	1	medium	571
kb|g.25402.CDS.511_1	thioredoxin_reductase	Kandleria_vitulina_DSM_20405 kb|g.25402.CDS.511_1	1	1	1	HIGH	322
kb|g.25402.CDS.1949_1	peroxiredoxin_6	Kandleria_vitulina_DSM_20405 kb|g.25402.CDS.1949_1	1	0	1	medium	220
kb|g.25402.CDS.4202_1	glutaredoxin_3	Kandleria_vitulina_DSM_20405 kb|g.25402.CDS.4202_1	1	1	1	HIGH	92
kb|g.25402.CDS.4866_1	superoxide_dismutase_2	Kandleria_vitulina_DSM_20405 kb|g.25402.CDS.4866_1	1	1	0	medium	253
kb|g.25402.CDS.3577_1	thioredoxin_reductase	Kandleria_vitulina_DSM_20405 kb|g.25402.CDS.3577_1	0	1	1	medium	228
kb|g.25402.CDS.4321_1	superoxide_dismutase_2	Kandleria_vitulina_DSM_20405 kb|g.25402.CDS.4321_1	1	1	0	medium	200
kb|g.25402.CDS.4577_1	thioredoxin_1	Kandleria_vitulina_DSM_20405 kb|g.25402.CDS.4577_1	1	1	1	HIGH	107
kb|g.25402.CDS.3364_1	thioredoxin_reductase	Kandleria_vitulina_DSM_20405 kb|g.25402.CDS.3364_1	0	1	1	medium	303
kb|g.25402.CDS.4627_1	peroxiredoxin_5	Kandleria_vitulina_DSM_20405 kb|g.25402.CDS.4627_1	0	1	1	medium	162
kb|g.25402.CDS.4422_1	catalase-peroxidase	Kandleria_vitulina_DSM_20405 kb|g.25402.CDS.4422_1	1	1	1	HIGH	733
kb|g.25402.CDS.2778_1	glutathione_peroxidase	Kandleria_vitulina_DSM_20405 kb|g.25402.CDS.2778_1	1	1	1	HIGH	191
kb|g.25402.CDS.1067_1	monothiol_glutaredoxin	Kandleria_vitulina_DSM_20405 kb|g.25402.CDS.1067_1	1	1	1	HIGH	112
kb|g.25402.CDS.1490_1	peroxiredoxin_5	Kandleria_vitulina_DSM_20405 kb|g.25402.CDS.1490_1	0	1	1	medium	192
kb|g.25402.CDS.121_1	peroxiredoxin_5	Kandleria_vitulina_DSM_20405 kb|g.25402.CDS.121_1	1	1	1	HIGH	213
kb|g.25402.CDS.1385_1	thioredoxin_reductase	Kandleria_vitulina_DSM_20405 kb|g.25402.CDS.1385_1	1	1	1	HIGH	343
fig|1197906.5.peg.476_1	thioredoxin_reductase	Afipia_birgiae_34632 fig|1197906.5.peg.476_1	0	1	1	medium	486
kb|g.2675.peg.1465_1	thioredoxin_reductase	Aggregatibacter_aphrophilus_NJ8700 kb|g.2675.peg.1465_1	1	0	1	medium	213
kb|g.2675.peg.2025_1	cytochrome_c_peroxidase	Aggregatibacter_aphrophilus_NJ8700 kb|g.2675.peg.2025_1	1	1	1	HIGH	462
kb|g.2675.peg.483_1	thioredoxin_reductase	Aggregatibacter_aphrophilus_NJ8700 kb|g.2675.peg.483_1	1	1	1	HIGH	317
kb|g.2675.peg.1435_1	superoxide_dismutase_2	Aggregatibacter_aphrophilus_NJ8700 kb|g.2675.peg.1435_1	1	1	1	HIGH	216
kb|g.2675.peg.1040_1	catalase-peroxidase	Aggregatibacter_aphrophilus_NJ8700 kb|g.2675.peg.1040_1	0	1	1	medium	182
kb|g.2675.peg.1142_1	thiol_peroxidase	Aggregatibacter_aphrophilus_NJ8700 kb|g.2675.peg.1142_1	1	1	1	HIGH	167
kb|g.2675.peg.1899_1	glutaredoxin_2	Aggregatibacter_aphrophilus_NJ8700 kb|g.2675.peg.1899_1	1	1	0	medium	216
kb|g.2675.peg.1579_1	superoxide_dismutase_1	Aggregatibacter_aphrophilus_NJ8700 kb|g.2675.peg.1579_1	1	1	0	medium	190
kb|g.2675.peg.232_1	alkyl_hydroperoxide_reductase	Aggregatibacter_aphrophilus_NJ8700 kb|g.2675.peg.232_1	0	1	1	medium	243
kb|g.2675.peg.235_1	glutaredoxin_1	Aggregatibacter_aphrophilus_NJ8700 kb|g.2675.peg.235_1	1	1	1	HIGH	87
kb|g.2675.peg.758_1	thioredoxin_1	Aggregatibacter_aphrophilus_NJ8700 kb|g.2675.peg.758_1	1	1	1	HIGH	108
kb|g.2675.peg.1520_1	monothiol_glutaredoxin	Aggregatibacter_aphrophilus_NJ8700 kb|g.2675.peg.1520_1	1	1	1	HIGH	110
kb|g.2675.peg.1229_1	cytochrome_c_peroxidase	Aggregatibacter_aphrophilus_NJ8700 kb|g.2675.peg.1229_1	1	0	1	medium	168
fig|349741.23.peg.810_1	thioredoxin_1	Akkermansia_muciniphila_ATCC_BAA_835 fig|349741.23.peg.810_1	1	1	1	HIGH	106
fig|349741.23.peg.1292_1	cytochrome_c_peroxidase	Akkermansia_muciniphila_ATCC_BAA_835 fig|349741.23.peg.1292_1	1	1	1	HIGH	460
fig|349741.23.peg.1499_1	thioredoxin_reductase	Akkermansia_muciniphila_ATCC_BAA_835 fig|349741.23.peg.1499_1	1	1	1	HIGH	310
fig|349741.23.peg.1523_1	catalase-peroxidase	Akkermansia_muciniphila_ATCC_BAA_835 fig|349741.23.peg.1523_1	0	1	1	medium	621
fig|349741.23.peg.1557_1	alkyl_hydroperoxide_reductase	Akkermansia_muciniphila_ATCC_BAA_835 fig|349741.23.peg.1557_1	0	1	1	medium	173
fig|349741.23.peg.1888_1	superoxide_dismutase_2	Akkermansia_muciniphila_ATCC_BAA_835 fig|349741.23.peg.1888_1	0	1	1	medium	255
fig|349741.23.peg.1999_1	thioredoxin_reductase	Akkermansia_muciniphila_ATCC_BAA_835 fig|349741.23.peg.1999_1	0	1	1	medium	463
fig|349741.23.peg.2462_1	catalase	Akkermansia_muciniphila_ATCC_BAA_835 fig|349741.23.peg.2462_1	1	1	1	HIGH	781
kb|g.239717.CDS.2566_1	thioredoxin_1	Alcaligenes_faecalis_subsp_faecalis_NBRC_13111 kb|g.239717.CDS.2566_1	1	1	1	HIGH	155
kb|g.239717.CDS.785_1	thioredoxin_1	Alcaligenes_faecalis_subsp_faecalis_NBRC_13111 kb|g.239717.CDS.785_1	1	0	1	medium	72
kb|g.239717.CDS.1021_1	peroxiredoxin_3	Alcaligenes_faecalis_subsp_faecalis_NBRC_13111 kb|g.239717.CDS.1021_1	0	1	1	medium	156
kb|g.239717.CDS.2221_1	thioredoxin_1	Alcaligenes_faecalis_subsp_faecalis_NBRC_13111 kb|g.239717.CDS.2221_1	1	1	1	HIGH	130
kb|g.239717.CDS.1158_1	alkyl_hydroperoxide_reductase	Alcaligenes_faecalis_subsp_faecalis_NBRC_13111 kb|g.239717.CDS.1158_1	0	1	1	medium	184
kb|g.239717.CDS.2546_1	superoxide_dismutase_1	Alcaligenes_faecalis_subsp_faecalis_NBRC_13111 kb|g.239717.CDS.2546_1	1	1	0	medium	183
kb|g.239717.CDS.3214_1	thioredoxin_reductase	Alcaligenes_faecalis_subsp_faecalis_NBRC_13111 kb|g.239717.CDS.3214_1	0	1	1	medium	531
kb|g.239717.CDS.768_1	thioredoxin_reductase	Alcaligenes_faecalis_subsp_faecalis_NBRC_13111 kb|g.239717.CDS.768_1	0	1	1	medium	312
kb|g.239717.CDS.2406_1	glutaredoxin_3	Alcaligenes_faecalis_subsp_faecalis_NBRC_13111 kb|g.239717.CDS.2406_1	1	1	0	medium	81
kb|g.239717.CDS.2180_1	monothiol_glutaredoxin	Alcaligenes_faecalis_subsp_faecalis_NBRC_13111 kb|g.239717.CDS.2180_1	1	1	1	HIGH	109
kb|g.239717.CDS.266_1	peroxiredoxin_6	Alcaligenes_faecalis_subsp_faecalis_NBRC_13111 kb|g.239717.CDS.266_1	1	1	1	HIGH	214
kb|g.239717.CDS.269_1	thioredoxin_2	Alcaligenes_faecalis_subsp_faecalis_NBRC_13111 kb|g.239717.CDS.269_1	1	1	1	HIGH	146
kb|g.239717.CDS.1502_1	cytochrome_c_peroxidase	Alcaligenes_faecalis_subsp_faecalis_NBRC_13111 kb|g.239717.CDS.1502_1	1	1	1	HIGH	334
kb|g.239717.CDS.2677_1	catalase	Alcaligenes_faecalis_subsp_faecalis_NBRC_13111 kb|g.239717.CDS.2677_1	1	1	0	medium	481
kb|g.239717.CDS.1395_1	alkyl_hydroperoxide_reductase_1	Alcaligenes_faecalis_subsp_faecalis_NBRC_13111 kb|g.239717.CDS.1395_1	0	1	1	medium	144
kb|g.239717.CDS.3059_1	alkyl_hydroperoxide_reductase	Alcaligenes_faecalis_subsp_faecalis_NBRC_13111 kb|g.239717.CDS.3059_1	1	1	1	HIGH	188
kb|g.239717.CDS.3384_1	glutaredoxin_2	Alcaligenes_faecalis_subsp_faecalis_NBRC_13111 kb|g.239717.CDS.3384_1	1	1	1	HIGH	206
kb|g.239717.CDS.3509_1	superoxide_dismutase_2	Alcaligenes_faecalis_subsp_faecalis_NBRC_13111 kb|g.239717.CDS.3509_1	1	1	0	medium	193
kb|g.239717.CDS.3120_1	thioredoxin_reductase	Alcaligenes_faecalis_subsp_faecalis_NBRC_13111 kb|g.239717.CDS.3120_1	1	1	1	HIGH	282
kb|g.239717.CDS.2706_1	thioredoxin_1	Alcaligenes_faecalis_subsp_faecalis_NBRC_13111 kb|g.239717.CDS.2706_1	1	1	1	HIGH	107
kb|g.239717.CDS.201_1	catalase	Alcaligenes_faecalis_subsp_faecalis_NBRC_13111 kb|g.239717.CDS.201_1	1	1	1	HIGH	692
kb|g.239717.CDS.119_1	superoxide_dismutase_2	Alcaligenes_faecalis_subsp_faecalis_NBRC_13111 kb|g.239717.CDS.119_1	1	1	0	medium	204
kb|g.1489.peg.207_1	glutaredoxin_3	Clostridium_botulinum_A_str_Hall kb|g.1489.peg.207_1	0	1	1	medium	76
kb|g.1489.peg.2252_1	thiol_peroxidase	Clostridium_botulinum_A_str_Hall kb|g.1489.peg.2252_1	1	1	1	HIGH	165
kb|g.1489.peg.956_1	Mn-containing_catalase	Clostridium_botulinum_A_str_Hall kb|g.1489.peg.956_1	1	0	1	medium	191
kb|g.1489.peg.2066_1	superoxide_reductase	Clostridium_botulinum_A_str_Hall kb|g.1489.peg.2066_1	1	1	1	HIGH	125
kb|g.1489.peg.2308_1	thioredoxin_reductase	Clostridium_botulinum_A_str_Hall kb|g.1489.peg.2308_1	1	1	1	HIGH	288
kb|g.1489.peg.707_1	thioredoxin_1	Clostridium_botulinum_A_str_Hall kb|g.1489.peg.707_1	1	1	1	HIGH	144
kb|g.1489.peg.2196_1	thioredoxin_1	Clostridium_botulinum_A_str_Hall kb|g.1489.peg.2196_1	1	1	1	HIGH	106
kb|g.1489.peg.192_1	thioredoxin_1	Clostridium_botulinum_A_str_Hall kb|g.1489.peg.192_1	1	1	1	HIGH	107
kb|g.1489.peg.1291_1	superoxide_dismutase_2	Clostridium_botulinum_A_str_Hall kb|g.1489.peg.1291_1	1	1	0	medium	199
kb|g.1489.peg.944_1	thioredoxin_reductase	Clostridium_botulinum_A_str_Hall kb|g.1489.peg.944_1	1	1	1	HIGH	314
kb|g.1489.peg.474_1	thioredoxin_reductase	Clostridium_botulinum_A_str_Hall kb|g.1489.peg.474_1	1	1	1	HIGH	314
kb|g.1489.peg.3434_1	rubrerythrin	Clostridium_botulinum_A_str_Hall kb|g.1489.peg.3434_1	1	1	1	HIGH	144
kb|g.1489.peg.2397_1	superoxide_dismutase_2	Clostridium_botulinum_A_str_Hall kb|g.1489.peg.2397_1	1	0	1	medium	217
kb|g.1489.peg.22_1	thioredoxin_1	Clostridium_botulinum_A_str_Hall kb|g.1489.peg.22_1	1	1	1	HIGH	112
kb|g.27343.CDS.68_1	superoxide_dismutase_2	Alistipes_finegoldii_DSM_17242 kb|g.27343.CDS.68_1	1	1	0	medium	216
kb|g.27343.CDS.2251_1	glutaredoxin_1	Alistipes_finegoldii_DSM_17242 kb|g.27343.CDS.2251_1	0	1	1	medium	87
kb|g.27343.CDS.3133_1	rubrerythrin	Alistipes_finegoldii_DSM_17242 kb|g.27343.CDS.3133_1	0	1	1	medium	193
kb|g.27343.CDS.2269_1	thioredoxin_1	Alistipes_finegoldii_DSM_17242 kb|g.27343.CDS.2269_1	1	1	1	HIGH	111
kb|g.27343.CDS.3143_1	alkyl_hydroperoxide_reductase	Alistipes_finegoldii_DSM_17242 kb|g.27343.CDS.3143_1	1	1	1	HIGH	235
kb|g.27343.CDS.2024_1	rubrerythrin	Alistipes_finegoldii_DSM_17242 kb|g.27343.CDS.2024_1	0	1	1	medium	161
kb|g.27343.CDS.2531_1	thiol_peroxidase	Alistipes_finegoldii_DSM_17242 kb|g.27343.CDS.2531_1	1	1	1	HIGH	169
kb|g.27343.CDS.282_1	thioredoxin_1	Alistipes_finegoldii_DSM_17242 kb|g.27343.CDS.282_1	1	1	1	HIGH	155
kb|g.27343.CDS.1153_1	thioredoxin_reductase	Alistipes_finegoldii_DSM_17242 kb|g.27343.CDS.1153_1	1	1	1	HIGH	311
kb|g.27343.CDS.1336_1	thioredoxin_reductase	Alistipes_finegoldii_DSM_17242 kb|g.27343.CDS.1336_1	0	1	1	medium	177
kb|g.27343.CDS.2308_1	catalase	Alistipes_finegoldii_DSM_17242 kb|g.27343.CDS.2308_1	1	0	1	medium	517
kb|g.27343.CDS.1140_1	Mn-containing_catalase	Alistipes_finegoldii_DSM_17242 kb|g.27343.CDS.1140_1	1	1	0	medium	324
kb|g.27343.CDS.2959_1	thioredoxin_1	Alistipes_finegoldii_DSM_17242 kb|g.27343.CDS.2959_1	1	1	1	HIGH	105
kb|g.27472.CDS.476_1	thioredoxin_1	Alistipes_indistinctus_YIT_12060 kb|g.27472.CDS.476_1	1	0	1	medium	122
kb|g.27472.CDS.1218_1	catalase	Alistipes_indistinctus_YIT_12060 kb|g.27472.CDS.1218_1	1	1	1	HIGH	492
kb|g.27472.CDS.1758_1	superoxide_reductase	Alistipes_indistinctus_YIT_12060 kb|g.27472.CDS.1758_1	0	1	1	medium	145
kb|g.27472.CDS.618_1	thioredoxin_reductase	Alistipes_indistinctus_YIT_12060 kb|g.27472.CDS.618_1	0	1	1	medium	156
kb|g.27472.CDS.2413_1	thioredoxin_1	Alistipes_indistinctus_YIT_12060 kb|g.27472.CDS.2413_1	1	1	1	HIGH	105
kb|g.27472.CDS.1337_1	thioredoxin_reductase	Alistipes_indistinctus_YIT_12060 kb|g.27472.CDS.1337_1	1	1	1	HIGH	318
kb|g.27472.CDS.1658_1	rubrerythrin	Alistipes_indistinctus_YIT_12060 kb|g.27472.CDS.1658_1	0	1	1	medium	183
kb|g.27472.CDS.157_1	thiol_peroxidase	Alistipes_indistinctus_YIT_12060 kb|g.27472.CDS.157_1	1	1	1	HIGH	170
kb|g.27472.CDS.1927_1	superoxide_dismutase_2	Alistipes_indistinctus_YIT_12060 kb|g.27472.CDS.1927_1	1	1	0	medium	207
kb|g.27472.CDS.515_1	cytochrome_c_peroxidase	Alistipes_indistinctus_YIT_12060 kb|g.27472.CDS.515_1	0	1	1	medium	474
kb|g.27472.CDS.2379_1	cytochrome_c_peroxidase	Alistipes_indistinctus_YIT_12060 kb|g.27472.CDS.2379_1	1	0	1	medium	154
kb|g.27472.CDS.1047_1	thioredoxin_1	Alistipes_indistinctus_YIT_12060 kb|g.27472.CDS.1047_1	0	1	1	medium	142
kb|g.27472.CDS.1427_1	thioredoxin_reductase	Alistipes_indistinctus_YIT_12060 kb|g.27472.CDS.1427_1	0	1	1	medium	455
kb|g.27472.CDS.748_1	alkyl_hydroperoxide_reductase	Alistipes_indistinctus_YIT_12060 kb|g.27472.CDS.748_1	1	1	1	HIGH	211
kb|g.29550.CDS.2519_1	glutathione_peroxidase	Alistipes_onderdonkii_DSM_19147 kb|g.29550.CDS.2519_1	0	1	1	medium	55
kb|g.29550.CDS.1863_1	alkyl_hydroperoxide_reductase	Alistipes_onderdonkii_DSM_19147 kb|g.29550.CDS.1863_1	1	1	1	HIGH	235
kb|g.29550.CDS.1319_1	thioredoxin_reductase	Alistipes_onderdonkii_DSM_19147 kb|g.29550.CDS.1319_1	1	1	1	HIGH	311
kb|g.29550.CDS.838_1	thioredoxin_reductase	Alistipes_onderdonkii_DSM_19147 kb|g.29550.CDS.838_1	0	1	1	medium	256
kb|g.29550.CDS.945_1	thiol_peroxidase	Alistipes_onderdonkii_DSM_19147 kb|g.29550.CDS.945_1	0	1	1	medium	204
kb|g.29550.CDS.828_1	thioredoxin_1	Alistipes_onderdonkii_DSM_19147 kb|g.29550.CDS.828_1	1	0	1	medium	123
kb|g.29550.CDS.2912_1	catalase	Alistipes_onderdonkii_DSM_19147 kb|g.29550.CDS.2912_1	1	1	1	HIGH	500
kb|g.29550.CDS.2929_1	glutaredoxin_1	Alistipes_onderdonkii_DSM_19147 kb|g.29550.CDS.2929_1	0	1	1	medium	87
kb|g.29550.CDS.2066_1	catalase	Alistipes_onderdonkii_DSM_19147 kb|g.29550.CDS.2066_1	1	0	1	medium	517
kb|g.29550.CDS.2844_1	superoxide_dismutase_2	Alistipes_onderdonkii_DSM_19147 kb|g.29550.CDS.2844_1	1	0	1	medium	65
kb|g.29550.CDS.1391_1	alkyl_hydroperoxide_reductase	Alistipes_onderdonkii_DSM_19147 kb|g.29550.CDS.1391_1	1	1	1	HIGH	221
kb|g.29550.CDS.3148_1	thioredoxin_1	Alistipes_onderdonkii_DSM_19147 kb|g.29550.CDS.3148_1	1	1	1	HIGH	153
kb|g.29550.CDS.2380_1	superoxide_dismutase_2	Alistipes_onderdonkii_DSM_19147 kb|g.29550.CDS.2380_1	1	1	0	medium	218
kb|g.29550.CDS.1940_1	thioredoxin_1	Alistipes_onderdonkii_DSM_19147 kb|g.29550.CDS.1940_1	1	1	1	HIGH	105
kb|g.29550.CDS.1542_1	rubrerythrin	Alistipes_onderdonkii_DSM_19147 kb|g.29550.CDS.1542_1	0	1	1	medium	193
kb|g.29550.CDS.1051_1	Mn-containing_catalase	Alistipes_onderdonkii_DSM_19147 kb|g.29550.CDS.1051_1	1	1	0	medium	324
kb|g.29550.CDS.0_1	thioredoxin_1	Alistipes_onderdonkii_DSM_19147 kb|g.29550.CDS.0_1	1	1	1	HIGH	111
kb|g.29550.CDS.1291_1	thioredoxin_reductase	Alistipes_onderdonkii_DSM_19147 kb|g.29550.CDS.1291_1	0	1	1	medium	517
kb|g.29550.CDS.181_1	rubrerythrin	Alistipes_onderdonkii_DSM_19147 kb|g.29550.CDS.181_1	0	1	1	medium	185
kb|g.1638.peg.1698_1	thioredoxin_1	Streptococcus_gordonii_str_Challis_substr_CH1 kb|g.1638.peg.1698_1	1	1	1	HIGH	105
kb|g.1638.peg.1687_1	glutathione_peroxidase	Streptococcus_gordonii_str_Challis_substr_CH1 kb|g.1638.peg.1687_1	1	1	1	HIGH	159
kb|g.1638.peg.1254_1	thioredoxin_1	Streptococcus_gordonii_str_Challis_substr_CH1 kb|g.1638.peg.1254_1	1	1	1	HIGH	105
kb|g.1638.peg.358_1	thiol_peroxidase	Streptococcus_gordonii_str_Challis_substr_CH1 kb|g.1638.peg.358_1	1	1	1	HIGH	164
kb|g.1638.peg.1862_1	thioredoxin_reductase	Streptococcus_gordonii_str_Challis_substr_CH1 kb|g.1638.peg.1862_1	1	1	1	HIGH	305
kb|g.1638.peg.527_1	thioredoxin_1	Streptococcus_gordonii_str_Challis_substr_CH1 kb|g.1638.peg.527_1	0	1	1	medium	106
kb|g.1638.peg.743_1	thioredoxin_reductase	Streptococcus_gordonii_str_Challis_substr_CH1 kb|g.1638.peg.743_1	1	1	1	HIGH	323
kb|g.1638.peg.108_1	superoxide_dismutase_2	Streptococcus_gordonii_str_Challis_substr_CH1 kb|g.1638.peg.108_1	1	1	0	medium	202
kb|g.3099.peg.1122_1	alkyl_hydroperoxide_reductase	Propionibacterium_jensenii_DSM_20535 kb|g.3099.peg.1122_1	1	1	1	HIGH	231
kb|g.3099.peg.2483_1	thioredoxin_2	Propionibacterium_jensenii_DSM_20535 kb|g.3099.peg.2483_1	0	1	1	medium	143
kb|g.3099.peg.332_1	glutaredoxin_1	Propionibacterium_jensenii_DSM_20535 kb|g.3099.peg.332_1	0	1	1	medium	87
kb|g.3099.peg.2612_1	thioredoxin_reductase	Propionibacterium_jensenii_DSM_20535 kb|g.3099.peg.2612_1	1	1	1	HIGH	315
kb|g.3099.peg.2294_1	catalase	Propionibacterium_jensenii_DSM_20535 kb|g.3099.peg.2294_1	1	1	1	HIGH	583
kb|g.3099.peg.3186_1	glutathione_peroxidase	Propionibacterium_jensenii_DSM_20535 kb|g.3099.peg.3186_1	1	1	1	HIGH	61
kb|g.3099.peg.3089_1	rubrerythrin	Propionibacterium_jensenii_DSM_20535 kb|g.3099.peg.3089_1	0	1	1	medium	150
kb|g.3099.peg.2345_1	monothiol_glutaredoxin	Propionibacterium_jensenii_DSM_20535 kb|g.3099.peg.2345_1	0	1	1	medium	55
kb|g.3099.peg.2158_1	thioredoxin_1	Propionibacterium_jensenii_DSM_20535 kb|g.3099.peg.2158_1	1	1	1	HIGH	109
kb|g.3099.peg.2913_1	superoxide_dismutase_2	Propionibacterium_jensenii_DSM_20535 kb|g.3099.peg.2913_1	1	1	0	medium	242
kb|g.3099.peg.1750_1	thiol_peroxidase	Propionibacterium_jensenii_DSM_20535 kb|g.3099.peg.1750_1	1	1	1	HIGH	170
kb|g.3099.peg.3172_1	superoxide_dismutase_2	Propionibacterium_jensenii_DSM_20535 kb|g.3099.peg.3172_1	1	1	0	medium	216
kb|g.3099.peg.558_1	glutathione_peroxidase	Propionibacterium_jensenii_DSM_20535 kb|g.3099.peg.558_1	1	0	1	medium	224
kb|g.3099.peg.1869_1	rubrerythrin	Propionibacterium_jensenii_DSM_20535 kb|g.3099.peg.1869_1	0	1	1	medium	193
kb|g.3099.peg.1040_1	thioredoxin_1	Propionibacterium_jensenii_DSM_20535 kb|g.3099.peg.1040_1	1	1	1	HIGH	105
kb|g.165.peg.1158_1	thioredoxin_1	Staphylococcus_epidermidis_ATCC_12228 kb|g.165.peg.1158_1	1	1	1	HIGH	108
kb|g.165.peg.2283_1	glutathione_peroxidase	Staphylococcus_epidermidis_ATCC_12228 kb|g.165.peg.2283_1	1	1	1	HIGH	159
kb|g.165.peg.93_1	thioredoxin_reductase	Staphylococcus_epidermidis_ATCC_12228 kb|g.165.peg.93_1	0	1	1	medium	329
kb|g.165.peg.1859_1	alkyl_hydroperoxide_reductase	Staphylococcus_epidermidis_ATCC_12228 kb|g.165.peg.1859_1	1	1	1	HIGH	190
kb|g.165.peg.1279_1	thioredoxin_reductase	Staphylococcus_epidermidis_ATCC_12228 kb|g.165.peg.1279_1	1	1	1	HIGH	311
kb|g.165.peg.1269_1	glutathione_peroxidase	Staphylococcus_epidermidis_ATCC_12228 kb|g.165.peg.1269_1	1	1	1	HIGH	159
kb|g.165.peg.2287_1	catalase	Staphylococcus_epidermidis_ATCC_12228 kb|g.165.peg.2287_1	1	1	1	HIGH	505
kb|g.165.peg.833_1	thiol_peroxidase	Staphylococcus_epidermidis_ATCC_12228 kb|g.165.peg.833_1	1	1	1	HIGH	165
kb|g.165.peg.2125_1	thioredoxin_1	Staphylococcus_epidermidis_ATCC_12228 kb|g.165.peg.2125_1	1	1	1	HIGH	105
kb|g.165.peg.2295_1	superoxide_reductase	Staphylococcus_epidermidis_ATCC_12228 kb|g.165.peg.2295_1	1	1	1	HIGH	79
kb|g.165.peg.846_1	superoxide_dismutase_2	Staphylococcus_epidermidis_ATCC_12228 kb|g.165.peg.846_1	1	1	0	medium	200
fig|592015.5.peg.789_1	alkyl_hydroperoxide_reductase	Anaerobaculum_hydrogeniformans_OS1_ATCC_BAA_1850 fig|592015.5.peg.789_1	1	1	1	HIGH	48
fig|592015.5.peg.899_1	thioredoxin_reductase	Anaerobaculum_hydrogeniformans_OS1_ATCC_BAA_1850 fig|592015.5.peg.899_1	1	0	1	medium	392
fig|592015.5.peg.1162_1	alkyl_hydroperoxide_reductase	Anaerobaculum_hydrogeniformans_OS1_ATCC_BAA_1850 fig|592015.5.peg.1162_1	0	1	1	medium	53
fig|592015.5.peg.1175_1	thioredoxin_1	Anaerobaculum_hydrogeniformans_OS1_ATCC_BAA_1850 fig|592015.5.peg.1175_1	0	1	1	medium	107
fig|592015.5.peg.1450_1	glutaredoxin_3	Anaerobaculum_hydrogeniformans_OS1_ATCC_BAA_1850 fig|592015.5.peg.1450_1	1	1	1	HIGH	82
fig|592015.5.peg.1491_1	superoxide_dismutase_1	Anaerobaculum_hydrogeniformans_OS1_ATCC_BAA_1850 fig|592015.5.peg.1491_1	0	1	1	medium	82
fig|592015.5.peg.1909_1	superoxide_reductase	Anaerobaculum_hydrogeniformans_OS1_ATCC_BAA_1850 fig|592015.5.peg.1909_1	1	1	1	HIGH	131
fig|592015.5.peg.1940_1	superoxide_dismutase_2	Anaerobaculum_hydrogeniformans_OS1_ATCC_BAA_1850 fig|592015.5.peg.1940_1	1	1	1	HIGH	168
fig|592015.5.peg.2157_1	thiol_peroxidase	Anaerobaculum_hydrogeniformans_OS1_ATCC_BAA_1850 fig|592015.5.peg.2157_1	0	1	1	medium	172
kb|g.1703.peg.3465_1	superoxide_dismutase_1	Anaerobiospirillum_succiniciproducens_DSM_640001 kb|g.1703.peg.3465_1	1	1	0	medium	175
kb|g.1703.peg.2134_1	alkyl_hydroperoxide_reductase	Anaerobiospirillum_succiniciproducens_DSM_640001 kb|g.1703.peg.2134_1	1	1	1	HIGH	188
kb|g.1703.peg.3667_1	superoxide_dismutase_1	Anaerobiospirillum_succiniciproducens_DSM_640001 kb|g.1703.peg.3667_1	0	1	1	medium	100
kb|g.1703.peg.859_1	superoxide_dismutase_2	Anaerobiospirillum_succiniciproducens_DSM_640001 kb|g.1703.peg.859_1	1	1	0	medium	208
kb|g.1703.peg.1704_1	alkyl_hydroperoxide_reductase	Anaerobiospirillum_succiniciproducens_DSM_640001 kb|g.1703.peg.1704_1	1	1	1	HIGH	201
kb|g.1703.peg.3115_1	thiol_peroxidase	Anaerobiospirillum_succiniciproducens_DSM_640001 kb|g.1703.peg.3115_1	1	1	1	HIGH	168
kb|g.1703.peg.2090_1	thioredoxin_reductase	Anaerobiospirillum_succiniciproducens_DSM_640001 kb|g.1703.peg.2090_1	0	1	1	medium	121
kb|g.1703.peg.2092_1	thioredoxin_1	Anaerobiospirillum_succiniciproducens_DSM_640001 kb|g.1703.peg.2092_1	1	1	1	HIGH	109
kb|g.1703.peg.3298_1	monothiol_glutaredoxin	Anaerobiospirillum_succiniciproducens_DSM_640001 kb|g.1703.peg.3298_1	1	1	0	medium	114
kb|g.1703.peg.3905_1	superoxide_dismutase_1	Anaerobiospirillum_succiniciproducens_DSM_640001 kb|g.1703.peg.3905_1	0	1	1	medium	77
kb|g.1703.peg.3044_1	glutaredoxin_1	Anaerobiospirillum_succiniciproducens_DSM_640001 kb|g.1703.peg.3044_1	1	1	1	HIGH	88
kb|g.1703.peg.2712_1	catalase	Anaerobiospirillum_succiniciproducens_DSM_640001 kb|g.1703.peg.2712_1	1	1	1	HIGH	475
kb|g.1703.peg.3772_1	superoxide_dismutase_2	Anaerobiospirillum_succiniciproducens_DSM_640001 kb|g.1703.peg.3772_1	1	1	0	medium	193
fig|561177.4.peg.541_1	glutaredoxin_3	Anaerococcus_hydrogenalis_DSM_7454 fig|561177.4.peg.541_1	0	1	1	medium	77
fig|561177.4.peg.601_1	thioredoxin_reductase	Anaerococcus_hydrogenalis_DSM_7454 fig|561177.4.peg.601_1	0	1	1	medium	309
fig|561177.4.peg.895_1	glutathione_peroxidase	Anaerococcus_hydrogenalis_DSM_7454 fig|561177.4.peg.895_1	1	1	1	HIGH	128
fig|561177.4.peg.907_1	thiol_peroxidase	Anaerococcus_hydrogenalis_DSM_7454 fig|561177.4.peg.907_1	0	1	1	medium	171
fig|561177.4.peg.1099_1	glutaredoxin_1	Anaerococcus_hydrogenalis_DSM_7454 fig|561177.4.peg.1099_1	0	1	1	medium	53
fig|561177.4.peg.1209_1	peroxiredoxin_1	Anaerococcus_hydrogenalis_DSM_7454 fig|561177.4.peg.1209_1	0	1	1	medium	76
fig|561177.4.peg.1693_1	thioredoxin_1	Anaerococcus_hydrogenalis_DSM_7454 fig|561177.4.peg.1693_1	1	1	1	HIGH	103
fig|561177.4.peg.1694_1	thioredoxin_reductase	Anaerococcus_hydrogenalis_DSM_7454 fig|561177.4.peg.1694_1	0	1	1	medium	311
fig|561177.4.peg.1800_1	NADH_peroxidase	Anaerococcus_hydrogenalis_DSM_7454 fig|561177.4.peg.1800_1	1	1	1	HIGH	152
fig|561177.4.peg.1816_1	superoxide_reductase	Anaerococcus_hydrogenalis_DSM_7454 fig|561177.4.peg.1816_1	1	1	1	HIGH	82
fig|561177.4.peg.1855_1	thioredoxin_1	Anaerococcus_hydrogenalis_DSM_7454 fig|561177.4.peg.1855_1	1	1	1	HIGH	101
fig|561177.4.peg.1856_1	thioredoxin_reductase	Anaerococcus_hydrogenalis_DSM_7454 fig|561177.4.peg.1856_1	0	1	1	medium	280
fig|561177.4.peg.1977_1	superoxide_reductase	Anaerococcus_hydrogenalis_DSM_7454 fig|561177.4.peg.1977_1	1	1	1	HIGH	120
kb|g.2043.peg.1083_1	glutathione_peroxidase	Bacillus_firmus_DS1 kb|g.2043.peg.1083_1	1	1	1	HIGH	159
kb|g.2043.peg.422_1	thioredoxin_1	Bacillus_firmus_DS1 kb|g.2043.peg.422_1	1	1	1	HIGH	101
kb|g.2043.peg.517_1	glutaredoxin_3	Bacillus_firmus_DS1 kb|g.2043.peg.517_1	1	1	1	HIGH	77
kb|g.2043.peg.973_1	thioredoxin_reductase	Bacillus_firmus_DS1 kb|g.2043.peg.973_1	1	1	1	HIGH	288
kb|g.2043.peg.637_1	alkyl_hydroperoxide_reductase_1	Bacillus_firmus_DS1 kb|g.2043.peg.637_1	0	1	1	medium	53
kb|g.2043.peg.388_1	rubrerythrin	Bacillus_firmus_DS1 kb|g.2043.peg.388_1	1	1	1	HIGH	129
kb|g.2043.peg.174_1	alkyl_hydroperoxide_reductase	Bacillus_firmus_DS1 kb|g.2043.peg.174_1	1	1	1	HIGH	190
kb|g.2043.peg.871_1	thiol_peroxidase	Bacillus_firmus_DS1 kb|g.2043.peg.871_1	1	1	1	HIGH	170
kb|g.2043.peg.101_1	glutaredoxin_2	Bacillus_firmus_DS1 kb|g.2043.peg.101_1	0	1	1	medium	78
kb|g.2043.peg.214_1	glutathione_peroxidase	Bacillus_firmus_DS1 kb|g.2043.peg.214_1	0	1	1	medium	53
kb|g.2043.peg.1797_1	alkyl_hydroperoxide_reductase	Bacillus_firmus_DS1 kb|g.2043.peg.1797_1	1	0	1	medium	151
kb|g.2043.peg.266_1	thioredoxin_reductase	Bacillus_firmus_DS1 kb|g.2043.peg.266_1	0	1	1	medium	513
kb|g.2043.peg.1650_1	thiol_peroxidase	Bacillus_firmus_DS1 kb|g.2043.peg.1650_1	1	0	1	medium	167
kb|g.2043.peg.1506_1	thioredoxin_reductase	Bacillus_firmus_DS1 kb|g.2043.peg.1506_1	0	1	1	medium	309
kb|g.2043.peg.1049_1	catalase	Bacillus_firmus_DS1 kb|g.2043.peg.1049_1	1	1	1	HIGH	575
kb|g.2043.peg.760_1	superoxide_reductase	Bacillus_firmus_DS1 kb|g.2043.peg.760_1	1	1	1	HIGH	121
kb|g.2788.peg.1025_1	catalase	Anaerococcus_vaginalis_ATCC_51170 kb|g.2788.peg.1025_1	0	1	1	medium	566
kb|g.2788.peg.941_1	superoxide_reductase	Anaerococcus_vaginalis_ATCC_51170 kb|g.2788.peg.941_1	1	1	1	HIGH	120
kb|g.2788.peg.263_1	peroxiredoxin_1	Anaerococcus_vaginalis_ATCC_51170 kb|g.2788.peg.263_1	0	1	1	medium	77
kb|g.2788.peg.1672_1	superoxide_reductase	Anaerococcus_vaginalis_ATCC_51170 kb|g.2788.peg.1672_1	1	1	1	HIGH	82
kb|g.2788.peg.182_1	thioredoxin_reductase	Anaerococcus_vaginalis_ATCC_51170 kb|g.2788.peg.182_1	0	1	1	medium	309
kb|g.2788.peg.1104_1	glutaredoxin_3	Anaerococcus_vaginalis_ATCC_51170 kb|g.2788.peg.1104_1	0	1	1	medium	77
kb|g.2788.peg.1542_1	thioredoxin_reductase	Anaerococcus_vaginalis_ATCC_51170 kb|g.2788.peg.1542_1	0	1	1	medium	284
kb|g.2788.peg.71_1	glutaredoxin_1	Anaerococcus_vaginalis_ATCC_51170 kb|g.2788.peg.71_1	0	1	1	medium	53
kb|g.2788.peg.437_1	peroxiredoxin_1	Anaerococcus_vaginalis_ATCC_51170 kb|g.2788.peg.437_1	1	1	1	HIGH	100
kb|g.2788.peg.737_1	thiol_peroxidase	Anaerococcus_vaginalis_ATCC_51170 kb|g.2788.peg.737_1	1	1	1	HIGH	171
kb|g.2788.peg.1295_1	thioredoxin_1	Anaerococcus_vaginalis_ATCC_51170 kb|g.2788.peg.1295_1	1	1	1	HIGH	103
fig|6666666.58838.peg.589_1	cytochrome_c_peroxidase	Anaerofustis_stercorihominis_DSM_17244 fig|6666666.58838.peg.589_1	0	1	1	medium	195
fig|6666666.58838.peg.624_1	thiol_peroxidase	Anaerofustis_stercorihominis_DSM_17244 fig|6666666.58838.peg.624_1	1	0	1	medium	150
fig|6666666.58838.peg.725_1	thioredoxin_reductase	Anaerofustis_stercorihominis_DSM_17244 fig|6666666.58838.peg.725_1	1	1	1	HIGH	307
fig|6666666.58838.peg.1230_1	thioredoxin_1	Anaerofustis_stercorihominis_DSM_17244 fig|6666666.58838.peg.1230_1	1	1	1	HIGH	109
fig|6666666.58838.peg.1233_1	Mn-containing_catalase	Anaerofustis_stercorihominis_DSM_17244 fig|6666666.58838.peg.1233_1	1	1	0	medium	222
fig|6666666.58838.peg.1339_1	thioredoxin_1	Anaerofustis_stercorihominis_DSM_17244 fig|6666666.58838.peg.1339_1	1	1	1	HIGH	105
fig|6666666.58838.peg.1445_1	thioredoxin_reductase	Anaerofustis_stercorihominis_DSM_17244 fig|6666666.58838.peg.1445_1	0	1	1	medium	466
fig|6666666.58838.peg.1647_1	superoxide_reductase	Anaerofustis_stercorihominis_DSM_17244 fig|6666666.58838.peg.1647_1	1	1	1	HIGH	127
fig|6666666.58838.peg.1982_1	glutaredoxin_3	Anaerofustis_stercorihominis_DSM_17244 fig|6666666.58838.peg.1982_1	0	1	1	medium	82
fig|6666666.58838.peg.2221_1	thioredoxin_reductase	Anaerofustis_stercorihominis_DSM_17244 fig|6666666.58838.peg.2221_1	0	1	1	medium	390
fig|411490.6.peg.609_1	thioredoxin_reductase	Anaerostipes_caccae_DSM_14662 fig|411490.6.peg.609_1	1	1	1	HIGH	553
fig|411490.6.peg.610_1	alkyl_hydroperoxide_reductase	Anaerostipes_caccae_DSM_14662 fig|411490.6.peg.610_1	1	1	1	HIGH	188
fig|411490.6.peg.1018_1	superoxide_reductase	Anaerostipes_caccae_DSM_14662 fig|411490.6.peg.1018_1	1	1	1	HIGH	123
fig|411490.6.peg.1156_1	glutaredoxin_3	Anaerostipes_caccae_DSM_14662 fig|411490.6.peg.1156_1	1	0	1	medium	88
fig|411490.6.peg.2082_1	thioredoxin_1	Anaerostipes_caccae_DSM_14662 fig|411490.6.peg.2082_1	1	1	1	HIGH	106
fig|411490.6.peg.2537_1	superoxide_dismutase_2	Anaerostipes_caccae_DSM_14662 fig|411490.6.peg.2537_1	1	1	1	HIGH	214
fig|411490.6.peg.2742_1	thioredoxin_reductase	Anaerostipes_caccae_DSM_14662 fig|411490.6.peg.2742_1	0	1	1	medium	403
fig|411490.6.peg.2766_1	rubrerythrin	Anaerostipes_caccae_DSM_14662 fig|411490.6.peg.2766_1	0	1	1	medium	181
fig|411490.6.peg.2921_1	rubrerythrin	Anaerostipes_caccae_DSM_14662 fig|411490.6.peg.2921_1	0	1	1	medium	181
fig|411490.6.peg.3002_1	thioredoxin_1	Anaerostipes_caccae_DSM_14662 fig|411490.6.peg.3002_1	1	1	1	HIGH	108
fig|411490.6.peg.3003_1	thioredoxin_reductase	Anaerostipes_caccae_DSM_14662 fig|411490.6.peg.3003_1	0	1	1	medium	312
fig|411490.6.peg.3240_1	alkyl_hydroperoxide_reductase	Anaerostipes_caccae_DSM_14662 fig|411490.6.peg.3240_1	0	1	1	medium	202
fig|411490.6.peg.3480_1	thioredoxin_1	Anaerostipes_caccae_DSM_14662 fig|411490.6.peg.3480_1	1	1	1	HIGH	107
kb|g.1841.peg.1974_1	alkyl_hydroperoxide_reductase	Escherichia_albertii_TW07627 kb|g.1841.peg.1974_1	1	1	1	HIGH	188
kb|g.1841.peg.1706_1	thiol_peroxidase	Escherichia_albertii_TW07627 kb|g.1841.peg.1706_1	1	1	1	HIGH	169
kb|g.1841.peg.2979_1	thioredoxin_reductase	Escherichia_albertii_TW07627 kb|g.1841.peg.2979_1	1	1	1	HIGH	322
kb|g.1841.peg.2834_1	glutaredoxin_1	Escherichia_albertii_TW07627 kb|g.1841.peg.2834_1	1	1	1	HIGH	86
kb|g.1841.peg.677_1	thioredoxin_2	Escherichia_albertii_TW07627 kb|g.1841.peg.677_1	1	1	1	HIGH	140
kb|g.1841.peg.1645_1	monothiol_glutaredoxin	Escherichia_albertii_TW07627 kb|g.1841.peg.1645_1	1	1	0	medium	116
kb|g.1841.peg.1867_1	glutathione_peroxidase	Escherichia_albertii_TW07627 kb|g.1841.peg.1867_1	1	1	1	HIGH	184
kb|g.1841.peg.3497_1	cytochrome_c_peroxidase	Escherichia_albertii_TW07627 kb|g.1841.peg.3497_1	1	1	1	HIGH	464
kb|g.1841.peg.196_1	superoxide_dismutase_1	Escherichia_albertii_TW07627 kb|g.1841.peg.196_1	1	1	0	medium	176
kb|g.1841.peg.1415_1	superoxide_dismutase_2	Escherichia_albertii_TW07627 kb|g.1841.peg.1415_1	1	1	0	medium	194
kb|g.1841.peg.4134_1	superoxide_dismutase_2	Escherichia_albertii_TW07627 kb|g.1841.peg.4134_1	1	1	1	HIGH	207
kb|g.1841.peg.3113_1	thioredoxin_1	Escherichia_albertii_TW07627 kb|g.1841.peg.3113_1	1	1	1	HIGH	110
kb|g.1841.peg.3374_1	glutaredoxin_3	Escherichia_albertii_TW07627 kb|g.1841.peg.3374_1	1	1	1	HIGH	84
kb|g.1841.peg.4693_1	catalase-peroxidase	Escherichia_albertii_TW07627 kb|g.1841.peg.4693_1	1	1	1	HIGH	727
fig|665937.3.peg.123_1	superoxide_reductase	Anaerostipes_sp_3_2_56FAA fig|665937.3.peg.123_1	1	1	1	HIGH	123
fig|665937.3.peg.569_1	thioredoxin_1	Anaerostipes_sp_3_2_56FAA fig|665937.3.peg.569_1	1	1	1	HIGH	106
fig|665937.3.peg.807_1	cytochrome_c_peroxidase	Anaerostipes_sp_3_2_56FAA fig|665937.3.peg.807_1	1	0	1	medium	199
fig|665937.3.peg.977_1	thioredoxin_reductase	Anaerostipes_sp_3_2_56FAA fig|665937.3.peg.977_1	1	1	1	HIGH	200
fig|665937.3.peg.978_1	alkyl_hydroperoxide_reductase	Anaerostipes_sp_3_2_56FAA fig|665937.3.peg.978_1	1	1	1	HIGH	188
fig|665937.3.peg.1456_1	thioredoxin_reductase	Anaerostipes_sp_3_2_56FAA fig|665937.3.peg.1456_1	0	1	1	medium	136
fig|665937.3.peg.1476_1	glutaredoxin_3	Anaerostipes_sp_3_2_56FAA fig|665937.3.peg.1476_1	1	0	1	medium	88
fig|665937.3.peg.1745_1	thioredoxin_reductase	Anaerostipes_sp_3_2_56FAA fig|665937.3.peg.1745_1	0	1	1	medium	312
fig|665937.3.peg.1746_1	thioredoxin_1	Anaerostipes_sp_3_2_56FAA fig|665937.3.peg.1746_1	1	1	1	HIGH	108
fig|665937.3.peg.1833_1	rubrerythrin	Anaerostipes_sp_3_2_56FAA fig|665937.3.peg.1833_1	0	1	1	medium	181
fig|665937.3.peg.2011_1	rubrerythrin	Anaerostipes_sp_3_2_56FAA fig|665937.3.peg.2011_1	0	1	1	medium	181
fig|665937.3.peg.2033_1	thioredoxin_reductase	Anaerostipes_sp_3_2_56FAA fig|665937.3.peg.2033_1	0	1	1	medium	403
fig|665937.3.peg.2491_1	superoxide_dismutase_2	Anaerostipes_sp_3_2_56FAA fig|665937.3.peg.2491_1	1	1	1	HIGH	214
fig|665937.3.peg.2577_1	thioredoxin_1	Anaerostipes_sp_3_2_56FAA fig|665937.3.peg.2577_1	1	1	1	HIGH	85
fig|665937.3.peg.3471_1	thioredoxin_reductase	Anaerostipes_sp_3_2_56FAA fig|665937.3.peg.3471_1	0	1	1	medium	406
fig|445972.6.peg.1026_1	thioredoxin_reductase	Anaerotruncus_colihominis_DSM_17241 fig|445972.6.peg.1026_1	0	1	1	medium	463
fig|445972.6.peg.2094_1	rubrerythrin	Anaerotruncus_colihominis_DSM_17241 fig|445972.6.peg.2094_1	0	1	1	medium	182
fig|445972.6.peg.2562_1	alkyl_hydroperoxide_reductase	Anaerotruncus_colihominis_DSM_17241 fig|445972.6.peg.2562_1	1	1	1	HIGH	188
fig|445972.6.peg.2563_1	thioredoxin_reductase	Anaerotruncus_colihominis_DSM_17241 fig|445972.6.peg.2563_1	0	1	1	medium	543
fig|445972.6.peg.2779_1	superoxide_reductase	Anaerotruncus_colihominis_DSM_17241 fig|445972.6.peg.2779_1	0	1	1	medium	128
fig|445972.6.peg.3160_1	thioredoxin_1	Anaerotruncus_colihominis_DSM_17241 fig|445972.6.peg.3160_1	1	1	1	HIGH	106
fig|445972.6.peg.3405_1	superoxide_dismutase_1	Anaerotruncus_colihominis_DSM_17241 fig|445972.6.peg.3405_1	0	1	1	medium	69
fig|445972.6.peg.3665_1	thioredoxin_reductase	Anaerotruncus_colihominis_DSM_17241 fig|445972.6.peg.3665_1	0	1	1	medium	309
fig|445972.6.peg.3802_1	superoxide_reductase	Anaerotruncus_colihominis_DSM_17241 fig|445972.6.peg.3802_1	1	1	1	HIGH	127
kb|g.1842.peg.1272_1	monothiol_glutaredoxin	Yersinia_pseudotuberculosis_YPIII kb|g.1842.peg.1272_1	1	1	0	medium	117
kb|g.1842.peg.1696_1	superoxide_dismutase_2	Yersinia_pseudotuberculosis_YPIII kb|g.1842.peg.1696_1	1	1	0	medium	193
kb|g.1842.peg.3013_1	superoxide_dismutase_2	Yersinia_pseudotuberculosis_YPIII kb|g.1842.peg.3013_1	1	1	1	HIGH	208
kb|g.1842.peg.2191_1	thioredoxin_reductase	Yersinia_pseudotuberculosis_YPIII kb|g.1842.peg.2191_1	1	1	1	HIGH	321
kb|g.1842.peg.3541_1	glutaredoxin_3	Yersinia_pseudotuberculosis_YPIII kb|g.1842.peg.3541_1	1	1	1	HIGH	83
kb|g.1842.peg.3158_1	thioredoxin_1	Yersinia_pseudotuberculosis_YPIII kb|g.1842.peg.3158_1	1	0	1	medium	109
kb|g.1842.peg.2546_1	alkyl_hydroperoxide_reductase	Yersinia_pseudotuberculosis_YPIII kb|g.1842.peg.2546_1	1	1	0	medium	201
kb|g.1842.peg.2818_1	cytochrome_c_peroxidase	Yersinia_pseudotuberculosis_YPIII kb|g.1842.peg.2818_1	1	1	1	HIGH	460
kb|g.1842.peg.2560_1	catalase-peroxidase	Yersinia_pseudotuberculosis_YPIII kb|g.1842.peg.2560_1	1	1	1	HIGH	738
kb|g.1842.peg.2004_1	glutaredoxin_1	Yersinia_pseudotuberculosis_YPIII kb|g.1842.peg.2004_1	1	1	1	HIGH	88
kb|g.1842.peg.2712_1	thioredoxin_2	Yersinia_pseudotuberculosis_YPIII kb|g.1842.peg.2712_1	1	1	1	HIGH	138
kb|g.1842.peg.2034_1	catalase	Yersinia_pseudotuberculosis_YPIII kb|g.1842.peg.2034_1	1	1	1	HIGH	480
kb|g.1842.peg.1349_1	cytochrome_c_peroxidase	Yersinia_pseudotuberculosis_YPIII kb|g.1842.peg.1349_1	1	0	1	medium	166
kb|g.1842.peg.269_1	cytochrome_c_peroxidase	Yersinia_pseudotuberculosis_YPIII kb|g.1842.peg.269_1	0	1	1	medium	189
kb|g.1842.peg.3222_1	superoxide_dismutase_1	Yersinia_pseudotuberculosis_YPIII kb|g.1842.peg.3222_1	1	1	0	medium	202
kb|g.1842.peg.1326_1	thiol_peroxidase	Yersinia_pseudotuberculosis_YPIII kb|g.1842.peg.1326_1	1	1	1	HIGH	168
kb|g.1842.peg.1497_1	glutathione_peroxidase	Yersinia_pseudotuberculosis_YPIII kb|g.1842.peg.1497_1	1	1	1	HIGH	185
kb|g.1842.peg.3417_1	alkyl_hydroperoxide_reductase_1	Yersinia_pseudotuberculosis_YPIII kb|g.1842.peg.3417_1	1	1	1	HIGH	244
kb|g.2746.peg.354_1	thioredoxin_reductase	Arcanobacterium_haemolyticum_DSM_20595 kb|g.2746.peg.354_1	1	1	1	HIGH	316
kb|g.2746.peg.1505_1	superoxide_dismutase_2	Arcanobacterium_haemolyticum_DSM_20595 kb|g.2746.peg.1505_1	1	1	0	medium	206
kb|g.2746.peg.641_1	alkyl_hydroperoxide_reductase	Arcanobacterium_haemolyticum_DSM_20595 kb|g.2746.peg.641_1	1	1	1	HIGH	188
kb|g.2746.peg.212_1	thioredoxin_1	Arcanobacterium_haemolyticum_DSM_20595 kb|g.2746.peg.212_1	1	1	1	HIGH	122
kb|g.1095.peg.1016_1	thioredoxin_reductase	Arcobacter_butzleri_RM4018 kb|g.1095.peg.1016_1	1	1	1	HIGH	324
kb|g.1095.peg.539_1	superoxide_dismutase_2	Arcobacter_butzleri_RM4018 kb|g.1095.peg.539_1	1	1	0	medium	192
kb|g.1095.peg.1372_1	alkyl_hydroperoxide_reductase	Arcobacter_butzleri_RM4018 kb|g.1095.peg.1372_1	1	1	1	HIGH	199
kb|g.1095.peg.1370_1	thiol_peroxidase	Arcobacter_butzleri_RM4018 kb|g.1095.peg.1370_1	1	1	1	HIGH	180
kb|g.1095.peg.1195_1	thioredoxin_reductase	Arcobacter_butzleri_RM4018 kb|g.1095.peg.1195_1	1	1	1	HIGH	310
kb|g.1095.peg.2056_1	cytochrome_c_peroxidase	Arcobacter_butzleri_RM4018 kb|g.1095.peg.2056_1	1	1	1	HIGH	306
kb|g.1095.peg.280_1	catalase-peroxidase	Arcobacter_butzleri_RM4018 kb|g.1095.peg.280_1	1	1	1	HIGH	736
kb|g.1095.peg.85_1	thioredoxin_1	Arcobacter_butzleri_RM4018 kb|g.1095.peg.85_1	1	1	1	HIGH	106
kb|g.1095.peg.2066_1	thioredoxin_reductase	Arcobacter_butzleri_RM4018 kb|g.1095.peg.2066_1	0	1	1	medium	198
kb|g.1095.peg.1380_1	thioredoxin_1	Arcobacter_butzleri_RM4018 kb|g.1095.peg.1380_1	1	1	1	HIGH	111
kb|g.1095.peg.200_1	peroxiredoxin_6	Arcobacter_butzleri_RM4018 kb|g.1095.peg.200_1	1	0	1	medium	198
kb|g.1095.peg.361_1	alkyl_hydroperoxide_reductase	Arcobacter_butzleri_RM4018 kb|g.1095.peg.361_1	1	1	1	HIGH	199
kb|g.1095.peg.1046_1	cytochrome_c_peroxidase	Arcobacter_butzleri_RM4018 kb|g.1095.peg.1046_1	1	1	1	HIGH	340
kb|g.1095.peg.870_1	glutathione_peroxidase	Arcobacter_butzleri_RM4018 kb|g.1095.peg.870_1	1	1	1	HIGH	189
kb|g.1095.peg.1627_1	thioredoxin_1	Arcobacter_butzleri_RM4018 kb|g.1095.peg.1627_1	1	1	1	HIGH	106
kb|g.1095.peg.176_1	cytochrome_c_peroxidase	Arcobacter_butzleri_RM4018 kb|g.1095.peg.176_1	1	1	1	HIGH	379
kb|g.1095.peg.2179_1	thioredoxin_1	Arcobacter_butzleri_RM4018 kb|g.1095.peg.2179_1	1	1	1	HIGH	184
kb|g.1956.peg.1217_1	glutathione_peroxidase	Atopobium_parvulum_DSM_20469 kb|g.1956.peg.1217_1	1	1	1	HIGH	185
kb|g.1956.peg.1014_1	superoxide_reductase	Atopobium_parvulum_DSM_20469 kb|g.1956.peg.1014_1	1	1	1	HIGH	122
kb|g.1956.peg.605_1	thioredoxin_1	Atopobium_parvulum_DSM_20469 kb|g.1956.peg.605_1	1	1	1	HIGH	106
kb|g.1956.peg.1184_1	thioredoxin_reductase	Atopobium_parvulum_DSM_20469 kb|g.1956.peg.1184_1	1	1	1	HIGH	317
kb|g.1956.peg.1069_1	glutaredoxin_3	Atopobium_parvulum_DSM_20469 kb|g.1956.peg.1069_1	1	1	0	medium	106
kb|g.1956.peg.1256_1	thioredoxin_reductase	Atopobium_parvulum_DSM_20469 kb|g.1956.peg.1256_1	0	1	1	medium	548
kb|g.1956.peg.1221_1	alkyl_hydroperoxide_reductase	Atopobium_parvulum_DSM_20469 kb|g.1956.peg.1221_1	1	1	1	HIGH	188
kb|g.32451.CDS.825_1	thioredoxin_reductase	Atopobium_minutum_10063974 kb|g.32451.CDS.825_1	1	1	1	HIGH	317
kb|g.32451.CDS.312_1	thioredoxin_reductase	Atopobium_minutum_10063974 kb|g.32451.CDS.312_1	1	0	1	medium	451
kb|g.32451.CDS.611_1	thioredoxin_reductase	Atopobium_minutum_10063974 kb|g.32451.CDS.611_1	0	1	1	medium	588
kb|g.32451.CDS.439_1	thioredoxin_1	Atopobium_minutum_10063974 kb|g.32451.CDS.439_1	1	1	1	HIGH	107
kb|g.32451.CDS.739_1	alkyl_hydroperoxide_reductase	Atopobium_minutum_10063974 kb|g.32451.CDS.739_1	1	1	1	HIGH	188
kb|g.32451.CDS.1171_1	superoxide_reductase	Atopobium_minutum_10063974 kb|g.32451.CDS.1171_1	0	1	1	medium	131
kb|g.32451.CDS.419_1	glutaredoxin_2	Atopobium_minutum_10063974 kb|g.32451.CDS.419_1	0	1	1	medium	81
kb|g.32451.CDS.403_1	glutaredoxin_3	Atopobium_minutum_10063974 kb|g.32451.CDS.403_1	0	1	1	medium	113
kb|g.32451.CDS.863_1	glutathione_peroxidase	Atopobium_minutum_10063974 kb|g.32451.CDS.863_1	1	1	1	HIGH	181
kb|g.32451.CDS.992_1	thioredoxin_reductase	Atopobium_minutum_10063974 kb|g.32451.CDS.992_1	0	1	1	medium	352
kb|g.2245.peg.511_1	glutathione_peroxidase	Clostridium_cellobioparum_DSM_1351 kb|g.2245.peg.511_1	1	1	1	HIGH	188
kb|g.2245.peg.14_1	thioredoxin_1	Clostridium_cellobioparum_DSM_1351 kb|g.2245.peg.14_1	1	1	1	HIGH	106
kb|g.2245.peg.1104_1	rubrerythrin	Clostridium_cellobioparum_DSM_1351 kb|g.2245.peg.1104_1	0	1	1	medium	182
kb|g.2245.peg.931_1	glutathione_peroxidase	Clostridium_cellobioparum_DSM_1351 kb|g.2245.peg.931_1	0	1	1	medium	46
kb|g.2245.peg.105_1	superoxide_reductase	Clostridium_cellobioparum_DSM_1351 kb|g.2245.peg.105_1	1	1	1	HIGH	127
kb|g.2245.peg.118_1	glutaredoxin_3	Clostridium_cellobioparum_DSM_1351 kb|g.2245.peg.118_1	0	1	1	medium	85
kb|g.2245.peg.310_1	alkyl_hydroperoxide_reductase	Clostridium_cellobioparum_DSM_1351 kb|g.2245.peg.310_1	1	1	1	HIGH	188
kb|g.2245.peg.192_1	thioredoxin_reductase	Clostridium_cellobioparum_DSM_1351 kb|g.2245.peg.192_1	1	1	1	HIGH	317
kb|g.1991.peg.2001_1	thiol_peroxidase	Corynebacterium_striatum_ATCC_6940 kb|g.1991.peg.2001_1	1	1	1	HIGH	163
kb|g.1991.peg.757_1	catalase	Corynebacterium_striatum_ATCC_6940 kb|g.1991.peg.757_1	1	1	1	HIGH	516
kb|g.1991.peg.1826_1	thioredoxin_1	Corynebacterium_striatum_ATCC_6940 kb|g.1991.peg.1826_1	1	1	1	HIGH	125
kb|g.1991.peg.2303_1	alkyl_hydroperoxide_reductase	Corynebacterium_striatum_ATCC_6940 kb|g.1991.peg.2303_1	1	1	1	HIGH	198
kb|g.1991.peg.454_1	superoxide_dismutase_2	Corynebacterium_striatum_ATCC_6940 kb|g.1991.peg.454_1	1	1	0	medium	201
kb|g.1991.peg.825_1	thioredoxin_1	Corynebacterium_striatum_ATCC_6940 kb|g.1991.peg.825_1	1	1	1	HIGH	110
kb|g.1991.peg.554_1	thioredoxin_reductase	Corynebacterium_striatum_ATCC_6940 kb|g.1991.peg.554_1	1	1	1	HIGH	309
kb|g.3133.peg.1491_1	glutathione_peroxidase	Raoultella_planticola_ATCC_33531 kb|g.3133.peg.1491_1	1	1	1	HIGH	161
kb|g.3133.peg.1123_1	superoxide_dismutase_2	Raoultella_planticola_ATCC_33531 kb|g.3133.peg.1123_1	1	1	1	HIGH	282
kb|g.3133.peg.1237_1	Mn-containing_catalase	Raoultella_planticola_ATCC_33531 kb|g.3133.peg.1237_1	1	1	0	medium	303
kb|g.3133.peg.324_1	thioredoxin_1	Raoultella_planticola_ATCC_33531 kb|g.3133.peg.324_1	1	1	1	HIGH	105
kb|g.3133.peg.1953_1	thioredoxin_reductase	Raoultella_planticola_ATCC_33531 kb|g.3133.peg.1953_1	1	1	1	HIGH	325
kb|g.3133.peg.885_1	catalase	Raoultella_planticola_ATCC_33531 kb|g.3133.peg.885_1	1	1	1	HIGH	690
kb|g.3133.peg.2108_1	thioredoxin_1	Raoultella_planticola_ATCC_33531 kb|g.3133.peg.2108_1	1	0	1	medium	107
kb|g.3133.peg.659_1	alkyl_hydroperoxide_reductase	Raoultella_planticola_ATCC_33531 kb|g.3133.peg.659_1	1	1	1	HIGH	188
kb|g.3133.peg.2939_1	Mn-containing_catalase	Raoultella_planticola_ATCC_33531 kb|g.3133.peg.2939_1	1	1	0	medium	274
kb|g.3133.peg.954_1	Mn-containing_catalase	Raoultella_planticola_ATCC_33531 kb|g.3133.peg.954_1	1	1	0	medium	286
kb|g.3133.peg.427_1	cytochrome_c_peroxidase	Raoultella_planticola_ATCC_33531 kb|g.3133.peg.427_1	0	1	1	medium	233
kb|g.3133.peg.935_1	catalase	Raoultella_planticola_ATCC_33531 kb|g.3133.peg.935_1	1	1	1	HIGH	548
kb|g.3133.peg.3470_1	thioredoxin_reductase	Raoultella_planticola_ATCC_33531 kb|g.3133.peg.3470_1	1	1	1	HIGH	317
kb|g.3133.peg.3860_1	superoxide_dismutase_2	Raoultella_planticola_ATCC_33531 kb|g.3133.peg.3860_1	1	0	1	medium	186
kb|g.3133.peg.1517_1	alkyl_hydroperoxide_reductase	Raoultella_planticola_ATCC_33531 kb|g.3133.peg.1517_1	1	1	1	HIGH	181
kb|g.3133.peg.1806_1	thioredoxin_reductase	Raoultella_planticola_ATCC_33531 kb|g.3133.peg.1806_1	1	1	1	HIGH	334
kb|g.3133.peg.2885_1	thioredoxin_reductase	Raoultella_planticola_ATCC_33531 kb|g.3133.peg.2885_1	0	1	1	medium	337
kb|g.3133.peg.4_1	thioredoxin_1	Raoultella_planticola_ATCC_33531 kb|g.3133.peg.4_1	0	1	1	medium	107
kb|g.3133.peg.600_1	superoxide_dismutase_2	Raoultella_planticola_ATCC_33531 kb|g.3133.peg.600_1	1	1	0	medium	203
kb|g.3133.peg.3137_1	peroxiredoxin_1	Raoultella_planticola_ATCC_33531 kb|g.3133.peg.3137_1	0	1	1	medium	107
kb|g.3133.peg.3987_1	catalase	Raoultella_planticola_ATCC_33531 kb|g.3133.peg.3987_1	1	1	1	HIGH	484
kb|g.3133.peg.3387_1	thiol_peroxidase	Raoultella_planticola_ATCC_33531 kb|g.3133.peg.3387_1	1	1	1	HIGH	168
fig|6666666.58844.peg.686_1	alkyl_hydroperoxide_reductase	Bacillus_cereus_AH187_F4810_72 fig|6666666.58844.peg.686_1	1	1	1	HIGH	188
fig|6666666.58844.peg.695_1	thioredoxin_reductase	Bacillus_cereus_AH187_F4810_72 fig|6666666.58844.peg.695_1	1	1	1	HIGH	350
fig|6666666.58844.peg.744_1	thioredoxin_1	Bacillus_cereus_AH187_F4810_72 fig|6666666.58844.peg.744_1	1	0	1	medium	105
fig|6666666.58844.peg.1511_1	catalase	Bacillus_cereus_AH187_F4810_72 fig|6666666.58844.peg.1511_1	1	1	1	HIGH	489
fig|6666666.58844.peg.1603_1	glutaredoxin_2	Bacillus_cereus_AH187_F4810_72 fig|6666666.58844.peg.1603_1	1	0	1	medium	162
fig|6666666.58844.peg.1822_1	superoxide_dismutase_2	Bacillus_cereus_AH187_F4810_72 fig|6666666.58844.peg.1822_1	1	1	0	medium	305
fig|6666666.58844.peg.1827_1	rubrerythrin	Bacillus_cereus_AH187_F4810_72 fig|6666666.58844.peg.1827_1	0	1	1	medium	174
fig|6666666.58844.peg.1848_1	thioredoxin_reductase	Bacillus_cereus_AH187_F4810_72 fig|6666666.58844.peg.1848_1	1	1	1	HIGH	327
fig|6666666.58844.peg.2452_1	glutathione_peroxidase	Bacillus_cereus_AH187_F4810_72 fig|6666666.58844.peg.2452_1	1	1	1	HIGH	161
fig|6666666.58844.peg.2600_1	thioredoxin_1	Bacillus_cereus_AH187_F4810_72 fig|6666666.58844.peg.2600_1	1	1	1	HIGH	105
fig|6666666.58844.peg.3236_1	catalase	Bacillus_cereus_AH187_F4810_72 fig|6666666.58844.peg.3236_1	1	0	1	medium	459
fig|6666666.58844.peg.3336_1	Mn-containing_catalase	Bacillus_cereus_AH187_F4810_72 fig|6666666.58844.peg.3336_1	1	1	0	medium	250
fig|6666666.58844.peg.3360_1	catalase	Bacillus_cereus_AH187_F4810_72 fig|6666666.58844.peg.3360_1	1	1	1	HIGH	547
fig|6666666.58844.peg.3605_1	thioredoxin_1	Bacillus_cereus_AH187_F4810_72 fig|6666666.58844.peg.3605_1	1	0	1	medium	132
fig|6666666.58844.peg.3971_1	superoxide_dismutase_1	Bacillus_cereus_AH187_F4810_72 fig|6666666.58844.peg.3971_1	0	1	1	medium	47
fig|6666666.58844.peg.4273_1	thioredoxin_1	Bacillus_cereus_AH187_F4810_72 fig|6666666.58844.peg.4273_1	1	1	1	HIGH	79
fig|6666666.58844.peg.4566_1	superoxide_dismutase_2	Bacillus_cereus_AH187_F4810_72 fig|6666666.58844.peg.4566_1	1	1	0	medium	204
fig|6666666.58844.peg.4805_1	thioredoxin_1	Bacillus_cereus_AH187_F4810_72 fig|6666666.58844.peg.4805_1	1	1	1	HIGH	105
fig|6666666.58844.peg.4928_1	thiol_peroxidase	Bacillus_cereus_AH187_F4810_72 fig|6666666.58844.peg.4928_1	1	1	1	HIGH	167
fig|6666666.58844.peg.4981_1	peroxiredoxin_1	Bacillus_cereus_AH187_F4810_72 fig|6666666.58844.peg.4981_1	0	1	1	medium	105
fig|6666666.58844.peg.5200_1	thioredoxin_reductase	Bacillus_cereus_AH187_F4810_72 fig|6666666.58844.peg.5200_1	1	1	1	HIGH	330
fig|6666666.58844.peg.5259_1	superoxide_reductase	Bacillus_cereus_AH187_F4810_72 fig|6666666.58844.peg.5259_1	0	1	1	medium	100
fig|6666666.58844.peg.5443_1	thioredoxin_reductase	Bacillus_cereus_AH187_F4810_72 fig|6666666.58844.peg.5443_1	1	1	1	HIGH	319
fig|6666666.58844.peg.5750_1	superoxide_dismutase_2	Bacillus_cereus_AH187_F4810_72 fig|6666666.58844.peg.5750_1	1	1	0	medium	209
fig|6666666.58845.peg.321_1	alkyl_hydroperoxide_reductase	Bacillus_cereus_G9842 fig|6666666.58845.peg.321_1	1	0	1	medium	188
fig|6666666.58845.peg.328_1	thioredoxin_reductase	Bacillus_cereus_G9842 fig|6666666.58845.peg.328_1	1	1	1	HIGH	350
fig|6666666.58845.peg.372_1	thioredoxin_1	Bacillus_cereus_G9842 fig|6666666.58845.peg.372_1	1	0	1	medium	105
fig|6666666.58845.peg.678_1	thioredoxin_1	Bacillus_cereus_G9842 fig|6666666.58845.peg.678_1	1	0	1	medium	151
fig|6666666.58845.peg.761_1	catalase	Bacillus_cereus_G9842 fig|6666666.58845.peg.761_1	1	1	1	HIGH	666
fig|6666666.58845.peg.1063_1	catalase	Bacillus_cereus_G9842 fig|6666666.58845.peg.1063_1	1	1	1	HIGH	489
fig|6666666.58845.peg.1369_1	superoxide_dismutase_2	Bacillus_cereus_G9842 fig|6666666.58845.peg.1369_1	1	1	0	medium	305
fig|6666666.58845.peg.1374_1	rubrerythrin	Bacillus_cereus_G9842 fig|6666666.58845.peg.1374_1	1	1	1	HIGH	174
fig|6666666.58845.peg.1396_1	thioredoxin_reductase	Bacillus_cereus_G9842 fig|6666666.58845.peg.1396_1	1	1	1	HIGH	327
fig|6666666.58845.peg.1634_1	rubrerythrin	Bacillus_cereus_G9842 fig|6666666.58845.peg.1634_1	0	1	1	medium	185
fig|6666666.58845.peg.1998_1	glutathione_peroxidase	Bacillus_cereus_G9842 fig|6666666.58845.peg.1998_1	1	1	1	HIGH	161
fig|6666666.58845.peg.2153_1	thioredoxin_1	Bacillus_cereus_G9842 fig|6666666.58845.peg.2153_1	1	1	1	HIGH	105
fig|6666666.58845.peg.2956_1	catalase	Bacillus_cereus_G9842 fig|6666666.58845.peg.2956_1	1	0	1	medium	460
fig|6666666.58845.peg.3051_1	Mn-containing_catalase	Bacillus_cereus_G9842 fig|6666666.58845.peg.3051_1	1	1	0	medium	285
fig|6666666.58845.peg.3374_1	thioredoxin_reductase	Bacillus_cereus_G9842 fig|6666666.58845.peg.3374_1	1	0	1	medium	348
fig|6666666.58845.peg.4014_1	thioredoxin_1	Bacillus_cereus_G9842 fig|6666666.58845.peg.4014_1	1	1	1	HIGH	79
fig|6666666.58845.peg.4314_1	superoxide_dismutase_2	Bacillus_cereus_G9842 fig|6666666.58845.peg.4314_1	1	1	0	medium	204
fig|6666666.58845.peg.4549_1	thioredoxin_1	Bacillus_cereus_G9842 fig|6666666.58845.peg.4549_1	1	1	1	HIGH	105
fig|6666666.58845.peg.4667_1	thiol_peroxidase	Bacillus_cereus_G9842 fig|6666666.58845.peg.4667_1	1	1	1	HIGH	167
fig|6666666.58845.peg.4724_1	peroxiredoxin_1	Bacillus_cereus_G9842 fig|6666666.58845.peg.4724_1	0	1	1	medium	105
fig|6666666.58845.peg.4809_1	catalase	Bacillus_cereus_G9842 fig|6666666.58845.peg.4809_1	1	1	0	medium	677
fig|6666666.58845.peg.4952_1	thioredoxin_reductase	Bacillus_cereus_G9842 fig|6666666.58845.peg.4952_1	1	1	1	HIGH	330
fig|6666666.58845.peg.5019_1	superoxide_reductase	Bacillus_cereus_G9842 fig|6666666.58845.peg.5019_1	0	1	1	medium	100
fig|6666666.58845.peg.5157_1	thioredoxin_reductase	Bacillus_cereus_G9842 fig|6666666.58845.peg.5157_1	1	1	1	HIGH	319
fig|6666666.58845.peg.5456_1	superoxide_dismutase_2	Bacillus_cereus_G9842 fig|6666666.58845.peg.5456_1	1	1	0	medium	209
kb|g.2880.peg.2896_1	thioredoxin_reductase	Bacillus_clausii_KSM_K16 kb|g.2880.peg.2896_1	1	1	1	HIGH	317
kb|g.2880.peg.660_1	thioredoxin_1	Bacillus_clausii_KSM_K16 kb|g.2880.peg.660_1	0	1	1	medium	173
kb|g.2880.peg.49_1	catalase	Bacillus_clausii_KSM_K16 kb|g.2880.peg.49_1	1	1	1	HIGH	489
kb|g.2880.peg.1500_1	cytochrome_c_peroxidase	Bacillus_clausii_KSM_K16 kb|g.2880.peg.1500_1	0	1	1	medium	210
kb|g.2880.peg.816_1	superoxide_dismutase_2	Bacillus_clausii_KSM_K16 kb|g.2880.peg.816_1	1	1	0	medium	203
kb|g.2880.peg.2088_1	thioredoxin_1	Bacillus_clausii_KSM_K16 kb|g.2880.peg.2088_1	1	1	1	HIGH	105
kb|g.2880.peg.2398_1	thiol_peroxidase	Bacillus_clausii_KSM_K16 kb|g.2880.peg.2398_1	1	1	1	HIGH	165
kb|g.2880.peg.380_1	glutathione_peroxidase	Bacillus_clausii_KSM_K16 kb|g.2880.peg.380_1	1	1	1	HIGH	162
kb|g.2880.peg.2331_1	superoxide_dismutase_2	Bacillus_clausii_KSM_K16 kb|g.2880.peg.2331_1	1	1	0	medium	207
kb|g.2880.peg.2109_1	thioredoxin_reductase	Bacillus_clausii_KSM_K16 kb|g.2880.peg.2109_1	1	0	1	medium	347
kb|g.2880.peg.401_1	Mn-containing_catalase	Bacillus_clausii_KSM_K16 kb|g.2880.peg.401_1	0	1	1	medium	262
kb|g.2880.peg.1110_1	alkyl_hydroperoxide_reductase	Bacillus_clausii_KSM_K16 kb|g.2880.peg.1110_1	1	1	1	HIGH	182
kb|g.2880.peg.792_1	alkyl_hydroperoxide_reductase	Bacillus_clausii_KSM_K16 kb|g.2880.peg.792_1	0	1	1	medium	157
kb|g.2880.peg.2302_1	superoxide_dismutase_1	Bacillus_clausii_KSM_K16 kb|g.2880.peg.2302_1	1	1	0	medium	207
kb|g.2880.peg.1416_1	Mn-containing_catalase	Bacillus_clausii_KSM_K16 kb|g.2880.peg.1416_1	1	1	0	medium	285
kb|g.2880.peg.2943_1	Mn-containing_catalase	Bacillus_clausii_KSM_K16 kb|g.2880.peg.2943_1	1	1	0	medium	302
kb|g.2880.peg.1173_1	monothiol_glutaredoxin	Bacillus_clausii_KSM_K16 kb|g.2880.peg.1173_1	1	1	1	HIGH	109
kb|g.2880.peg.3952_1	thioredoxin_reductase	Bacillus_clausii_KSM_K16 kb|g.2880.peg.3952_1	0	1	1	medium	440
kb|g.2880.peg.1403_1	Mn-containing_catalase	Bacillus_clausii_KSM_K16 kb|g.2880.peg.1403_1	1	0	1	medium	153
kb|g.2880.peg.1411_1	thioredoxin_1	Bacillus_clausii_KSM_K16 kb|g.2880.peg.1411_1	1	0	1	medium	153
kb|g.2880.peg.2781_1	alkyl_hydroperoxide_reductase	Bacillus_clausii_KSM_K16 kb|g.2880.peg.2781_1	0	1	1	medium	109
kb|g.2880.peg.3367_1	catalase	Bacillus_clausii_KSM_K16 kb|g.2880.peg.3367_1	1	1	1	HIGH	541
kb|g.2880.peg.2212_1	thioredoxin_reductase	Bacillus_clausii_KSM_K16 kb|g.2880.peg.2212_1	1	1	1	HIGH	331
kb|g.2880.peg.1146_1	thioredoxin_reductase	Bacillus_clausii_KSM_K16 kb|g.2880.peg.1146_1	0	1	1	medium	323
kb|g.2880.peg.369_1	thioredoxin_reductase	Bacillus_clausii_KSM_K16 kb|g.2880.peg.369_1	0	1	1	medium	436
kb|g.25385.CDS.2575_1	alkyl_hydroperoxide_reductase	Halococcus_morrhuae_DSM1307 kb|g.25385.CDS.2575_1	1	1	1	HIGH	181
kb|g.25385.CDS.4801_1	thioredoxin_reductase	Halococcus_morrhuae_DSM1307 kb|g.25385.CDS.4801_1	0	1	1	medium	350
kb|g.25385.CDS.4849_1	thioredoxin_reductase	Halococcus_morrhuae_DSM1307 kb|g.25385.CDS.4849_1	0	1	1	medium	336
kb|g.25385.CDS.1245_1	thioredoxin_1	Halococcus_morrhuae_DSM1307 kb|g.25385.CDS.1245_1	1	0	1	medium	187
kb|g.25385.CDS.4534_1	catalase	Halococcus_morrhuae_DSM1307 kb|g.25385.CDS.4534_1	1	1	1	HIGH	547
kb|g.25385.CDS.4004_1	thioredoxin_reductase	Halococcus_morrhuae_DSM1307 kb|g.25385.CDS.4004_1	1	1	1	HIGH	317
kb|g.25385.CDS.995_1	superoxide_dismutase_2	Halococcus_morrhuae_DSM1307 kb|g.25385.CDS.995_1	1	1	0	medium	202
kb|g.25385.CDS.1722_1	thioredoxin_1	Halococcus_morrhuae_DSM1307 kb|g.25385.CDS.1722_1	0	1	1	medium	106
kb|g.25385.CDS.142_1	thiol_peroxidase	Halococcus_morrhuae_DSM1307 kb|g.25385.CDS.142_1	1	1	1	HIGH	165
kb|g.25385.CDS.2501_1	thiol_peroxidase	Halococcus_morrhuae_DSM1307 kb|g.25385.CDS.2501_1	1	1	1	HIGH	167
kb|g.25385.CDS.4916_1	thioredoxin_reductase	Halococcus_morrhuae_DSM1307 kb|g.25385.CDS.4916_1	0	1	1	medium	460
kb|g.25385.CDS.1569_1	thioredoxin_1	Halococcus_morrhuae_DSM1307 kb|g.25385.CDS.1569_1	0	1	1	medium	176
kb|g.25385.CDS.2692_1	catalase	Halococcus_morrhuae_DSM1307 kb|g.25385.CDS.2692_1	1	1	0	medium	487
kb|g.25385.CDS.2696_1	Mn-containing_catalase	Halococcus_morrhuae_DSM1307 kb|g.25385.CDS.2696_1	1	1	0	medium	285
kb|g.25385.CDS.160_1	thioredoxin_reductase	Halococcus_morrhuae_DSM1307 kb|g.25385.CDS.160_1	0	1	1	medium	329
kb|g.25385.CDS.316_1	glutaredoxin_3	Halococcus_morrhuae_DSM1307 kb|g.25385.CDS.316_1	0	1	1	medium	95
kb|g.25385.CDS.5049_1	Mn-containing_catalase	Halococcus_morrhuae_DSM1307 kb|g.25385.CDS.5049_1	1	1	0	medium	280
kb|g.25385.CDS.2681_1	glutathione_peroxidase	Halococcus_morrhuae_DSM1307 kb|g.25385.CDS.2681_1	1	1	1	HIGH	169
kb|g.25385.CDS.172_1	thioredoxin_1	Halococcus_morrhuae_DSM1307 kb|g.25385.CDS.172_1	1	1	1	HIGH	105
kb|g.25385.CDS.4554_1	alkyl_hydroperoxide_reductase	Halococcus_morrhuae_DSM1307 kb|g.25385.CDS.4554_1	1	1	1	HIGH	188
kb|g.25385.CDS.2847_1	Mn-containing_catalase	Halococcus_morrhuae_DSM1307 kb|g.25385.CDS.2847_1	0	1	1	medium	229
kb|g.25385.CDS.803_1	alkyl_hydroperoxide_reductase	Halococcus_morrhuae_DSM1307 kb|g.25385.CDS.803_1	1	1	1	HIGH	108
kb|g.25385.CDS.2017_1	glutaredoxin_3	Halococcus_morrhuae_DSM1307 kb|g.25385.CDS.2017_1	0	1	1	medium	77
kb|g.25385.CDS.1456_1	thioredoxin_reductase	Halococcus_morrhuae_DSM1307 kb|g.25385.CDS.1456_1	0	1	1	medium	320
kb|g.206562.CDS.1339_1	thiol_peroxidase	Bacillus_flexus_27Col1_1E kb|g.206562.CDS.1339_1	1	1	1	HIGH	168
kb|g.206562.CDS.2916_1	thioredoxin_2	Bacillus_flexus_27Col1_1E kb|g.206562.CDS.2916_1	1	1	1	HIGH	141
kb|g.206562.CDS.772_1	monothiol_glutaredoxin	Bacillus_flexus_27Col1_1E kb|g.206562.CDS.772_1	1	1	0	medium	111
kb|g.206562.CDS.3599_1	cytochrome_c_peroxidase	Bacillus_flexus_27Col1_1E kb|g.206562.CDS.3599_1	0	1	1	medium	245
kb|g.206562.CDS.2956_1	thioredoxin_1	Bacillus_flexus_27Col1_1E kb|g.206562.CDS.2956_1	1	1	1	HIGH	111
kb|g.206562.CDS.3166_1	glutaredoxin_3	Bacillus_flexus_27Col1_1E kb|g.206562.CDS.3166_1	1	1	1	HIGH	103
kb|g.206562.CDS.2331_1	thioredoxin_reductase	Bacillus_flexus_27Col1_1E kb|g.206562.CDS.2331_1	1	1	1	HIGH	320
kb|g.206562.CDS.2708_1	Mn-containing_catalase	Bacillus_flexus_27Col1_1E kb|g.206562.CDS.2708_1	1	0	1	medium	286
kb|g.206562.CDS.744_1	alkyl_hydroperoxide_reductase	Bacillus_flexus_27Col1_1E kb|g.206562.CDS.744_1	1	0	1	medium	188
kb|g.206562.CDS.2657_1	superoxide_dismutase_2	Bacillus_flexus_27Col1_1E kb|g.206562.CDS.2657_1	1	1	1	HIGH	206
kb|g.206562.CDS.2724_1	glutaredoxin_1	Bacillus_flexus_27Col1_1E kb|g.206562.CDS.2724_1	1	1	1	HIGH	88
kb|g.206562.CDS.1842_1	catalase	Bacillus_flexus_27Col1_1E kb|g.206562.CDS.1842_1	1	1	1	HIGH	490
kb|g.206562.CDS.869_1	alkyl_hydroperoxide_reductase	Bacillus_flexus_27Col1_1E kb|g.206562.CDS.869_1	1	1	0	medium	201
kb|g.29556.CDS.3512_1	thioredoxin_reductase	Prevotella_bryantii_C21a kb|g.29556.CDS.3512_1	1	0	1	medium	307
kb|g.29556.CDS.4180_1	thioredoxin_1	Prevotella_bryantii_C21a kb|g.29556.CDS.4180_1	0	1	1	medium	156
kb|g.29556.CDS.4482_1	alkyl_hydroperoxide_reductase	Prevotella_bryantii_C21a kb|g.29556.CDS.4482_1	1	1	1	HIGH	183
kb|g.29556.CDS.2901_1	thioredoxin_reductase	Prevotella_bryantii_C21a kb|g.29556.CDS.2901_1	1	1	1	HIGH	344
kb|g.29556.CDS.2566_1	thioredoxin_reductase	Prevotella_bryantii_C21a kb|g.29556.CDS.2566_1	1	1	1	HIGH	317
kb|g.29556.CDS.4212_1	glutaredoxin_3	Prevotella_bryantii_C21a kb|g.29556.CDS.4212_1	0	1	1	medium	38
kb|g.29556.CDS.1141_1	alkyl_hydroperoxide_reductase	Prevotella_bryantii_C21a kb|g.29556.CDS.1141_1	0	1	1	medium	106
kb|g.29556.CDS.3206_1	superoxide_dismutase_2	Prevotella_bryantii_C21a kb|g.29556.CDS.3206_1	1	1	0	medium	202
kb|g.29556.CDS.1949_1	catalase	Prevotella_bryantii_C21a kb|g.29556.CDS.1949_1	1	1	1	HIGH	491
kb|g.29556.CDS.223_1	thioredoxin_reductase	Prevotella_bryantii_C21a kb|g.29556.CDS.223_1	0	1	1	medium	208
kb|g.29556.CDS.4108_1	glutaredoxin_3	Prevotella_bryantii_C21a kb|g.29556.CDS.4108_1	1	1	1	HIGH	40
kb|g.29556.CDS.363_1	thioredoxin_1	Prevotella_bryantii_C21a kb|g.29556.CDS.363_1	1	0	1	medium	107
kb|g.29556.CDS.1364_1	thioredoxin_reductase	Prevotella_bryantii_C21a kb|g.29556.CDS.1364_1	1	1	1	HIGH	338
kb|g.29556.CDS.1741_1	thioredoxin_1	Prevotella_bryantii_C21a kb|g.29556.CDS.1741_1	1	1	1	HIGH	108
kb|g.29556.CDS.2323_1	thioredoxin_reductase	Prevotella_bryantii_C21a kb|g.29556.CDS.2323_1	1	0	1	medium	335
kb|g.29556.CDS.4584_1	catalase	Prevotella_bryantii_C21a kb|g.29556.CDS.4584_1	1	1	1	HIGH	683
kb|g.29556.CDS.1352_1	thioredoxin_reductase	Prevotella_bryantii_C21a kb|g.29556.CDS.1352_1	0	1	1	medium	216
kb|g.29556.CDS.2194_1	catalase	Prevotella_bryantii_C21a kb|g.29556.CDS.2194_1	1	1	1	HIGH	535
kb|g.29556.CDS.310_1	glutathione_peroxidase	Prevotella_bryantii_C21a kb|g.29556.CDS.310_1	0	1	1	medium	158
kb|g.29556.CDS.879_1	thioredoxin_reductase	Prevotella_bryantii_C21a kb|g.29556.CDS.879_1	1	1	1	HIGH	331
kb|g.29556.CDS.1040_1	thioredoxin_reductase	Prevotella_bryantii_C21a kb|g.29556.CDS.1040_1	0	1	1	medium	351
kb|g.29556.CDS.328_1	thioredoxin_1	Prevotella_bryantii_C21a kb|g.29556.CDS.328_1	1	1	1	HIGH	105
kb|g.29556.CDS.1672_1	alkyl_hydroperoxide_reductase	Prevotella_bryantii_C21a kb|g.29556.CDS.1672_1	1	1	1	HIGH	188
kb|g.29556.CDS.528_1	thiol_peroxidase	Prevotella_bryantii_C21a kb|g.29556.CDS.528_1	1	1	1	HIGH	164
kb|g.598.peg.2406_1	thiol_peroxidase	Bacillus_halodurans_C_125 kb|g.598.peg.2406_1	1	0	1	medium	167
kb|g.598.peg.2984_1	thioredoxin_reductase	Bacillus_halodurans_C_125 kb|g.598.peg.2984_1	1	1	1	HIGH	331
kb|g.598.peg.330_1	thioredoxin_reductase	Bacillus_halodurans_C_125 kb|g.598.peg.330_1	1	1	1	HIGH	323
kb|g.598.peg.436_1	thioredoxin_reductase	Bacillus_halodurans_C_125 kb|g.598.peg.436_1	0	1	1	medium	203
kb|g.598.peg.691_1	catalase	Bacillus_halodurans_C_125 kb|g.598.peg.691_1	1	1	1	HIGH	534
kb|g.598.peg.2393_1	glutathione_peroxidase	Bacillus_halodurans_C_125 kb|g.598.peg.2393_1	1	1	1	HIGH	158
kb|g.598.peg.167_1	superoxide_dismutase_2	Bacillus_halodurans_C_125 kb|g.598.peg.167_1	1	1	0	medium	203
kb|g.598.peg.3960_1	thioredoxin_reductase	Bacillus_halodurans_C_125 kb|g.598.peg.3960_1	1	1	1	HIGH	316
kb|g.598.peg.1928_1	catalase	Bacillus_halodurans_C_125 kb|g.598.peg.1928_1	1	1	1	HIGH	712
kb|g.598.peg.2501_1	thioredoxin_1	Bacillus_halodurans_C_125 kb|g.598.peg.2501_1	1	1	1	HIGH	105
kb|g.598.peg.844_1	superoxide_dismutase_2	Bacillus_halodurans_C_125 kb|g.598.peg.844_1	1	1	0	medium	294
kb|g.598.peg.4152_1	catalase-peroxidase	Bacillus_halodurans_C_125 kb|g.598.peg.4152_1	1	1	1	HIGH	736
kb|g.598.peg.1782_1	Mn-containing_catalase	Bacillus_halodurans_C_125 kb|g.598.peg.1782_1	1	1	0	medium	282
kb|g.598.peg.1977_1	alkyl_hydroperoxide_reductase	Bacillus_halodurans_C_125 kb|g.598.peg.1977_1	1	1	1	HIGH	184
kb|g.598.peg.3798_1	thioredoxin_reductase	Bacillus_halodurans_C_125 kb|g.598.peg.3798_1	1	0	1	medium	312
kb|g.598.peg.2878_1	thioredoxin_1	Bacillus_halodurans_C_125 kb|g.598.peg.2878_1	1	0	1	medium	185
kb|g.206745.CDS.4042_1	thioredoxin_reductase	Bacillus_mojavensis_RO_H_1 kb|g.206745.CDS.4042_1	0	1	1	medium	337
kb|g.206745.CDS.3241_1	superoxide_dismutase_2	Bacillus_mojavensis_RO_H_1 kb|g.206745.CDS.3241_1	1	1	0	medium	203
kb|g.206745.CDS.1967_1	alkyl_hydroperoxide_reductase	Bacillus_mojavensis_RO_H_1 kb|g.206745.CDS.1967_1	1	1	1	HIGH	188
kb|g.206745.CDS.1971_1	Mn-containing_catalase	Bacillus_mojavensis_RO_H_1 kb|g.206745.CDS.1971_1	1	1	0	medium	279
kb|g.206745.CDS.1012_1	glutaredoxin_3	Bacillus_mojavensis_RO_H_1 kb|g.206745.CDS.1012_1	0	1	1	medium	86
kb|g.206745.CDS.3711_1	Mn-containing_catalase	Bacillus_mojavensis_RO_H_1 kb|g.206745.CDS.3711_1	1	1	0	medium	274
kb|g.206745.CDS.3647_1	thioredoxin_1	Bacillus_mojavensis_RO_H_1 kb|g.206745.CDS.3647_1	0	1	1	medium	108
kb|g.206745.CDS.3094_1	thiol_peroxidase	Bacillus_mojavensis_RO_H_1 kb|g.206745.CDS.3094_1	1	1	1	HIGH	168
kb|g.206745.CDS.2647_1	glutathione_peroxidase	Bacillus_mojavensis_RO_H_1 kb|g.206745.CDS.2647_1	1	1	1	HIGH	161
kb|g.206745.CDS.3176_1	thioredoxin_1	Bacillus_mojavensis_RO_H_1 kb|g.206745.CDS.3176_1	1	1	1	HIGH	107
kb|g.206745.CDS.2287_1	superoxide_dismutase_2	Bacillus_mojavensis_RO_H_1 kb|g.206745.CDS.2287_1	1	1	0	medium	282
kb|g.206745.CDS.2539_1	thioredoxin_reductase	Bacillus_mojavensis_RO_H_1 kb|g.206745.CDS.2539_1	0	1	1	medium	342
kb|g.206745.CDS.4034_1	Mn-containing_catalase	Bacillus_mojavensis_RO_H_1 kb|g.206745.CDS.4034_1	1	1	0	medium	285
kb|g.206745.CDS.2163_1	catalase	Bacillus_mojavensis_RO_H_1 kb|g.206745.CDS.2163_1	1	1	1	HIGH	548
kb|g.206745.CDS.413_1	thioredoxin_reductase	Bacillus_mojavensis_RO_H_1 kb|g.206745.CDS.413_1	1	1	1	HIGH	333
kb|g.206745.CDS.300_1	thioredoxin_reductase	Bacillus_mojavensis_RO_H_1 kb|g.206745.CDS.300_1	1	1	1	HIGH	317
kb|g.206745.CDS.2272_1	superoxide_dismutase_1	Bacillus_mojavensis_RO_H_1 kb|g.206745.CDS.2272_1	1	1	0	medium	196
kb|g.206745.CDS.3310_1	thioredoxin_1	Bacillus_mojavensis_RO_H_1 kb|g.206745.CDS.3310_1	1	1	1	HIGH	105
kb|g.206745.CDS.1642_1	alkyl_hydroperoxide_reductase	Bacillus_mojavensis_RO_H_1 kb|g.206745.CDS.1642_1	1	1	1	HIGH	181
kb|g.206745.CDS.2858_1	catalase	Bacillus_mojavensis_RO_H_1 kb|g.206745.CDS.2858_1	1	1	1	HIGH	687
kb|g.206745.CDS.790_1	catalase	Bacillus_mojavensis_RO_H_1 kb|g.206745.CDS.790_1	1	1	1	HIGH	484
kb|g.206745.CDS.3109_1	monothiol_glutaredoxin	Bacillus_mojavensis_RO_H_1 kb|g.206745.CDS.3109_1	1	1	1	HIGH	170
kb|g.206745.CDS.2071_1	superoxide_reductase	Bacillus_mojavensis_RO_H_1 kb|g.206745.CDS.2071_1	1	0	1	medium	180
kb|g.2087.peg.1703_1	thioredoxin_1	Bacillus_mycoides_DSM_2048 kb|g.2087.peg.1703_1	1	1	1	HIGH	105
kb|g.2087.peg.4077_1	glutathione_peroxidase	Bacillus_mycoides_DSM_2048 kb|g.2087.peg.4077_1	1	0	1	medium	82
kb|g.2087.peg.5337_1	thioredoxin_reductase	Bacillus_mycoides_DSM_2048 kb|g.2087.peg.5337_1	1	1	1	HIGH	350
kb|g.2087.peg.541_1	rubrerythrin	Bacillus_mycoides_DSM_2048 kb|g.2087.peg.541_1	1	1	1	HIGH	174
kb|g.2087.peg.2179_1	thioredoxin_reductase	Bacillus_mycoides_DSM_2048 kb|g.2087.peg.2179_1	1	0	1	medium	345
kb|g.2087.peg.2152_1	cytochrome_c_peroxidase	Bacillus_mycoides_DSM_2048 kb|g.2087.peg.2152_1	1	1	1	HIGH	302
kb|g.2087.peg.5096_1	catalase	Bacillus_mycoides_DSM_2048 kb|g.2087.peg.5096_1	1	1	0	medium	676
kb|g.2087.peg.206_1	superoxide_dismutase_2	Bacillus_mycoides_DSM_2048 kb|g.2087.peg.206_1	1	1	0	medium	305
kb|g.2087.peg.4894_1	thioredoxin_1	Bacillus_mycoides_DSM_2048 kb|g.2087.peg.4894_1	1	1	1	HIGH	105
kb|g.2087.peg.4896_1	superoxide_dismutase_1	Bacillus_mycoides_DSM_2048 kb|g.2087.peg.4896_1	1	1	0	medium	180
kb|g.2087.peg.3401_1	thioredoxin_1	Bacillus_mycoides_DSM_2048 kb|g.2087.peg.3401_1	1	0	1	medium	79
kb|g.2087.peg.240_1	thioredoxin_1	Bacillus_mycoides_DSM_2048 kb|g.2087.peg.240_1	1	1	1	HIGH	151
kb|g.2087.peg.5216_1	superoxide_dismutase_2	Bacillus_mycoides_DSM_2048 kb|g.2087.peg.5216_1	1	1	0	medium	209
kb|g.2087.peg.3970_1	superoxide_dismutase_2	Bacillus_mycoides_DSM_2048 kb|g.2087.peg.3970_1	1	1	0	medium	204
kb|g.2087.peg.1085_1	glutathione_peroxidase	Bacillus_mycoides_DSM_2048 kb|g.2087.peg.1085_1	1	1	1	HIGH	161
kb|g.2087.peg.4377_1	thioredoxin_reductase	Bacillus_mycoides_DSM_2048 kb|g.2087.peg.4377_1	1	1	1	HIGH	324
kb|g.2087.peg.4358_1	superoxide_reductase	Bacillus_mycoides_DSM_2048 kb|g.2087.peg.4358_1	0	1	1	medium	100
kb|g.2087.peg.4183_1	thioredoxin_reductase	Bacillus_mycoides_DSM_2048 kb|g.2087.peg.4183_1	1	1	1	HIGH	330
kb|g.2087.peg.5030_1	alkyl_hydroperoxide_reductase	Bacillus_mycoides_DSM_2048 kb|g.2087.peg.5030_1	1	0	1	medium	188
kb|g.2087.peg.4781_1	peroxiredoxin_1	Bacillus_mycoides_DSM_2048 kb|g.2087.peg.4781_1	0	1	1	medium	105
kb|g.2087.peg.4742_1	thiol_peroxidase	Bacillus_mycoides_DSM_2048 kb|g.2087.peg.4742_1	1	1	1	HIGH	167
kb|g.2087.peg.1622_1	thioredoxin_1	Bacillus_mycoides_DSM_2048 kb|g.2087.peg.1622_1	1	0	1	medium	105
kb|g.2087.peg.645_1	thioredoxin_reductase	Bacillus_mycoides_DSM_2048 kb|g.2087.peg.645_1	1	1	1	HIGH	327
kb|g.2087.peg.646_1	catalase	Bacillus_mycoides_DSM_2048 kb|g.2087.peg.646_1	1	1	1	HIGH	489
kb|g.2087.peg.5160_1	thioredoxin_1	Bacillus_mycoides_DSM_2048 kb|g.2087.peg.5160_1	0	1	1	medium	110
kb|g.207006.CDS.681_1	thioredoxin_1	Bacillus_nealsonii_AAU1 kb|g.207006.CDS.681_1	1	1	1	HIGH	124
kb|g.207006.CDS.457_1	superoxide_dismutase_2	Bacillus_nealsonii_AAU1 kb|g.207006.CDS.457_1	1	1	0	medium	228
kb|g.207006.CDS.1234_1	thioredoxin_reductase	Bacillus_nealsonii_AAU1 kb|g.207006.CDS.1234_1	0	1	1	medium	342
kb|g.1270.peg.282_1	catalase	Bacillus_pseudofirmus_OF4 kb|g.1270.peg.282_1	1	1	1	HIGH	679
kb|g.1270.peg.1754_1	superoxide_dismutase_2	Bacillus_pseudofirmus_OF4 kb|g.1270.peg.1754_1	1	1	0	medium	203
kb|g.1270.peg.472_1	thioredoxin_reductase	Bacillus_pseudofirmus_OF4 kb|g.1270.peg.472_1	1	1	1	HIGH	314
kb|g.1270.peg.4100_1	thioredoxin_reductase	Bacillus_pseudofirmus_OF4 kb|g.1270.peg.4100_1	1	1	1	HIGH	331
kb|g.1270.peg.4061_1	Mn-containing_catalase	Bacillus_pseudofirmus_OF4 kb|g.1270.peg.4061_1	1	1	0	medium	274
kb|g.1270.peg.2077_1	Mn-containing_catalase	Bacillus_pseudofirmus_OF4 kb|g.1270.peg.2077_1	1	1	0	medium	286
kb|g.1270.peg.2892_1	thioredoxin_1	Bacillus_pseudofirmus_OF4 kb|g.1270.peg.2892_1	1	0	1	medium	157
kb|g.1270.peg.820_1	peroxiredoxin_1	Bacillus_pseudofirmus_OF4 kb|g.1270.peg.820_1	1	0	1	medium	69
kb|g.1270.peg.1018_1	glutathione_peroxidase	Bacillus_pseudofirmus_OF4 kb|g.1270.peg.1018_1	1	1	1	HIGH	161
kb|g.1270.peg.337_1	thioredoxin_reductase	Bacillus_pseudofirmus_OF4 kb|g.1270.peg.337_1	0	1	1	medium	458
kb|g.1270.peg.1002_1	monothiol_glutaredoxin	Bacillus_pseudofirmus_OF4 kb|g.1270.peg.1002_1	1	1	1	HIGH	110
kb|g.1270.peg.3097_1	thiol_peroxidase	Bacillus_pseudofirmus_OF4 kb|g.1270.peg.3097_1	1	1	1	HIGH	167
kb|g.1270.peg.611_1	alkyl_hydroperoxide_reductase	Bacillus_pseudofirmus_OF4 kb|g.1270.peg.611_1	1	1	1	HIGH	188
kb|g.1270.peg.1797_1	catalase	Bacillus_pseudofirmus_OF4 kb|g.1270.peg.1797_1	1	1	1	HIGH	486
kb|g.1270.peg.3089_1	thioredoxin_1	Bacillus_pseudofirmus_OF4 kb|g.1270.peg.3089_1	1	1	1	HIGH	105
kb|g.1270.peg.2114_1	thioredoxin_reductase	Bacillus_pseudofirmus_OF4 kb|g.1270.peg.2114_1	1	1	0	medium	324
kb|g.1270.peg.2753_1	superoxide_dismutase_2	Bacillus_pseudofirmus_OF4 kb|g.1270.peg.2753_1	1	1	0	medium	294
kb|g.1270.peg.3968_1	alkyl_hydroperoxide_reductase	Bacillus_pseudofirmus_OF4 kb|g.1270.peg.3968_1	1	1	1	HIGH	109
kb|g.1270.peg.3612_1	peroxiredoxin_1	Bacillus_pseudofirmus_OF4 kb|g.1270.peg.3612_1	1	0	1	medium	186
kb|g.1270.peg.1133_1	glutaredoxin_3	Bacillus_pseudofirmus_OF4 kb|g.1270.peg.1133_1	1	1	1	HIGH	79
kb|g.1270.peg.876_1	catalase-peroxidase	Bacillus_pseudofirmus_OF4 kb|g.1270.peg.876_1	1	1	1	HIGH	728
kb|g.1270.peg.2001_1	thioredoxin_1	Bacillus_pseudofirmus_OF4 kb|g.1270.peg.2001_1	1	1	1	HIGH	172
kb|g.1270.peg.1456_1	peroxiredoxin_1	Bacillus_pseudofirmus_OF4 kb|g.1270.peg.1456_1	0	1	1	medium	186
kb|g.1270.peg.1848_1	Mn-containing_catalase	Bacillus_pseudofirmus_OF4 kb|g.1270.peg.1848_1	1	1	0	medium	299
kb|g.1270.peg.1939_1	alkyl_hydroperoxide_reductase	Bacillus_pseudofirmus_OF4 kb|g.1270.peg.1939_1	1	1	1	HIGH	184
kb|g.2139.peg.485_1	thioredoxin_reductase	Bacillus_pumilus_ATCC_7061 kb|g.2139.peg.485_1	1	1	1	HIGH	350
kb|g.2139.peg.1020_1	thioredoxin_1	Bacillus_pumilus_ATCC_7061 kb|g.2139.peg.1020_1	1	0	1	medium	107
kb|g.2139.peg.3010_1	Mn-containing_catalase	Bacillus_pumilus_ATCC_7061 kb|g.2139.peg.3010_1	1	1	0	medium	299
kb|g.2139.peg.617_1	thioredoxin_reductase	Bacillus_pumilus_ATCC_7061 kb|g.2139.peg.617_1	1	1	1	HIGH	333
kb|g.2139.peg.3411_1	thioredoxin_2	Bacillus_pumilus_ATCC_7061 kb|g.2139.peg.3411_1	0	1	1	medium	151
kb|g.2139.peg.1337_1	superoxide_reductase	Bacillus_pumilus_ATCC_7061 kb|g.2139.peg.1337_1	0	1	1	medium	177
kb|g.2139.peg.2238_1	glutathione_peroxidase	Bacillus_pumilus_ATCC_7061 kb|g.2139.peg.2238_1	1	1	1	HIGH	161
kb|g.2139.peg.1780_1	glutaredoxin_3	Bacillus_pumilus_ATCC_7061 kb|g.2139.peg.1780_1	1	1	1	HIGH	85
kb|g.2139.peg.2538_1	superoxide_dismutase_1	Bacillus_pumilus_ATCC_7061 kb|g.2139.peg.2538_1	1	1	0	medium	193
kb|g.2139.peg.2533_1	thioredoxin_1	Bacillus_pumilus_ATCC_7061 kb|g.2139.peg.2533_1	1	1	1	HIGH	105
kb|g.2139.peg.3461_1	catalase	Bacillus_pumilus_ATCC_7061 kb|g.2139.peg.3461_1	1	1	1	HIGH	492
kb|g.2139.peg.3464_1	alkyl_hydroperoxide_reductase	Bacillus_pumilus_ATCC_7061 kb|g.2139.peg.3464_1	1	1	1	HIGH	181
kb|g.2139.peg.2072_1	thiol_peroxidase	Bacillus_pumilus_ATCC_7061 kb|g.2139.peg.2072_1	1	1	1	HIGH	167
kb|g.2139.peg.1233_1	thioredoxin_reductase	Bacillus_pumilus_ATCC_7061 kb|g.2139.peg.1233_1	1	1	1	HIGH	324
kb|g.2139.peg.1800_1	catalase	Bacillus_pumilus_ATCC_7061 kb|g.2139.peg.1800_1	1	1	1	HIGH	530
kb|g.2139.peg.1117_1	thioredoxin_reductase	Bacillus_pumilus_ATCC_7061 kb|g.2139.peg.1117_1	0	1	1	medium	460
kb|g.2139.peg.3950_1	thioredoxin_1	Bacillus_pumilus_ATCC_7061 kb|g.2139.peg.3950_1	0	1	1	medium	107
kb|g.2139.peg.2852_1	superoxide_dismutase_2	Bacillus_pumilus_ATCC_7061 kb|g.2139.peg.2852_1	1	1	0	medium	203
kb|g.2139.peg.516_1	thioredoxin_1	Bacillus_pumilus_ATCC_7061 kb|g.2139.peg.516_1	1	1	1	HIGH	168
kb|g.2139.peg.39_1	thioredoxin_reductase	Bacillus_pumilus_ATCC_7061 kb|g.2139.peg.39_1	1	0	1	medium	328
kb|g.31657.CDS.3281_1	thioredoxin_reductase	Bacillus_sonorensis_L12 kb|g.31657.CDS.3281_1	1	1	1	HIGH	317
kb|g.31657.CDS.806_1	glutathione_peroxidase	Bacillus_sonorensis_L12 kb|g.31657.CDS.806_1	1	1	1	HIGH	160
kb|g.31657.CDS.4116_1	catalase	Bacillus_sonorensis_L12 kb|g.31657.CDS.4116_1	1	1	1	HIGH	486
kb|g.31657.CDS.1383_1	thioredoxin_reductase	Bacillus_sonorensis_L12 kb|g.31657.CDS.1383_1	1	1	1	HIGH	350
kb|g.31657.CDS.2666_1	thiol_peroxidase	Bacillus_sonorensis_L12 kb|g.31657.CDS.2666_1	1	1	1	HIGH	169
kb|g.31657.CDS.4724_1	thioredoxin_1	Bacillus_sonorensis_L12 kb|g.31657.CDS.4724_1	0	1	1	medium	50
kb|g.31657.CDS.1067_1	superoxide_dismutase_2	Bacillus_sonorensis_L12 kb|g.31657.CDS.1067_1	1	1	0	medium	203
kb|g.31657.CDS.2917_1	thioredoxin_1	Bacillus_sonorensis_L12 kb|g.31657.CDS.2917_1	0	1	1	medium	69
kb|g.31657.CDS.2709_1	alkyl_hydroperoxide_reductase	Bacillus_sonorensis_L12 kb|g.31657.CDS.2709_1	1	1	1	HIGH	181
kb|g.31657.CDS.4078_1	alkyl_hydroperoxide_reductase	Bacillus_sonorensis_L12 kb|g.31657.CDS.4078_1	1	1	1	HIGH	188
kb|g.31657.CDS.2926_1	Mn-containing_catalase	Bacillus_sonorensis_L12 kb|g.31657.CDS.2926_1	1	1	0	medium	276
kb|g.31657.CDS.504_1	thioredoxin_reductase	Bacillus_sonorensis_L12 kb|g.31657.CDS.504_1	1	1	1	HIGH	323
kb|g.31657.CDS.604_1	glutathione_peroxidase	Bacillus_sonorensis_L12 kb|g.31657.CDS.604_1	1	1	1	HIGH	178
kb|g.31657.CDS.312_1	superoxide_dismutase_2	Bacillus_sonorensis_L12 kb|g.31657.CDS.312_1	0	1	1	medium	281
kb|g.31657.CDS.1760_1	thioredoxin_1	Bacillus_sonorensis_L12 kb|g.31657.CDS.1760_1	1	1	1	HIGH	168
kb|g.31657.CDS.959_1	catalase	Bacillus_sonorensis_L12 kb|g.31657.CDS.959_1	0	1	1	medium	155
kb|g.31657.CDS.3036_1	thioredoxin_reductase	Bacillus_sonorensis_L12 kb|g.31657.CDS.3036_1	1	1	1	HIGH	333
kb|g.31657.CDS.4472_1	catalase	Bacillus_sonorensis_L12 kb|g.31657.CDS.4472_1	1	1	1	HIGH	533
kb|g.31657.CDS.2221_1	thioredoxin_1	Bacillus_sonorensis_L12 kb|g.31657.CDS.2221_1	1	1	1	HIGH	105
kb|g.31657.CDS.4595_1	catalase	Bacillus_sonorensis_L12 kb|g.31657.CDS.4595_1	1	1	1	HIGH	693
kb|g.31657.CDS.279_1	thioredoxin_1	Bacillus_sonorensis_L12 kb|g.31657.CDS.279_1	0	1	1	medium	107
kb|g.31657.CDS.1846_1	superoxide_dismutase_2	Bacillus_sonorensis_L12 kb|g.31657.CDS.1846_1	1	1	0	medium	205
kb|g.207059.CDS.376_1	superoxide_dismutase_2	Bacillus_thermoamylovorans kb|g.207059.CDS.376_1	1	1	0	medium	206
kb|g.207059.CDS.1780_1	glutathione_peroxidase	Bacillus_thermoamylovorans kb|g.207059.CDS.1780_1	1	0	1	medium	162
kb|g.207059.CDS.586_1	rubrerythrin	Bacillus_thermoamylovorans kb|g.207059.CDS.586_1	0	1	1	medium	155
kb|g.207059.CDS.2166_1	thioredoxin_1	Bacillus_thermoamylovorans kb|g.207059.CDS.2166_1	1	1	0	medium	105
kb|g.207059.CDS.1159_1	thiol_peroxidase	Bacillus_thermoamylovorans kb|g.207059.CDS.1159_1	1	1	1	HIGH	167
kb|g.207059.CDS.783_1	thioredoxin_1	Bacillus_thermoamylovorans kb|g.207059.CDS.783_1	1	1	1	HIGH	100
kb|g.207059.CDS.951_1	thioredoxin_reductase	Bacillus_thermoamylovorans kb|g.207059.CDS.951_1	1	1	1	HIGH	316
kb|g.207059.CDS.341_1	thioredoxin_1	Bacillus_thermoamylovorans kb|g.207059.CDS.341_1	1	1	1	HIGH	99
kb|g.207059.CDS.315_1	rubrerythrin	Bacillus_thermoamylovorans kb|g.207059.CDS.315_1	0	1	1	medium	164
kb|g.207059.CDS.1795_1	alkyl_hydroperoxide_reductase	Bacillus_thermoamylovorans kb|g.207059.CDS.1795_1	1	0	1	medium	189
kb|g.207059.CDS.1747_1	thioredoxin_1	Bacillus_thermoamylovorans kb|g.207059.CDS.1747_1	1	1	1	HIGH	121
kb|g.207059.CDS.745_1	thioredoxin_1	Bacillus_thermoamylovorans kb|g.207059.CDS.745_1	0	1	1	medium	121
kb|g.207068.CDS.2817_1	thioredoxin_reductase	Bacillus_timonensis_JC401 kb|g.207068.CDS.2817_1	0	1	1	medium	300
kb|g.207068.CDS.3530_1	thioredoxin_1	Bacillus_timonensis_JC401 kb|g.207068.CDS.3530_1	1	1	1	HIGH	102
kb|g.207068.CDS.2217_1	thioredoxin_1	Bacillus_timonensis_JC401 kb|g.207068.CDS.2217_1	1	0	1	medium	106
kb|g.207068.CDS.2506_1	thioredoxin_1	Bacillus_timonensis_JC401 kb|g.207068.CDS.2506_1	1	1	1	HIGH	101
kb|g.207068.CDS.2824_1	thioredoxin_reductase	Bacillus_timonensis_JC401 kb|g.207068.CDS.2824_1	1	1	1	HIGH	303
kb|g.207068.CDS.504_1	cytochrome_c_peroxidase	Bacillus_timonensis_JC401 kb|g.207068.CDS.504_1	1	1	1	HIGH	162
kb|g.23549.CDS.3908_1	thioredoxin_1	Clostridium_viride_DSM_6836 kb|g.23549.CDS.3908_1	1	1	1	HIGH	107
kb|g.23549.CDS.2989_1	Mn-containing_catalase	Clostridium_viride_DSM_6836 kb|g.23549.CDS.2989_1	1	1	0	medium	279
kb|g.23549.CDS.3927_1	Mn-containing_catalase	Clostridium_viride_DSM_6836 kb|g.23549.CDS.3927_1	1	1	0	medium	274
kb|g.23549.CDS.2664_1	thiol_peroxidase	Clostridium_viride_DSM_6836 kb|g.23549.CDS.2664_1	1	1	1	HIGH	168
kb|g.23549.CDS.2852_1	thioredoxin_reductase	Clostridium_viride_DSM_6836 kb|g.23549.CDS.2852_1	1	1	1	HIGH	333
kb|g.23549.CDS.797_1	alkyl_hydroperoxide_reductase	Clostridium_viride_DSM_6836 kb|g.23549.CDS.797_1	1	1	1	HIGH	181
kb|g.23549.CDS.2056_1	thioredoxin_1	Clostridium_viride_DSM_6836 kb|g.23549.CDS.2056_1	0	1	1	medium	108
kb|g.23549.CDS.537_1	catalase	Clostridium_viride_DSM_6836 kb|g.23549.CDS.537_1	1	1	1	HIGH	481
kb|g.23549.CDS.233_1	glutathione_peroxidase	Clostridium_viride_DSM_6836 kb|g.23549.CDS.233_1	1	1	1	HIGH	161
kb|g.23549.CDS.1334_1	Mn-containing_catalase	Clostridium_viride_DSM_6836 kb|g.23549.CDS.1334_1	0	1	1	medium	190
kb|g.23549.CDS.902_1	rubrerythrin	Clostridium_viride_DSM_6836 kb|g.23549.CDS.902_1	1	1	1	HIGH	171
kb|g.23549.CDS.4085_1	superoxide_dismutase_2	Clostridium_viride_DSM_6836 kb|g.23549.CDS.4085_1	1	1	0	medium	282
kb|g.23549.CDS.2602_1	thioredoxin_1	Clostridium_viride_DSM_6836 kb|g.23549.CDS.2602_1	1	1	1	HIGH	105
kb|g.23549.CDS.3933_1	Mn-containing_catalase	Clostridium_viride_DSM_6836 kb|g.23549.CDS.3933_1	1	1	0	medium	281
kb|g.23549.CDS.250_1	superoxide_dismutase_2	Clostridium_viride_DSM_6836 kb|g.23549.CDS.250_1	1	1	0	medium	203
kb|g.23549.CDS.1626_1	thioredoxin_reductase	Clostridium_viride_DSM_6836 kb|g.23549.CDS.1626_1	1	1	1	HIGH	317
fig|411901.7.peg.65_1	alkyl_hydroperoxide_reductase	Bacteroides_caccae_ATCC_43185 fig|411901.7.peg.65_1	1	0	1	medium	189
fig|411901.7.peg.295_1	glutathione_peroxidase	Bacteroides_caccae_ATCC_43185 fig|411901.7.peg.295_1	1	0	1	medium	55
fig|411901.7.peg.795_1	superoxide_dismutase_2	Bacteroides_caccae_ATCC_43185 fig|411901.7.peg.795_1	1	1	0	medium	194
fig|411901.7.peg.1146_1	rubrerythrin	Bacteroides_caccae_ATCC_43185 fig|411901.7.peg.1146_1	1	0	1	medium	130
fig|411901.7.peg.1550_1	glutathione_peroxidase	Bacteroides_caccae_ATCC_43185 fig|411901.7.peg.1550_1	1	1	1	HIGH	175
fig|411901.7.peg.1812_1	thioredoxin_reductase	Bacteroides_caccae_ATCC_43185 fig|411901.7.peg.1812_1	1	1	1	HIGH	317
fig|411901.7.peg.1816_1	alkyl_hydroperoxide_reductase	Bacteroides_caccae_ATCC_43185 fig|411901.7.peg.1816_1	1	0	1	medium	297
fig|411901.7.peg.2090_1	rubrerythrin	Bacteroides_caccae_ATCC_43185 fig|411901.7.peg.2090_1	0	1	1	medium	186
fig|411901.7.peg.2099_1	rubrerythrin	Bacteroides_caccae_ATCC_43185 fig|411901.7.peg.2099_1	0	1	1	medium	156
fig|411901.7.peg.2100_1	thioredoxin_1	Bacteroides_caccae_ATCC_43185 fig|411901.7.peg.2100_1	1	1	1	HIGH	100
fig|411901.7.peg.2266_1	thioredoxin_1	Bacteroides_caccae_ATCC_43185 fig|411901.7.peg.2266_1	1	1	1	HIGH	166
fig|411901.7.peg.2331_1	Mn-containing_catalase	Bacteroides_caccae_ATCC_43185 fig|411901.7.peg.2331_1	1	1	1	HIGH	319
fig|411901.7.peg.2408_1	thiol_peroxidase	Bacteroides_caccae_ATCC_43185 fig|411901.7.peg.2408_1	1	1	1	HIGH	167
fig|411901.7.peg.2681_1	cytochrome_c_peroxidase	Bacteroides_caccae_ATCC_43185 fig|411901.7.peg.2681_1	1	1	1	HIGH	462
fig|411901.7.peg.2806_1	thioredoxin_1	Bacteroides_caccae_ATCC_43185 fig|411901.7.peg.2806_1	1	1	1	HIGH	105
fig|411901.7.peg.3184_1	alkyl_hydroperoxide_reductase	Bacteroides_caccae_ATCC_43185 fig|411901.7.peg.3184_1	1	1	1	HIGH	170
fig|411901.7.peg.3471_1	thioredoxin_1	Bacteroides_caccae_ATCC_43185 fig|411901.7.peg.3471_1	0	1	1	medium	108
fig|537012.5.peg.85_1	glutathione_peroxidase	Bacteroides_cellulosilyticus_DSM_14838 fig|537012.5.peg.85_1	0	1	1	medium	141
fig|537012.5.peg.505_1	thiol_peroxidase	Bacteroides_cellulosilyticus_DSM_14838 fig|537012.5.peg.505_1	1	1	1	HIGH	168
fig|537012.5.peg.1433_1	alkyl_hydroperoxide_reductase	Bacteroides_cellulosilyticus_DSM_14838 fig|537012.5.peg.1433_1	1	1	1	HIGH	189
fig|537012.5.peg.1953_1	catalase	Bacteroides_cellulosilyticus_DSM_14838 fig|537012.5.peg.1953_1	1	1	1	HIGH	489
fig|537012.5.peg.2586_1	thioredoxin_1	Bacteroides_cellulosilyticus_DSM_14838 fig|537012.5.peg.2586_1	0	1	1	medium	73
fig|537012.5.peg.3126_1	thioredoxin_reductase	Bacteroides_cellulosilyticus_DSM_14838 fig|537012.5.peg.3126_1	1	1	1	HIGH	316
fig|537012.5.peg.3435_1	thioredoxin_1	Bacteroides_cellulosilyticus_DSM_14838 fig|537012.5.peg.3435_1	0	1	1	medium	108
fig|537012.5.peg.3660_1	thioredoxin_1	Bacteroides_cellulosilyticus_DSM_14838 fig|537012.5.peg.3660_1	1	0	1	medium	102
fig|537012.5.peg.3956_1	glutathione_peroxidase	Bacteroides_cellulosilyticus_DSM_14838 fig|537012.5.peg.3956_1	1	1	1	HIGH	145
fig|537012.5.peg.3965_1	superoxide_dismutase_2	Bacteroides_cellulosilyticus_DSM_14838 fig|537012.5.peg.3965_1	1	1	0	medium	195
fig|537012.5.peg.4459_1	thioredoxin_1	Bacteroides_cellulosilyticus_DSM_14838 fig|537012.5.peg.4459_1	1	1	1	HIGH	99
fig|537012.5.peg.4460_1	rubrerythrin	Bacteroides_cellulosilyticus_DSM_14838 fig|537012.5.peg.4460_1	0	1	1	medium	159
fig|537012.5.peg.4979_1	rubrerythrin	Bacteroides_cellulosilyticus_DSM_14838 fig|537012.5.peg.4979_1	0	1	1	medium	186
kb|g.3280.peg.2538_1	superoxide_dismutase_2	Staphylococcus_intermedius_ATCC_27335 kb|g.3280.peg.2538_1	1	1	0	medium	207
kb|g.3280.peg.717_1	thiol_peroxidase	Staphylococcus_intermedius_ATCC_27335 kb|g.3280.peg.717_1	1	1	1	HIGH	168
kb|g.3280.peg.433_1	thioredoxin_reductase	Staphylococcus_intermedius_ATCC_27335 kb|g.3280.peg.433_1	1	0	1	medium	178
kb|g.3280.peg.2485_1	thioredoxin_1	Staphylococcus_intermedius_ATCC_27335 kb|g.3280.peg.2485_1	1	1	1	HIGH	99
kb|g.3280.peg.186_1	Mn-containing_catalase	Staphylococcus_intermedius_ATCC_27335 kb|g.3280.peg.186_1	1	0	1	medium	370
kb|g.3280.peg.1719_1	thioredoxin_reductase	Staphylococcus_intermedius_ATCC_27335 kb|g.3280.peg.1719_1	1	1	1	HIGH	312
kb|g.3280.peg.1964_1	thioredoxin_1	Staphylococcus_intermedius_ATCC_27335 kb|g.3280.peg.1964_1	1	1	0	medium	105
kb|g.3280.peg.10_1	alkyl_hydroperoxide_reductase	Staphylococcus_intermedius_ATCC_27335 kb|g.3280.peg.10_1	1	1	1	HIGH	189
kb|g.3280.peg.2142_1	rubrerythrin	Staphylococcus_intermedius_ATCC_27335 kb|g.3280.peg.2142_1	0	1	1	medium	186
kb|g.3280.peg.2500_1	rubrerythrin	Staphylococcus_intermedius_ATCC_27335 kb|g.3280.peg.2500_1	0	1	1	medium	157
fig|470145.6.peg.719_1	superoxide_dismutase_2	Bacteroides_coprocola_M16_DSM_17136 fig|470145.6.peg.719_1	1	1	0	medium	191
fig|470145.6.peg.759_1	thioredoxin_reductase	Bacteroides_coprocola_M16_DSM_17136 fig|470145.6.peg.759_1	1	1	1	HIGH	274
fig|470145.6.peg.763_1	thiol_peroxidase	Bacteroides_coprocola_M16_DSM_17136 fig|470145.6.peg.763_1	1	1	1	HIGH	101
fig|470145.6.peg.1385_1	rubrerythrin	Bacteroides_coprocola_M16_DSM_17136 fig|470145.6.peg.1385_1	0	1	1	medium	185
fig|470145.6.peg.1443_1	thioredoxin_2	Bacteroides_coprocola_M16_DSM_17136 fig|470145.6.peg.1443_1	1	1	1	HIGH	99
fig|470145.6.peg.1450_1	thiol_peroxidase	Bacteroides_coprocola_M16_DSM_17136 fig|470145.6.peg.1450_1	1	1	1	HIGH	171
fig|470145.6.peg.1697_1	alkyl_hydroperoxide_reductase	Bacteroides_coprocola_M16_DSM_17136 fig|470145.6.peg.1697_1	1	1	1	HIGH	189
fig|470145.6.peg.1771_1	cytochrome_c_peroxidase	Bacteroides_coprocola_M16_DSM_17136 fig|470145.6.peg.1771_1	1	1	1	HIGH	361
fig|470145.6.peg.2073_1	thioredoxin_1	Bacteroides_coprocola_M16_DSM_17136 fig|470145.6.peg.2073_1	0	1	1	medium	121
fig|470145.6.peg.2074_1	thioredoxin_1	Bacteroides_coprocola_M16_DSM_17136 fig|470145.6.peg.2074_1	0	1	1	medium	142
fig|470145.6.peg.2761_1	thioredoxin_1	Bacteroides_coprocola_M16_DSM_17136 fig|470145.6.peg.2761_1	1	1	1	HIGH	106
fig|470145.6.peg.2823_1	cytochrome_c_peroxidase	Bacteroides_coprocola_M16_DSM_17136 fig|470145.6.peg.2823_1	0	1	1	medium	361
fig|470145.6.peg.2860_1	glutathione_peroxidase	Bacteroides_coprocola_M16_DSM_17136 fig|470145.6.peg.2860_1	0	1	1	medium	55
fig|470145.6.peg.3069_1	catalase	Bacteroides_coprocola_M16_DSM_17136 fig|470145.6.peg.3069_1	1	1	1	HIGH	490
fig|470145.6.peg.3085_1	superoxide_reductase	Bacteroides_coprocola_M16_DSM_17136 fig|470145.6.peg.3085_1	1	0	1	medium	150
fig|470145.6.peg.3418_1	superoxide_reductase	Bacteroides_coprocola_M16_DSM_17136 fig|470145.6.peg.3418_1	0	1	1	medium	175
fig|547042.5.peg.256_1	thioredoxin_1	Bacteroides_coprophilus_DSM_18228 fig|547042.5.peg.256_1	1	1	1	HIGH	128
fig|547042.5.peg.420_1	thioredoxin_1	Bacteroides_coprophilus_DSM_18228 fig|547042.5.peg.420_1	1	0	1	medium	100
fig|547042.5.peg.475_1	thioredoxin_reductase	Bacteroides_coprophilus_DSM_18228 fig|547042.5.peg.475_1	1	1	1	HIGH	316
fig|547042.5.peg.604_1	thiol_peroxidase	Bacteroides_coprophilus_DSM_18228 fig|547042.5.peg.604_1	1	1	1	HIGH	136
fig|547042.5.peg.615_1	cytochrome_c_peroxidase	Bacteroides_coprophilus_DSM_18228 fig|547042.5.peg.615_1	1	1	1	HIGH	463
fig|547042.5.peg.889_1	thiol_peroxidase	Bacteroides_coprophilus_DSM_18228 fig|547042.5.peg.889_1	1	1	1	HIGH	198
fig|547042.5.peg.961_1	thioredoxin_1	Bacteroides_coprophilus_DSM_18228 fig|547042.5.peg.961_1	1	1	1	HIGH	99
fig|547042.5.peg.1205_1	rubrerythrin	Bacteroides_coprophilus_DSM_18228 fig|547042.5.peg.1205_1	0	1	1	medium	184
fig|547042.5.peg.1300_1	catalase	Bacteroides_coprophilus_DSM_18228 fig|547042.5.peg.1300_1	1	1	1	HIGH	488
fig|547042.5.peg.1991_1	thioredoxin_1	Bacteroides_coprophilus_DSM_18228 fig|547042.5.peg.1991_1	1	1	1	HIGH	106
fig|547042.5.peg.2051_1	superoxide_dismutase_2	Bacteroides_coprophilus_DSM_18228 fig|547042.5.peg.2051_1	1	1	1	HIGH	192
fig|547042.5.peg.2158_1	glutathione_peroxidase	Bacteroides_coprophilus_DSM_18228 fig|547042.5.peg.2158_1	0	1	1	medium	55
fig|547042.5.peg.2821_1	alkyl_hydroperoxide_reductase	Bacteroides_coprophilus_DSM_18228 fig|547042.5.peg.2821_1	1	1	1	HIGH	189
fig|483217.6.peg.30_1	glutaredoxin_1	Bacteroides_dorei_DSM_17855 fig|483217.6.peg.30_1	1	1	1	HIGH	167
fig|483217.6.peg.821_1	thiol_peroxidase	Bacteroides_dorei_DSM_17855 fig|483217.6.peg.821_1	1	1	1	HIGH	168
fig|483217.6.peg.1363_1	thioredoxin_reductase	Bacteroides_dorei_DSM_17855 fig|483217.6.peg.1363_1	1	1	1	HIGH	316
fig|483217.6.peg.1580_1	superoxide_reductase	Bacteroides_dorei_DSM_17855 fig|483217.6.peg.1580_1	0	1	1	medium	127
fig|483217.6.peg.1712_1	glutathione_peroxidase	Bacteroides_dorei_DSM_17855 fig|483217.6.peg.1712_1	0	1	1	medium	55
fig|483217.6.peg.2169_1	superoxide_dismutase_2	Bacteroides_dorei_DSM_17855 fig|483217.6.peg.2169_1	1	1	0	medium	206
fig|483217.6.peg.2286_1	glutathione_peroxidase	Bacteroides_dorei_DSM_17855 fig|483217.6.peg.2286_1	1	1	1	HIGH	180
fig|483217.6.peg.2520_1	thioredoxin_1	Bacteroides_dorei_DSM_17855 fig|483217.6.peg.2520_1	1	0	1	medium	103
fig|483217.6.peg.2681_1	cytochrome_c_peroxidase	Bacteroides_dorei_DSM_17855 fig|483217.6.peg.2681_1	1	1	1	HIGH	450
fig|483217.6.peg.2782_1	thioredoxin_1	Bacteroides_dorei_DSM_17855 fig|483217.6.peg.2782_1	1	1	1	HIGH	105
fig|483217.6.peg.3221_1	Mn-containing_catalase	Bacteroides_dorei_DSM_17855 fig|483217.6.peg.3221_1	1	1	1	HIGH	311
fig|483217.6.peg.3440_1	peroxiredoxin_1	Bacteroides_dorei_DSM_17855 fig|483217.6.peg.3440_1	0	1	1	medium	87
fig|483217.6.peg.3511_1	rubrerythrin	Bacteroides_dorei_DSM_17855 fig|483217.6.peg.3511_1	0	1	1	medium	184
fig|483217.6.peg.3513_1	thioredoxin_1	Bacteroides_dorei_DSM_17855 fig|483217.6.peg.3513_1	1	1	1	HIGH	99
fig|483217.6.peg.3611_1	thioredoxin_1	Bacteroides_dorei_DSM_17855 fig|483217.6.peg.3611_1	1	1	1	HIGH	100
fig|483217.6.peg.4272_1	thioredoxin_reductase	Bacteroides_dorei_DSM_17855 fig|483217.6.peg.4272_1	0	1	1	medium	517
fig|483217.6.peg.4273_1	alkyl_hydroperoxide_reductase	Bacteroides_dorei_DSM_17855 fig|483217.6.peg.4273_1	1	1	1	HIGH	189
fig|665953.3.peg.233_1	rubrerythrin	Bacteroides_eggerthii_1_2_48FAA fig|665953.3.peg.233_1	0	1	1	medium	151
fig|665953.3.peg.234_1	thioredoxin_1	Bacteroides_eggerthii_1_2_48FAA fig|665953.3.peg.234_1	1	1	1	HIGH	99
fig|665953.3.peg.945_1	alkyl_hydroperoxide_reductase	Bacteroides_eggerthii_1_2_48FAA fig|665953.3.peg.945_1	1	1	1	HIGH	189
fig|665953.3.peg.1494_1	thioredoxin_1	Bacteroides_eggerthii_1_2_48FAA fig|665953.3.peg.1494_1	1	1	0	medium	105
fig|665953.3.peg.2254_1	thioredoxin_reductase	Bacteroides_eggerthii_1_2_48FAA fig|665953.3.peg.2254_1	1	1	1	HIGH	312
fig|665953.3.peg.2615_1	superoxide_dismutase_2	Bacteroides_eggerthii_1_2_48FAA fig|665953.3.peg.2615_1	1	1	0	medium	207
fig|665953.3.peg.3040_1	thiol_peroxidase	Bacteroides_eggerthii_1_2_48FAA fig|665953.3.peg.3040_1	1	1	1	HIGH	168
fig|665953.3.peg.3277_1	rubrerythrin	Bacteroides_eggerthii_1_2_48FAA fig|665953.3.peg.3277_1	0	1	1	medium	186
fig|665953.3.peg.3499_1	catalase	Bacteroides_eggerthii_1_2_48FAA fig|665953.3.peg.3499_1	1	1	1	HIGH	492
fig|483216.6.peg.970_1	thioredoxin_reductase	Bacteroides_eggerthii_DSM_20697 fig|483216.6.peg.970_1	1	1	1	HIGH	323
fig|483216.6.peg.1138_1	rubrerythrin	Bacteroides_eggerthii_DSM_20697 fig|483216.6.peg.1138_1	0	1	1	medium	186
fig|483216.6.peg.1343_1	thiol_peroxidase	Bacteroides_eggerthii_DSM_20697 fig|483216.6.peg.1343_1	1	1	1	HIGH	168
fig|483216.6.peg.1403_1	Mn-containing_catalase	Bacteroides_eggerthii_DSM_20697 fig|483216.6.peg.1403_1	1	0	1	medium	370
fig|483216.6.peg.1470_1	thioredoxin_1	Bacteroides_eggerthii_DSM_20697 fig|483216.6.peg.1470_1	1	1	0	medium	105
fig|483216.6.peg.2112_1	superoxide_dismutase_2	Bacteroides_eggerthii_DSM_20697 fig|483216.6.peg.2112_1	1	1	0	medium	202
fig|483216.6.peg.2231_1	catalase	Bacteroides_eggerthii_DSM_20697 fig|483216.6.peg.2231_1	1	1	1	HIGH	492
fig|483216.6.peg.2603_1	rubrerythrin	Bacteroides_eggerthii_DSM_20697 fig|483216.6.peg.2603_1	0	1	1	medium	151
fig|483216.6.peg.2604_1	thioredoxin_1	Bacteroides_eggerthii_DSM_20697 fig|483216.6.peg.2604_1	1	1	1	HIGH	99
fig|483216.6.peg.3135_1	alkyl_hydroperoxide_reductase	Bacteroides_eggerthii_DSM_20697 fig|483216.6.peg.3135_1	1	1	1	HIGH	189
kb|g.23927.CDS.70_1	glutathione_peroxidase	Bacteroides_faecis_MAJ27 kb|g.23927.CDS.70_1	1	0	1	medium	55
kb|g.23927.CDS.4698_1	thioredoxin_1	Bacteroides_faecis_MAJ27 kb|g.23927.CDS.4698_1	1	1	1	HIGH	105
kb|g.23927.CDS.1303_1	thioredoxin_reductase	Bacteroides_faecis_MAJ27 kb|g.23927.CDS.1303_1	0	1	1	medium	317
kb|g.23927.CDS.2496_1	rubrerythrin	Bacteroides_faecis_MAJ27 kb|g.23927.CDS.2496_1	0	1	1	medium	164
kb|g.23927.CDS.3998_1	catalase	Bacteroides_faecis_MAJ27 kb|g.23927.CDS.3998_1	1	1	1	HIGH	487
kb|g.23927.CDS.3683_1	thiol_peroxidase	Bacteroides_faecis_MAJ27 kb|g.23927.CDS.3683_1	1	1	1	HIGH	168
kb|g.23927.CDS.3499_1	thioredoxin_1	Bacteroides_faecis_MAJ27 kb|g.23927.CDS.3499_1	1	1	1	HIGH	120
kb|g.23927.CDS.4840_1	thioredoxin_1	Bacteroides_faecis_MAJ27 kb|g.23927.CDS.4840_1	0	1	1	medium	108
kb|g.23927.CDS.1077_1	glutathione_peroxidase	Bacteroides_faecis_MAJ27 kb|g.23927.CDS.1077_1	1	1	1	HIGH	170
kb|g.23927.CDS.2295_1	rubrerythrin	Bacteroides_faecis_MAJ27 kb|g.23927.CDS.2295_1	0	1	1	medium	155
kb|g.23927.CDS.561_1	alkyl_hydroperoxide_reductase	Bacteroides_faecis_MAJ27 kb|g.23927.CDS.561_1	1	0	1	medium	189
kb|g.23927.CDS.2386_1	thioredoxin_1	Bacteroides_faecis_MAJ27 kb|g.23927.CDS.2386_1	1	1	1	HIGH	100
kb|g.23927.CDS.4721_1	thioredoxin_1	Bacteroides_faecis_MAJ27 kb|g.23927.CDS.4721_1	0	1	1	medium	158
kb|g.23927.CDS.3825_1	superoxide_dismutase_2	Bacteroides_faecis_MAJ27 kb|g.23927.CDS.3825_1	1	1	0	medium	194
fig|483215.6.peg.149_1	alkyl_hydroperoxide_reductase	Bacteroides_finegoldii_DSM_17565 fig|483215.6.peg.149_1	1	1	1	HIGH	189
fig|483215.6.peg.762_1	thiol_peroxidase	Bacteroides_finegoldii_DSM_17565 fig|483215.6.peg.762_1	1	1	1	HIGH	170
fig|483215.6.peg.1393_1	thioredoxin_1	Bacteroides_finegoldii_DSM_17565 fig|483215.6.peg.1393_1	0	1	1	medium	108
fig|483215.6.peg.2055_1	glutaredoxin_2	Bacteroides_finegoldii_DSM_17565 fig|483215.6.peg.2055_1	0	1	1	medium	143
fig|483215.6.peg.2515_1	rubrerythrin	Bacteroides_finegoldii_DSM_17565 fig|483215.6.peg.2515_1	0	1	1	medium	186
fig|483215.6.peg.2517_1	rubrerythrin	Bacteroides_finegoldii_DSM_17565 fig|483215.6.peg.2517_1	0	1	1	medium	155
fig|483215.6.peg.2518_1	thioredoxin_1	Bacteroides_finegoldii_DSM_17565 fig|483215.6.peg.2518_1	1	1	1	HIGH	100
fig|483215.6.peg.2695_1	superoxide_dismutase_2	Bacteroides_finegoldii_DSM_17565 fig|483215.6.peg.2695_1	1	1	0	medium	206
fig|483215.6.peg.3636_1	thioredoxin_reductase	Bacteroides_finegoldii_DSM_17565 fig|483215.6.peg.3636_1	1	1	1	HIGH	317
fig|483215.6.peg.3637_1	thioredoxin_1	Bacteroides_finegoldii_DSM_17565 fig|483215.6.peg.3637_1	0	1	1	medium	56
fig|483215.6.peg.3907_1	thioredoxin_1	Bacteroides_finegoldii_DSM_17565 fig|483215.6.peg.3907_1	1	1	1	HIGH	105
fig|483215.6.peg.3951_1	catalase-peroxidase	Bacteroides_finegoldii_DSM_17565 fig|483215.6.peg.3951_1	1	0	1	medium	453
fig|483215.6.peg.4128_1	thiol_peroxidase	Bacteroides_finegoldii_DSM_17565 fig|483215.6.peg.4128_1	1	1	1	HIGH	166
kb|g.3281.peg.3494_1	thioredoxin_1	Bacteroides_fluxus_YIT_12057 kb|g.3281.peg.3494_1	1	1	1	HIGH	99
kb|g.3281.peg.2545_1	glutaredoxin_2	Bacteroides_fluxus_YIT_12057 kb|g.3281.peg.2545_1	1	0	1	medium	120
kb|g.3281.peg.45_1	thioredoxin_reductase	Bacteroides_fluxus_YIT_12057 kb|g.3281.peg.45_1	0	1	1	medium	316
kb|g.3281.peg.310_1	thioredoxin_1	Bacteroides_fluxus_YIT_12057 kb|g.3281.peg.310_1	1	1	0	medium	105
kb|g.3281.peg.3450_1	rubrerythrin	Bacteroides_fluxus_YIT_12057 kb|g.3281.peg.3450_1	0	1	1	medium	159
kb|g.3281.peg.3291_1	thiol_peroxidase	Bacteroides_fluxus_YIT_12057 kb|g.3281.peg.3291_1	1	1	1	HIGH	168
kb|g.3281.peg.2892_1	superoxide_dismutase_2	Bacteroides_fluxus_YIT_12057 kb|g.3281.peg.2892_1	1	1	0	medium	207
[truncated: 6,506 more rows]

## Sheet: fil04(ROSes number）
MAG (ROSes >0)	number
Abiotrophia_defectiva_ATCC_49176	12
[truncated: 670 more rows]

## Sheet: fil05(KEGGID）
KEGG ID	name
[truncated: 26 more rows]
